# Supplementary material for: Revision of the western Palaearctic species of Aleiodes Wesmael (Hymenoptera, Braconidae, Rogadinae). Part 1: Introduction, key to species groups, outlying distinctive species, and revisionary notes on some further species
Source: Zookeys. 2016 Dec 12;(639):1–164. doi: 10.3897/zookeys.639.10893 (PMC5240373; doi:10.3897/zookeys.639.10893)
Supplement: XML Treatment for Aleiodes [file zookeys.639.10893-treatment1.xml]

<!DOCTYPE tp:taxon-treatment
  PUBLIC "-//TaxonX//DTD Taxonomic Treatment Publishing DTD v0 20100105//EN" "tax-treatment-NSO.dtd">
<tp:taxon-treatment xmlns:tp="http://www.plazi.org/taxpub"><tp:treatment-meta><kwd-group><label>Taxon classification</label><kwd><named-content content-type="kingdom">Animalia</named-content></kwd><kwd><named-content content-type="order">Hymenoptera</named-content></kwd><kwd><named-content content-type="family">Braconidae</named-content></kwd></kwd-group><mixed-citation publication-type="journal"><person-group><name><surname>van Achterberg</surname><given-names>Cornelis</given-names></name><name><surname>Shaw</surname><given-names>Mark R.</given-names></name></person-group><article-title>Revision of the western Palaearctic species of <italic><tp:taxon-name><tp:taxon-name-part taxon-name-part-type="genus">Aleiodes</tp:taxon-name-part></tp:taxon-name></italic> Wesmael (<tp:taxon-name><tp:taxon-name-part taxon-name-part-type="order">Hymenoptera</tp:taxon-name-part></tp:taxon-name>, <tp:taxon-name><tp:taxon-name-part taxon-name-part-type="family">Braconidae</tp:taxon-name-part></tp:taxon-name>, <tp:taxon-name><tp:taxon-name-part taxon-name-part-type="subfamily">Rogadinae</tp:taxon-name-part></tp:taxon-name>). Part 1: Introduction, key to species groups, outlying distinctive species, and revisionary notes on some further species</article-title><source>Zookeys</source><day>12</day><month>12</month><year>2016</year><volume>2016</volume><issue>639</issue><fpage>1</fpage><lpage>164</lpage><pub-id pub-id-type="doi">10.3897/zookeys.639.10893</pub-id></mixed-citation></tp:treatment-meta><tp:nomenclature><tp:taxon-name>
            <tp:taxon-name-part taxon-name-part-type="genus">Aleiodes</tp:taxon-name-part>
          </tp:taxon-name><tp:taxon-authority>Wesmael, 1838</tp:taxon-authority><xref ref-type="fig" rid="F1">Figs 1</xref><xref ref-type="fig" rid="F61">, 7–8</xref><xref ref-type="fig" rid="F62">, 9–19</xref><xref ref-type="fig" rid="F63">, 20–21</xref><xref ref-type="fig" rid="F64">, 22–34</xref><xref ref-type="fig" rid="F65">, 35</xref><xref ref-type="fig" rid="F66">, 36–47</xref><xref ref-type="fig" rid="F67">, 48–49</xref><xref ref-type="fig" rid="F68">, 50–62</xref><xref ref-type="fig" rid="F69">, 63–64</xref><xref ref-type="fig" rid="F70">, 65–75</xref><xref ref-type="fig" rid="F71">, 76–77</xref><xref ref-type="fig" rid="F72">, 78–88</xref><xref ref-type="fig" rid="F73">, 89–98</xref><xref ref-type="fig" rid="F74">, 99–100</xref><xref ref-type="fig" rid="F75">, 101–112</xref><xref ref-type="fig" rid="F76">, 113</xref><xref ref-type="fig" rid="F77">, 114–124</xref><xref ref-type="fig" rid="F78">, 125–126</xref><xref ref-type="fig" rid="F79">, 127–137</xref><xref ref-type="fig" rid="F80">, 138</xref><xref ref-type="fig" rid="F81">, 139–151</xref><xref ref-type="fig" rid="F82">, 152–153</xref><xref ref-type="fig" rid="F83">, 154–164</xref><xref ref-type="fig" rid="F84">, 165–166</xref><xref ref-type="fig" rid="F85">, 167–177</xref><xref ref-type="fig" rid="F86">, 178–179</xref><xref ref-type="fig" rid="F87">, 180–189</xref><xref ref-type="fig" rid="F88">, 190</xref><xref ref-type="fig" rid="F89">, 191–202</xref><xref ref-type="fig" rid="F90">, 203–204</xref><xref ref-type="fig" rid="F91">, 205–214</xref><xref ref-type="fig" rid="F92">, 215–216</xref><xref ref-type="fig" rid="F93">, 217–229</xref><xref ref-type="fig" rid="F94">, 230–231</xref><xref ref-type="fig" rid="F95">, 232–242</xref><xref ref-type="fig" rid="F96">, 243–244</xref><xref ref-type="fig" rid="F97">, 245–256</xref><xref ref-type="fig" rid="F98">, 257</xref><xref ref-type="fig" rid="F99">, 258–259</xref><xref ref-type="fig" rid="F100">, 260–271</xref><xref ref-type="fig" rid="F101">, 272–273</xref><xref ref-type="fig" rid="F102">, 274–284</xref><xref ref-type="fig" rid="F103">, 285</xref><xref ref-type="fig" rid="F104">, 286–287</xref><xref ref-type="fig" rid="F105">, 288–301</xref><xref ref-type="fig" rid="F106">, 302–304</xref><xref ref-type="fig" rid="F107">, 305–315</xref><xref ref-type="fig" rid="F108">, 316</xref><xref ref-type="fig" rid="F109">, 317–327</xref><xref ref-type="fig" rid="F110">, 328</xref><xref ref-type="fig" rid="F111">, 329–340</xref><xref ref-type="fig" rid="F112">, 341–342</xref><xref ref-type="fig" rid="F113">, 343–352</xref><xref ref-type="fig" rid="F114">, 353–354</xref><xref ref-type="fig" rid="F115">, 355–365</xref><xref ref-type="fig" rid="F116">, 366–367</xref><xref ref-type="fig" rid="F117">, 368–378</xref><tp:nomenclature-citation-list><tp:nomenclature-citation><tp:taxon-name>
                <tp:taxon-name-part taxon-name-part-type="genus">Aleiodes</tp:taxon-name-part>
              </tp:taxon-name><comment>Wesmael, 1838: 194; <xref ref-type="bibr" rid="B62">Shenefelt 1975</xref>: 1163–1185; <xref ref-type="bibr" rid="B36">Marsh 1979</xref>: 177–178; <xref ref-type="bibr" rid="B43">Papp 1985a</xref>: 143–164 &amp; 1985b: 347–349; <xref ref-type="bibr" rid="B57">Shaw and Huddleston 1991</xref>: 95–96 (biology); <xref ref-type="bibr" rid="B4">van Achterberg 1991</xref>: 24. Type species (designated by <xref ref-type="bibr" rid="B74">Viereck 1914</xref>): <tp:taxon-name><tp:taxon-name-part taxon-name-part-type="genus">Aleiodes</tp:taxon-name-part> <tp:taxon-name-part taxon-name-part-type="species">heterogaster</tp:taxon-name-part></tp:taxon-name> Wesmael, 1838 [examined; = <tp:taxon-name><tp:taxon-name-part taxon-name-part-type="genus">Aleiodes</tp:taxon-name-part> <tp:taxon-name-part taxon-name-part-type="species">albitibia</tp:taxon-name-part></tp:taxon-name> (Herrich-Schäffer, 1838)].</comment></tp:nomenclature-citation><tp:nomenclature-citation><tp:taxon-name>
                <tp:taxon-name-part taxon-name-part-type="genus">Petalodes</tp:taxon-name-part>
              </tp:taxon-name><comment>Wesmael, 1838: 123; <xref ref-type="bibr" rid="B71">Tobias 1971</xref>: 218 (transl. 1975: 86–87); <xref ref-type="bibr" rid="B62">Shenefelt 1975</xref>: 1209–1211; <xref ref-type="bibr" rid="B72">Tobias 1976</xref>: 90; <xref ref-type="bibr" rid="B36">Marsh 1979</xref>: 179; <xref ref-type="bibr" rid="B4">van Achterberg 1991</xref>: 24. Type species (by monotypy): <tp:taxon-name><tp:taxon-name-part taxon-name-part-type="genus">Petalodes</tp:taxon-name-part> <tp:taxon-name-part taxon-name-part-type="species">unicolor</tp:taxon-name-part></tp:taxon-name> Wesmael, 1838 [examined; = <tp:taxon-name><tp:taxon-name-part taxon-name-part-type="genus">Aleiodes</tp:taxon-name-part> <tp:taxon-name-part taxon-name-part-type="species">compressor</tp:taxon-name-part></tp:taxon-name> (Herrich-Schäffer, 1838)].</comment></tp:nomenclature-citation><tp:nomenclature-citation><tp:taxon-name>
                <tp:taxon-name-part taxon-name-part-type="genus">Schizoides</tp:taxon-name-part>
              </tp:taxon-name><comment>Wesmael, 1838: 94. Unavailable name.</comment></tp:nomenclature-citation><tp:nomenclature-citation><tp:taxon-name>
                <tp:taxon-name-part taxon-name-part-type="genus">Nebartha</tp:taxon-name-part>
              </tp:taxon-name><comment>Walker, 1860: 310; <xref ref-type="bibr" rid="B62">Shenefelt 1975</xref>: 1216; <xref ref-type="bibr" rid="B36">Marsh 1979</xref>: 179; <xref ref-type="bibr" rid="B4">van Achterberg 1991</xref>: 24. Type species (by monotypy): <tp:taxon-name><tp:taxon-name-part taxon-name-part-type="genus">Nebartha</tp:taxon-name-part> <tp:taxon-name-part taxon-name-part-type="species">macropodides</tp:taxon-name-part></tp:taxon-name> Walker, 1860 [examined].</comment></tp:nomenclature-citation><tp:nomenclature-citation><tp:taxon-name>
                <tp:taxon-name-part taxon-name-part-type="genus">Tetrasphaeropyx</tp:taxon-name-part>
              </tp:taxon-name><comment>Ashmead, 1889: 634; <xref ref-type="bibr" rid="B62">Shenefelt 1975</xref>: 1260; <xref ref-type="bibr" rid="B36">Marsh 1979</xref>: 181; <xref ref-type="bibr" rid="B23">Fortier 2009</xref>: 19 (as subgenus; revision). Type species (by monotypy): <tp:taxon-name><tp:taxon-name-part taxon-name-part-type="genus">Rogas</tp:taxon-name-part> <tp:taxon-name-part taxon-name-part-type="species">pilosus</tp:taxon-name-part></tp:taxon-name> Cresson, 1872 [examined].</comment></tp:nomenclature-citation><tp:nomenclature-citation><tp:taxon-name>
                <tp:taxon-name-part taxon-name-part-type="genus">Neorhogas</tp:taxon-name-part>
              </tp:taxon-name><comment>Szépligeti, 1906: 605; <xref ref-type="bibr" rid="B62">Shenefelt 1975</xref>: 1205; <xref ref-type="bibr" rid="B4">van Achterberg 1991</xref>: 24. Type species (by monotypy): <tp:taxon-name><tp:taxon-name-part taxon-name-part-type="genus">Neorhogas</tp:taxon-name-part> <tp:taxon-name-part taxon-name-part-type="species">luteus</tp:taxon-name-part></tp:taxon-name> Szépligeti, 1906 [examined; = <tp:taxon-name><tp:taxon-name-part taxon-name-part-type="genus">Aleiodes</tp:taxon-name-part> <tp:taxon-name-part taxon-name-part-type="species">praetor</tp:taxon-name-part></tp:taxon-name> (Reinhard, 1863)].</comment></tp:nomenclature-citation><tp:nomenclature-citation><tp:taxon-name>
                <tp:taxon-name-part taxon-name-part-type="genus">Chelonorhogas</tp:taxon-name-part>
              </tp:taxon-name><comment>Enderlein, 1912b: 258; <xref ref-type="bibr" rid="B62">Shenefelt 1975</xref>: 1187; <xref ref-type="bibr" rid="B4">van Achterberg 1991</xref>: 24. Type species (by monotypy): <tp:taxon-name><tp:taxon-name-part taxon-name-part-type="genus">Chelonorhogas</tp:taxon-name-part> <tp:taxon-name-part taxon-name-part-type="species">rufithorax</tp:taxon-name-part></tp:taxon-name> Enderlein, 1912 [examined; not <tp:taxon-name><tp:taxon-name-part taxon-name-part-type="genus">Aleiodes</tp:taxon-name-part> <tp:taxon-name-part taxon-name-part-type="species">rufithorax</tp:taxon-name-part></tp:taxon-name> (Cameron, 1911) = <tp:taxon-name><tp:taxon-name-part taxon-name-part-type="genus">Aleiodes</tp:taxon-name-part> <tp:taxon-name-part taxon-name-part-type="species">convexus</tp:taxon-name-part></tp:taxon-name> van Achterberg, 1991].</comment></tp:nomenclature-citation><tp:nomenclature-citation><tp:taxon-name>
                <tp:taxon-name-part taxon-name-part-type="genus">Leluthinus</tp:taxon-name-part>
              </tp:taxon-name><comment>Enderlein, 1912c: 96; <xref ref-type="bibr" rid="B62">Shenefelt 1975</xref>: 1202–1203; <xref ref-type="bibr" rid="B4">van Achterberg 1991</xref>: 24. Type species (by monotypy): <tp:taxon-name><tp:taxon-name-part taxon-name-part-type="genus">Leluthinus</tp:taxon-name-part> <tp:taxon-name-part taxon-name-part-type="species">lividus</tp:taxon-name-part></tp:taxon-name> Enderlein, 1912 [examined].</comment></tp:nomenclature-citation><tp:nomenclature-citation><tp:taxon-name>
                <tp:taxon-name-part taxon-name-part-type="genus">Aleirhogas</tp:taxon-name-part>
              </tp:taxon-name><comment>Baker, 1917b: 383, 411; Shenefelt 1974: 1185–1186; <xref ref-type="bibr" rid="B4">van Achterberg 1991</xref>: 24. Type species (designated by <xref ref-type="bibr" rid="B75">Viereck 1922</xref>): <tp:taxon-name><tp:taxon-name-part taxon-name-part-type="genus">Rhogas</tp:taxon-name-part> (<tp:taxon-name-part taxon-name-part-type="subgenus">Aleirhogas</tp:taxon-name-part>) <tp:taxon-name-part taxon-name-part-type="species">schultzei</tp:taxon-name-part></tp:taxon-name> Baker, 1917 [examined].</comment></tp:nomenclature-citation><tp:nomenclature-citation><tp:taxon-name>
                <tp:taxon-name-part taxon-name-part-type="genus">Heterogamoides</tp:taxon-name-part>
              </tp:taxon-name><comment>Fullaway, 1919: 43; <xref ref-type="bibr" rid="B62">Shenefelt 1975</xref>: 1188; <xref ref-type="bibr" rid="B4">van Achterberg 1991</xref>: 24. Type species (by monotypy): <tp:taxon-name><tp:taxon-name-part taxon-name-part-type="genus">Heterogamoides</tp:taxon-name-part> <tp:taxon-name-part taxon-name-part-type="species">muirii</tp:taxon-name-part></tp:taxon-name> Fullaway, 1919 [examined].</comment></tp:nomenclature-citation><tp:nomenclature-citation><tp:taxon-name>
                <tp:taxon-name-part taxon-name-part-type="genus">Cordylorhogas</tp:taxon-name-part>
              </tp:taxon-name><comment>Enderlein, 1920: 153; <xref ref-type="bibr" rid="B62">Shenefelt 1975</xref>: 1195; <xref ref-type="bibr" rid="B4">van Achterberg 1991</xref>: 31. Type species (by monotypy): <tp:taxon-name><tp:taxon-name-part taxon-name-part-type="genus">Cordylorhogas</tp:taxon-name-part> <tp:taxon-name-part taxon-name-part-type="species">trifasciatus</tp:taxon-name-part></tp:taxon-name> Enderlein, 1920 [examined].</comment></tp:nomenclature-citation><tp:nomenclature-citation><tp:taxon-name>
                <tp:taxon-name-part taxon-name-part-type="genus">Hyperstemma</tp:taxon-name-part>
              </tp:taxon-name><comment>Shestakov, 1940: 10; <xref ref-type="bibr" rid="B62">Shenefelt 1975</xref>: 1200; <xref ref-type="bibr" rid="B4">van Achterberg 1991</xref>: 24. Type species (by monotypy): <tp:taxon-name><tp:taxon-name-part taxon-name-part-type="genus">Hyperstemma</tp:taxon-name-part> <tp:taxon-name-part taxon-name-part-type="species">chlorotica</tp:taxon-name-part></tp:taxon-name> Shestakov, 1940 [examined].</comment></tp:nomenclature-citation><tp:nomenclature-citation><tp:taxon-name>
                <tp:taxon-name-part taxon-name-part-type="genus">Rhogas</tp:taxon-name-part>
              </tp:taxon-name><comment>auctt.; <xref ref-type="bibr" rid="B71">Tobias 1971</xref>: 215–217 (transl. 1975: 83–86); <xref ref-type="bibr" rid="B62">Shenefelt 1975</xref>: 1215–1256; <xref ref-type="bibr" rid="B72">Tobias 1976</xref>: 81–89; <xref ref-type="bibr" rid="B36">Marsh 1979</xref>: 179–181; <xref ref-type="bibr" rid="B73">Tobias 1986</xref>: 74–84.</comment></tp:nomenclature-citation></tp:nomenclature-citation-list></tp:nomenclature><tp:treatment-sec sec-type="diagnosis" id="SECID0E6XAG"><title>Diagnosis.</title><p>Propodeum with a long median carina dorsally (Figs <xref ref-type="fig" rid="F62">11</xref>, <xref ref-type="fig" rid="F68">52</xref>); ovipositor sheath slightly expanded towards apex or parallel-sided and comparatively wide as far as visible (Figs <xref ref-type="fig" rid="F62">12</xref>, <xref ref-type="fig" rid="F64">31</xref>, <xref ref-type="fig" rid="F82">152</xref>, <xref ref-type="fig" rid="F105">301</xref>); second metasomal tergite with a median carina anteriorly (Figs <xref ref-type="fig" rid="F89">193</xref>, <xref ref-type="fig" rid="F105">291</xref>, <xref ref-type="fig" rid="F109">320</xref>, <xref ref-type="fig" rid="F111">331</xref>), but absent in part of the genus; hind trochantellus of ♀ normal, at most 2.6 × as long as wide (Figs <xref ref-type="fig" rid="F68">55</xref>, <xref ref-type="fig" rid="F75">104</xref>, <xref ref-type="fig" rid="F87">183</xref>, <xref ref-type="fig" rid="F89">194</xref>); vein r of fore wing 0.2–0.8 × vein 3-SR (Figs <xref ref-type="fig" rid="F1">1</xref>, <xref ref-type="fig" rid="F62">9</xref>, <xref ref-type="fig" rid="F64">22</xref>, <xref ref-type="fig" rid="F70">65</xref>, <xref ref-type="fig" rid="F91">205</xref>), if 0.6–0.8 × (Fig. <xref ref-type="fig" rid="F113">343</xref>) then precoxal area of mesopleuron granulate or coriaceous, without rugae and second metasomal tergite without triangular area medio-basally.</p></tp:treatment-sec><tp:treatment-sec sec-type="biology" id="SECID0EZ1AG"><title>Biology.</title><p>Very large genus of koinobiont, synovigenic endoparasitoids; in the western Palaearctic of <tp:taxon-name><tp:taxon-name-part taxon-name-part-type="family">Drepanidae</tp:taxon-name-part></tp:taxon-name> (including <tp:taxon-name><tp:taxon-name-part taxon-name-part-type="subfamily">Thyratirinae</tp:taxon-name-part></tp:taxon-name>), <tp:taxon-name><tp:taxon-name-part taxon-name-part-type="family">Erebidae</tp:taxon-name-part></tp:taxon-name> (including <tp:taxon-name><tp:taxon-name-part taxon-name-part-type="subfamily">Hypeninae</tp:taxon-name-part></tp:taxon-name>, <tp:taxon-name><tp:taxon-name-part taxon-name-part-type="subfamily">Lymantriinae</tp:taxon-name-part></tp:taxon-name>, <tp:taxon-name><tp:taxon-name-part taxon-name-part-type="subfamily">Arctiinae</tp:taxon-name-part></tp:taxon-name>, <tp:taxon-name><tp:taxon-name-part taxon-name-part-type="subfamily">Hypenodinae</tp:taxon-name-part></tp:taxon-name>), <tp:taxon-name><tp:taxon-name-part taxon-name-part-type="family">Geometridae</tp:taxon-name-part></tp:taxon-name>, <tp:taxon-name><tp:taxon-name-part taxon-name-part-type="family">Hesperiidae</tp:taxon-name-part></tp:taxon-name>, <tp:taxon-name><tp:taxon-name-part taxon-name-part-type="family">Lasiocampidae</tp:taxon-name-part></tp:taxon-name>, <tp:taxon-name><tp:taxon-name-part taxon-name-part-type="family">Lycaenidae</tp:taxon-name-part></tp:taxon-name>, <tp:taxon-name><tp:taxon-name-part taxon-name-part-type="family">Noctuidae</tp:taxon-name-part></tp:taxon-name>, <tp:taxon-name><tp:taxon-name-part taxon-name-part-type="family">Nolidae</tp:taxon-name-part></tp:taxon-name>, <tp:taxon-name><tp:taxon-name-part taxon-name-part-type="family">Notodontidae</tp:taxon-name-part></tp:taxon-name>, <tp:taxon-name><tp:taxon-name-part taxon-name-part-type="family">Nymphalidae</tp:taxon-name-part></tp:taxon-name> (<tp:taxon-name><tp:taxon-name-part taxon-name-part-type="subfamily">Satyrinae</tp:taxon-name-part></tp:taxon-name>), <tp:taxon-name><tp:taxon-name-part taxon-name-part-type="family">Pterophoridae</tp:taxon-name-part></tp:taxon-name>, <tp:taxon-name><tp:taxon-name-part taxon-name-part-type="family">Sphingidae</tp:taxon-name-part></tp:taxon-name>, <tp:taxon-name><tp:taxon-name-part taxon-name-part-type="family">Ypsolophidae</tp:taxon-name-part></tp:taxon-name> and <tp:taxon-name><tp:taxon-name-part taxon-name-part-type="family">Zygaenidae</tp:taxon-name-part></tp:taxon-name>. This list includes only taxa of which we have been able to verify hosts, either by our own rearings or by examination of host remains; there are other host groups recorded in the literature, but we regard many of them as almost certainly erroneous and seek confirmation of others. The caterpillars are killed by the endoparasitoid and “mummified” — i.e. turned into a partly shrunken and hardened structure that is more or less tanned (Figs <xref ref-type="fig" rid="F61">8</xref>, <xref ref-type="fig" rid="F96">244</xref>, <xref ref-type="fig" rid="F99">259</xref>, <xref ref-type="fig" rid="F104">287</xref>, <xref ref-type="fig" rid="F112">342</xref>, <xref ref-type="fig" rid="F114">354</xref>), in most cases before their final instar, and the parasitoid pupates and eventually emerges as an adult from this mummy. Almost all <italic><tp:taxon-name><tp:taxon-name-part taxon-name-part-type="genus">Aleiodes</tp:taxon-name-part></tp:taxon-name></italic> species are strictly solitary (in Europe only two species are gregarious, but neither is treated in this part).</p></tp:treatment-sec><tp:treatment-sec sec-type="Oviposition" id="SECID0EC6AG"><title>Oviposition.</title><p>The oviposition behaviour of <italic><tp:taxon-name><tp:taxon-name-part taxon-name-part-type="genus">Aleiodes</tp:taxon-name-part></tp:taxon-name></italic> species is based on the following sequence, from which one or more steps may habitually be eliminated by particular species: (a) antennation of the host, often also investigation using fore and sometimes mid tarsi, during which the host often curls and may be drawn in towards the ventral/mesosomal region of the parasitoid; (b) a rapid sting (usually less than 0.5 second), executed more or less between the parasitoid’s front legs and usually accompanied by a brief fluttering of the wings; (c) waiting motionless by, but often not in physical contact with, the host while temporary paralysis caused by the injected venom takes effect (about 20 to exceptionally 90 seconds); oviposition (a single insertion of the ovipositor, usually about 30–80 seconds duration but regularly much shorter or much longer in certain species); (d) a period (usually about 20–100 seconds) of post-oviposition association, when the parasitoid stands over the host and the host is intermittently antennated, during which time the host recovers from paralysis; (e) abrupt and energetic departure, often by flight. Sluggish hosts are generally unattractive, but superparasitism is frequent if (e) is prevented or if the two come into contact again. In most species host feeding was seen only infrequently or not at all in well-fed parasitoids, but it became commoner <!--PageBreak--><!--PageBreak-->in aged females; it was always non-destructive and concurrent (i.e using the same host individual as for oviposition) but took place from separate <italic>ad hoc</italic> wounds made using the ovipositor, usually before but occasionally after oviposition itself. In most species, first instar hosts are oviposited into only with difficulty and even then they frequently die from the trauma, second and early third instars are the most suitable, and from late in the third instar onwards hosts are consistently ignored (a rough guide is that if the host exceeds the length of the parasitoid it will usually be of no interest). In the majority of investigated species the egg floats freely in the haemocoel.</p></tp:treatment-sec><tp:treatment-sec sec-type="distribution" id="SECID0EU6AG"><title>Distribution.</title><p>Cosmopolitan.</p></tp:treatment-sec><tp:treatment-sec sec-type="notes" id="SECID0EZ6AG"><title>Notes.</title><p>Two papers with descriptions of the same <italic><tp:taxon-name><tp:taxon-name-part taxon-name-part-type="genus">Aleiodes</tp:taxon-name-part></tp:taxon-name></italic> species appeared in 1838. Most likely Herrich-Schäffer’s paper was published earlier (the introduction is dated April, 1838) than Wesmael’s paper. Baron de Stassart stated in his presidential report (Bulletins de l’Académie royale des sciences, des lettres et des beaux-arts de Belgique 5: 328) dated May 6<sup>th</sup>, 1838, that the 11<sup>th</sup> volume of the Nouveau Memoires was in press.</p></tp:treatment-sec><tp:treatment-sec><!--Section generated to contain objects referenced in tp:taxon-treatment.--><fig id="F1" position="float" orientation="portrait"><label>Figures 1–6.</label><caption><p>Terminology and measurements used in this paper. <bold>1</bold> wing venation: pa = parastigma, pt = pterostigma, 1 = marginal cell, 2a, b, c = first, second and third submarginal cell, respectively, 3a, b = first and second discal cell, respectively, 4a = first subdiscal cell, 5 = basal cell, 6 = subbasal cell <bold>2</bold> head dorsal: a = length of eye, b = length of temple <bold>3</bold> head lateral: c = width of temple, d = width of eye, e = height of eye, f = width of malar space (measured as actual true distance in its own plane) <bold>4</bold> head anterior: g = width of face, h = width of hypoclypeal depression <bold>5</bold> fore femur lateral: i = length, j = width <bold>6</bold> first metasomal tergite dorsal: k = length of tergite (measured from adductor), l = apical width of tergite.</p></caption><graphic xmlns:xlink="http://www.w3.org/1999/xlink" xlink:href="zookeys-639-001-g001.jpg" position="float" orientation="portrait" xlink:type="simple" id="oo_114525.jpg"/></fig><fig id="F61" position="float" orientation="portrait"><label>Figures 7–8.</label><caption><p>
          <italic><tp:taxon-name><tp:taxon-name-part taxon-name-part-type="genus">Aleiodes</tp:taxon-name-part> <tp:taxon-name-part taxon-name-part-type="species">abraxanae</tp:taxon-name-part></tp:taxon-name></italic> sp. n., ♀, holotype. <bold>7</bold> habitus lateral <bold>8</bold> mummy of <italic><tp:taxon-name><tp:taxon-name-part taxon-name-part-type="genus">Abraxas</tp:taxon-name-part> <tp:taxon-name-part taxon-name-part-type="species">grossulariata</tp:taxon-name-part></tp:taxon-name></italic> (Linnaeus).</p></caption><graphic xmlns:xlink="http://www.w3.org/1999/xlink" xlink:href="zookeys-639-001-g061.jpg" position="float" orientation="portrait" xlink:type="simple" id="oo_114591.jpg"/></fig><fig id="F62" position="float" orientation="portrait"><label>Figures 9–19.</label><caption><p>
          <italic><tp:taxon-name><tp:taxon-name-part taxon-name-part-type="genus">Aleiodes</tp:taxon-name-part> <tp:taxon-name-part taxon-name-part-type="species">abraxanae</tp:taxon-name-part></tp:taxon-name></italic> sp. n., ♀, holotype. <bold>9</bold> wings <bold>10</bold> mesosoma lateral <bold>11</bold> propodeum and anterior half of metasoma dorsal <bold>12</bold> hind leg lateral <bold>13</bold> fore femur lateral <bold>14</bold> antenna <bold>15</bold> apical segments of antenna <bold>16</bold> head anterior <bold>17</bold> head lateral <bold>18</bold> head dorsal <bold>19</bold> basal segments of antenna.</p></caption><graphic xmlns:xlink="http://www.w3.org/1999/xlink" xlink:href="zookeys-639-001-g062.jpg" position="float" orientation="portrait" xlink:type="simple" id="oo_114592.jpg"/></fig><fig id="F63" position="float" orientation="portrait"><label>Figures 20–21.</label><caption><p>
          <italic><tp:taxon-name><tp:taxon-name-part taxon-name-part-type="genus">Aleiodes</tp:taxon-name-part> <tp:taxon-name-part taxon-name-part-type="species">albitibia</tp:taxon-name-part></tp:taxon-name></italic> (Herrich-Schäffer), ♀, England. <bold>20</bold> habitus lateral <bold>21</bold> mummy of <italic><tp:taxon-name><tp:taxon-name-part taxon-name-part-type="genus">Notodonta</tp:taxon-name-part> <tp:taxon-name-part taxon-name-part-type="species">dromedarius</tp:taxon-name-part></tp:taxon-name></italic> (Linnaeus).</p></caption><graphic xmlns:xlink="http://www.w3.org/1999/xlink" xlink:href="zookeys-639-001-g063.jpg" position="float" orientation="portrait" xlink:type="simple" id="oo_114593.jpg"/></fig><fig id="F64" position="float" orientation="portrait"><label>Figures 22–34.</label><caption><p>
          <italic><tp:taxon-name><tp:taxon-name-part taxon-name-part-type="genus">Aleiodes</tp:taxon-name-part> <tp:taxon-name-part taxon-name-part-type="species">albitibia</tp:taxon-name-part></tp:taxon-name></italic> (Herrich-Schäffer), ♀, Switzerland. <bold>22</bold> fore wing <bold>23</bold> hind wing <bold>24</bold> mesosoma lateral <bold>25</bold> propodeum and anterior half of metasoma dorsal <bold>26</bold> hind leg lateral <bold>27</bold> apical segments of antenna <bold>28</bold> fore femur lateral <bold>29</bold> head anterior <bold>30</bold> head lateral <bold>31</bold> ovipositor sheath lateral <bold>32</bold> head dorsal <bold>33</bold> antenna <bold>34</bold> basal segments of antenna.</p></caption><graphic xmlns:xlink="http://www.w3.org/1999/xlink" xlink:href="zookeys-639-001-g064.jpg" position="float" orientation="portrait" xlink:type="simple" id="oo_114594.jpg"/></fig><fig id="F65" position="float" orientation="portrait"><label>Figure 35.</label><caption><p>
          <italic><tp:taxon-name><tp:taxon-name-part taxon-name-part-type="genus">Aleiodes</tp:taxon-name-part> <tp:taxon-name-part taxon-name-part-type="species">angustipterus</tp:taxon-name-part></tp:taxon-name></italic> sp. n., ♀, holotype, habitus lateral.</p></caption><graphic xmlns:xlink="http://www.w3.org/1999/xlink" xlink:href="zookeys-639-001-g065.jpg" position="float" orientation="portrait" xlink:type="simple" id="oo_114595.jpg"/></fig><fig id="F66" position="float" orientation="portrait"><label>Figures 36–47.</label><caption><p>
          <italic><tp:taxon-name><tp:taxon-name-part taxon-name-part-type="genus">Aleiodes</tp:taxon-name-part> <tp:taxon-name-part taxon-name-part-type="species">angustipterus</tp:taxon-name-part></tp:taxon-name></italic> sp. n., ♀, holotype. <bold>36</bold> fore wing <bold>37</bold> hind wing <bold>38</bold> mesosoma lateral <bold>39</bold> propodeum and anterior half of metasoma dorsal <bold>40</bold> hind leg lateral <bold>41</bold> fore femur lateral <bold>42</bold> antenna <bold>43</bold> basal segments of antenna <bold>44</bold> head anterior <bold>45</bold> head lateral <bold>46</bold> head dorsal <bold>47</bold> apical segments of antenna.</p></caption><graphic xmlns:xlink="http://www.w3.org/1999/xlink" xlink:href="zookeys-639-001-g066.jpg" position="float" orientation="portrait" xlink:type="simple" id="oo_114596.jpg"/></fig><fig id="F67" position="float" orientation="portrait"><label>Figures 48–49.</label><caption><p>
          <italic><tp:taxon-name><tp:taxon-name-part taxon-name-part-type="genus">Aleiodes</tp:taxon-name-part> <tp:taxon-name-part taxon-name-part-type="species">apiculatus</tp:taxon-name-part></tp:taxon-name></italic> (Fahringer), ♀, England. <bold>48</bold> habitus lateral <bold>49</bold> mummy of <italic><tp:taxon-name><tp:taxon-name-part taxon-name-part-type="genus">Euproctis</tp:taxon-name-part> <tp:taxon-name-part taxon-name-part-type="species">similis</tp:taxon-name-part></tp:taxon-name></italic> (Fuessly).</p></caption><graphic xmlns:xlink="http://www.w3.org/1999/xlink" xlink:href="zookeys-639-001-g067.jpg" position="float" orientation="portrait" xlink:type="simple" id="oo_114598.jpg"/></fig><fig id="F68" position="float" orientation="portrait"><label>Figures 50–62.</label><caption><p>
          <italic><tp:taxon-name><tp:taxon-name-part taxon-name-part-type="genus">Aleiodes</tp:taxon-name-part> <tp:taxon-name-part taxon-name-part-type="species">apiculatus</tp:taxon-name-part></tp:taxon-name></italic> (Fahringer), ♀, England. <bold>50</bold> wings <bold>51</bold> mesosoma lateral <bold>52</bold> propodeum and anterior half of metasoma dorsal <bold>53</bold> hind leg lateral <bold>54</bold> outer hind claw lateral <bold>55</bold> fore femur lateral <bold>56</bold> antenna <bold>57</bold> apical segments of antenna <bold>58</bold> basal segments of antenna <bold>59</bold> head anterior <bold>60</bold> head lateral <bold>61</bold> head dorsal <bold>62</bold> base of first tergite dorsal.</p></caption><graphic xmlns:xlink="http://www.w3.org/1999/xlink" xlink:href="zookeys-639-001-g068.jpg" position="float" orientation="portrait" xlink:type="simple" id="oo_114599.jpg"/></fig><fig id="F69" position="float" orientation="portrait"><label>Figures 63–64.</label><caption><p>
          <italic><tp:taxon-name><tp:taxon-name-part taxon-name-part-type="genus">Aleiodes</tp:taxon-name-part> <tp:taxon-name-part taxon-name-part-type="species">arcticus</tp:taxon-name-part></tp:taxon-name></italic> (Thomson), ♀, Switzerland. <bold>63</bold> habitus lateral <bold>64</bold> mummy of <italic><tp:taxon-name><tp:taxon-name-part taxon-name-part-type="genus">Pygmaena</tp:taxon-name-part> <tp:taxon-name-part taxon-name-part-type="species">fusca</tp:taxon-name-part></tp:taxon-name></italic> (Thunberg) from Finland.</p></caption><graphic xmlns:xlink="http://www.w3.org/1999/xlink" xlink:href="zookeys-639-001-g069.jpg" position="float" orientation="portrait" xlink:type="simple" id="oo_114600.jpg"/></fig><fig id="F70" position="float" orientation="portrait"><label>Figures 65–75.</label><caption><p>
          <italic><tp:taxon-name><tp:taxon-name-part taxon-name-part-type="genus">Aleiodes</tp:taxon-name-part> <tp:taxon-name-part taxon-name-part-type="species">arcticus</tp:taxon-name-part></tp:taxon-name></italic> (Thomson), ♀, Switzerland. <bold>65</bold> wings <bold>66</bold> mesosoma lateral <bold>67</bold> metasoma dorsal <bold>68</bold> hind leg lateral <bold>69</bold> fore femur lateral <bold>70</bold> head anterior <bold>71</bold> head lateral <bold>72</bold> head dorsal <bold>73</bold> antenna <bold>74</bold> apical segments of antenna <bold>75</bold> basal segments of antenna.</p></caption><graphic xmlns:xlink="http://www.w3.org/1999/xlink" xlink:href="zookeys-639-001-g070.jpg" position="float" orientation="portrait" xlink:type="simple" id="oo_114601.jpg"/></fig><fig id="F71" position="float" orientation="portrait"><label>Figures 76–77.</label><caption><p>
          <italic><tp:taxon-name><tp:taxon-name-part taxon-name-part-type="genus">Aleiodes</tp:taxon-name-part> <tp:taxon-name-part taxon-name-part-type="species">artesiariae</tp:taxon-name-part></tp:taxon-name></italic> sp. n., ♀, holotype. <bold>76</bold> habitus lateral <bold>77</bold> mummy of <italic><tp:taxon-name><tp:taxon-name-part taxon-name-part-type="genus">Macaria</tp:taxon-name-part> <tp:taxon-name-part taxon-name-part-type="species">artesiaria</tp:taxon-name-part></tp:taxon-name></italic> (Denis &amp; Schiffermüller) after extraction of adult.</p></caption><graphic xmlns:xlink="http://www.w3.org/1999/xlink" xlink:href="zookeys-639-001-g071.jpg" position="float" orientation="portrait" xlink:type="simple" id="oo_114602.jpg"/></fig><fig id="F72" position="float" orientation="portrait"><label>Figures 78–88.</label><caption><p>
          <italic><tp:taxon-name><tp:taxon-name-part taxon-name-part-type="genus">Aleiodes</tp:taxon-name-part> <tp:taxon-name-part taxon-name-part-type="species">artesiariae</tp:taxon-name-part></tp:taxon-name></italic> sp. n., ♀, holotype. <bold>78</bold> wings <bold>79</bold> mesosoma dorsal <bold>80</bold> mesosoma lateral <bold>81</bold> metasoma dorsal <bold>82</bold> antenna (incomplete) <bold>83</bold> basal segments of antenna <bold>84</bold> head anterior <bold>85</bold> head lateral <bold>86</bold> head dorsal <bold>87</bold> hind leg lateral <bold>88</bold> fore femur lateral.</p></caption><graphic xmlns:xlink="http://www.w3.org/1999/xlink" xlink:href="zookeys-639-001-g072.jpg" position="float" orientation="portrait" xlink:type="simple" id="oo_114603.jpg"/></fig><fig id="F73" position="float" orientation="portrait"><label>Figures 89–98.</label><caption><p>
          <italic><tp:taxon-name><tp:taxon-name-part taxon-name-part-type="genus">Aleiodes</tp:taxon-name-part> <tp:taxon-name-part taxon-name-part-type="species">bistrigatus</tp:taxon-name-part></tp:taxon-name></italic> Roman, ♀, lectotype. <bold>89</bold> wings <bold>90</bold> mesosoma lateral <bold>91</bold> basal half of metasoma dorsal <bold>92</bold> hind leg lateral <bold>93</bold> hind femur lateral <bold>94</bold> fore femur lateral <bold>95</bold> head anterior <bold>96</bold> head lateral <bold>97</bold> head dorsal <bold>98</bold> basal segments of antenna.</p></caption><graphic xmlns:xlink="http://www.w3.org/1999/xlink" xlink:href="zookeys-639-001-g073.jpg" position="float" orientation="portrait" xlink:type="simple" id="oo_114604.jpg"/></fig><fig id="F74" position="float" orientation="portrait"><label>Figures 99–100.</label><caption><p>
          <italic><tp:taxon-name><tp:taxon-name-part taxon-name-part-type="genus">Aleiodes</tp:taxon-name-part> <tp:taxon-name-part taxon-name-part-type="species">cantherius</tp:taxon-name-part></tp:taxon-name></italic> (Lyle), ♀, England. <bold>99</bold> habitus lateral <bold>100</bold> mummy of <italic><tp:taxon-name><tp:taxon-name-part taxon-name-part-type="genus">Macaria</tp:taxon-name-part></tp:taxon-name></italic> sp.</p></caption><graphic xmlns:xlink="http://www.w3.org/1999/xlink" xlink:href="zookeys-639-001-g074.jpg" position="float" orientation="portrait" xlink:type="simple" id="oo_114605.jpg"/></fig><fig id="F75" position="float" orientation="portrait"><label>Figures 101–112.</label><caption><p>
          <italic><tp:taxon-name><tp:taxon-name-part taxon-name-part-type="genus">Aleiodes</tp:taxon-name-part> <tp:taxon-name-part taxon-name-part-type="species">cantherius</tp:taxon-name-part></tp:taxon-name></italic> (Lyle), ♀, England. <bold>101</bold> wings <bold>102</bold> mesosoma lateral <bold>103</bold> propodeum and metasoma dorsal <bold>104</bold> hind leg lateral <bold>105</bold> antenna <bold>106</bold> basal segments of antenna <bold>107</bold> mesosoma dorsal <bold>108</bold> head anterior <bold>109</bold> head lateral <bold>110</bold> head dorsal <bold>111</bold> fore femur lateral <bold>112</bold> apical segments of antenna.</p></caption><graphic xmlns:xlink="http://www.w3.org/1999/xlink" xlink:href="zookeys-639-001-g075.jpg" position="float" orientation="portrait" xlink:type="simple" id="oo_114606.jpg"/></fig><fig id="F76" position="float" orientation="portrait"><label>Figure 113.</label><caption><p>
          <italic><tp:taxon-name><tp:taxon-name-part taxon-name-part-type="genus">Aleiodes</tp:taxon-name-part> <tp:taxon-name-part taxon-name-part-type="species">carminatus</tp:taxon-name-part></tp:taxon-name></italic> sp. n., ♀, holotype, habitus lateral.</p></caption><graphic xmlns:xlink="http://www.w3.org/1999/xlink" xlink:href="zookeys-639-001-g076.jpg" position="float" orientation="portrait" xlink:type="simple" id="oo_114607.jpg"/></fig><fig id="F77" position="float" orientation="portrait"><label>Figures 114–124.</label><caption><p>
          <italic><tp:taxon-name><tp:taxon-name-part taxon-name-part-type="genus">Aleiodes</tp:taxon-name-part> <tp:taxon-name-part taxon-name-part-type="species">carminatus</tp:taxon-name-part></tp:taxon-name></italic> sp. n., ♀, holotype. <bold>114</bold> wings <bold>115</bold> mesosoma lateral <bold>116</bold> propodeum and metasoma dorsal <bold>117</bold> hind leg lateral <bold>118</bold> fore femur lateral <bold>119</bold> inner side of hind tibial apex lateral <bold>120</bold> basal segments of antenna <bold>121</bold> head anterior <bold>122</bold> head dorsal <bold>123</bold> head lateral <bold>124</bold> apical segments of antenna.</p></caption><graphic xmlns:xlink="http://www.w3.org/1999/xlink" xlink:href="zookeys-639-001-g077.jpg" position="float" orientation="portrait" xlink:type="simple" id="oo_114609.jpg"/></fig><fig id="F78" position="float" orientation="portrait"><label>Figures 125–126.</label><caption><p>
          <italic><tp:taxon-name><tp:taxon-name-part taxon-name-part-type="genus">Aleiodes</tp:taxon-name-part> <tp:taxon-name-part taxon-name-part-type="species">circumscriptus</tp:taxon-name-part></tp:taxon-name></italic> (Nees), ♀, neotype. <bold>125</bold> habitus lateral <bold>126</bold> mummy of <italic><tp:taxon-name><tp:taxon-name-part taxon-name-part-type="genus">Hypena</tp:taxon-name-part> <tp:taxon-name-part taxon-name-part-type="species">proboscidalis</tp:taxon-name-part></tp:taxon-name></italic> (Linnaeus).</p></caption><graphic xmlns:xlink="http://www.w3.org/1999/xlink" xlink:href="zookeys-639-001-g078.jpg" position="float" orientation="portrait" xlink:type="simple" id="oo_114610.jpg"/></fig><fig id="F79" position="float" orientation="portrait"><label>Figures 127–137.</label><caption><p>
          <italic><tp:taxon-name><tp:taxon-name-part taxon-name-part-type="genus">Aleiodes</tp:taxon-name-part> <tp:taxon-name-part taxon-name-part-type="species">circumscriptus</tp:taxon-name-part></tp:taxon-name></italic> (Nees), ♀, neotype. <bold>127</bold> wings <bold>128</bold> mesosoma lateral <bold>129</bold> propodeum and metasoma dorsal <bold>130</bold> hind leg lateral <bold>131</bold> fore femur lateral <bold>132</bold> antenna <bold>133</bold> apical segments of antenna <bold>134</bold> head anterior <bold>135</bold> head lateral <bold>136</bold> head dorsal <bold>137</bold> basal segments of antenna.</p></caption><graphic xmlns:xlink="http://www.w3.org/1999/xlink" xlink:href="zookeys-639-001-g079.jpg" position="float" orientation="portrait" xlink:type="simple" id="oo_114611.jpg"/></fig><fig id="F80" position="float" orientation="portrait"><label>Figure 138.</label><caption><p>
          <italic><tp:taxon-name><tp:taxon-name-part taxon-name-part-type="genus">Aleiodes</tp:taxon-name-part> <tp:taxon-name-part taxon-name-part-type="species">curticornis</tp:taxon-name-part></tp:taxon-name></italic> nom. n., ♀, Italy, Tyrol, near Laudes, habitus lateral.</p></caption><graphic xmlns:xlink="http://www.w3.org/1999/xlink" xlink:href="zookeys-639-001-g080.jpg" position="float" orientation="portrait" xlink:type="simple" id="oo_114612.jpg"/></fig><fig id="F81" position="float" orientation="portrait"><label>Figures 139–151.</label><caption><p>
          <italic><tp:taxon-name><tp:taxon-name-part taxon-name-part-type="genus">Aleiodes</tp:taxon-name-part> <tp:taxon-name-part taxon-name-part-type="species">curticornis</tp:taxon-name-part></tp:taxon-name></italic> nom. n., ♀, Turkey, Agri, but 143 of ♀ from Tyrol. <bold>139</bold> fore wing <bold>140</bold> hind wing <bold>141</bold> mesosoma lateral <bold>142</bold> propodeum and metasoma dorsal <bold>143</bold> hind leg lateral <bold>144</bold> basal segments of antenna <bold>145</bold> fore femur lateral <bold>146</bold> antenna <bold>147</bold> apical segments of antenna <bold>148</bold> head anterior <bold>149</bold> head lateral <bold>150</bold> head dorsal <bold>151</bold> propodeum and first tergite lateral.</p></caption><graphic xmlns:xlink="http://www.w3.org/1999/xlink" xlink:href="zookeys-639-001-g081.jpg" position="float" orientation="portrait" xlink:type="simple" id="oo_114613.jpg"/></fig><fig id="F82" position="float" orientation="portrait"><label>Figures 152–153.</label><caption><p>
          <italic><tp:taxon-name><tp:taxon-name-part taxon-name-part-type="genus">Aleiodes</tp:taxon-name-part> <tp:taxon-name-part taxon-name-part-type="species">diarsianae</tp:taxon-name-part></tp:taxon-name></italic> sp. n., ♀, holotype. <bold>152</bold> habitus lateral <bold>153</bold> mummy of <italic><tp:taxon-name><tp:taxon-name-part taxon-name-part-type="genus">Diarsia</tp:taxon-name-part></tp:taxon-name></italic> sp.</p></caption><graphic xmlns:xlink="http://www.w3.org/1999/xlink" xlink:href="zookeys-639-001-g082.jpg" position="float" orientation="portrait" xlink:type="simple" id="oo_114614.jpg"/></fig><fig id="F83" position="float" orientation="portrait"><label>Figures 154–164.</label><caption><p>
          <italic><tp:taxon-name><tp:taxon-name-part taxon-name-part-type="genus">Aleiodes</tp:taxon-name-part> <tp:taxon-name-part taxon-name-part-type="species">diarsianae</tp:taxon-name-part></tp:taxon-name></italic> sp. n., ♀, holotype. <bold>154</bold> wings <bold>155</bold> mesosoma lateral <bold>156</bold> propodeum and metasoma dorsal <bold>157</bold> hind leg lateral <bold>158</bold> fore femur lateral <bold>159</bold> apical segments of antenna <bold>160</bold> antenna <bold>161</bold> head anterior <bold>162</bold> head lateral <bold>163</bold> head dorsal <bold>164</bold> basal segments of antenna.</p></caption><graphic xmlns:xlink="http://www.w3.org/1999/xlink" xlink:href="zookeys-639-001-g083.jpg" position="float" orientation="portrait" xlink:type="simple" id="oo_114615.jpg"/></fig><fig id="F84" position="float" orientation="portrait"><label>Figures 165–166.</label><caption><p>
          <italic><tp:taxon-name><tp:taxon-name-part taxon-name-part-type="genus">Aleiodes</tp:taxon-name-part> <tp:taxon-name-part taxon-name-part-type="species">esenbeckii</tp:taxon-name-part></tp:taxon-name></italic> (Hartig), ♀, Spain, Mallorca. <bold>165</bold> habitus lateral <bold>166</bold> mummy of <italic><tp:taxon-name><tp:taxon-name-part taxon-name-part-type="genus">Dendrolimus</tp:taxon-name-part> <tp:taxon-name-part taxon-name-part-type="species">pini</tp:taxon-name-part></tp:taxon-name></italic> (Linnaeus) of holotype of <italic><tp:taxon-name><tp:taxon-name-part taxon-name-part-type="genus">Aleiodes</tp:taxon-name-part> <tp:taxon-name-part taxon-name-part-type="species">esenbeckii</tp:taxon-name-part></tp:taxon-name></italic> from Germany.</p></caption><graphic xmlns:xlink="http://www.w3.org/1999/xlink" xlink:href="zookeys-639-001-g084.jpg" position="float" orientation="portrait" xlink:type="simple" id="oo_114616.jpg"/></fig><fig id="F85" position="float" orientation="portrait"><label>Figures 167–177.</label><caption><p>
          <italic><tp:taxon-name><tp:taxon-name-part taxon-name-part-type="genus">Aleiodes</tp:taxon-name-part> <tp:taxon-name-part taxon-name-part-type="species">esenbeckii</tp:taxon-name-part></tp:taxon-name></italic> (Hartig), ♀, Spain, Mallorca. <bold>167</bold> wings <bold>168</bold> mesosoma lateral <bold>169</bold> propodeum and metasoma dorsal <bold>170</bold> hind leg lateral <bold>171</bold> fore femur lateral <bold>172</bold> antenna <bold>173</bold> head anterior <bold>174</bold> head lateral <bold>175</bold> head dorsal <bold>176</bold> apical segments of antenna <bold>177</bold> basal segments of antenna.</p></caption><graphic xmlns:xlink="http://www.w3.org/1999/xlink" xlink:href="zookeys-639-001-g085.jpg" position="float" orientation="portrait" xlink:type="simple" id="oo_114617.jpg"/></fig><fig id="F86" position="float" orientation="portrait"><label>Figures 178–179.</label><caption><p>
          <tp:taxon-name><tp:taxon-name-part taxon-name-part-type="genus">Aleiodes</tp:taxon-name-part> <tp:taxon-name-part taxon-name-part-type="species">esenbeckii</tp:taxon-name-part> <tp:taxon-name-part taxon-name-part-type="basionym-authority">(Hartig)</tp:taxon-name-part> <tp:taxon-name-part taxon-name-part-type="infraspecific-rank">f.</tp:taxon-name-part> <tp:taxon-name-part taxon-name-part-type="form">dendrolimi</tp:taxon-name-part></tp:taxon-name> (Matsumura), ♀, Russia, Sakhalin. <bold>178</bold> habitus lateral <bold>179</bold> mummy of <italic><tp:taxon-name><tp:taxon-name-part taxon-name-part-type="genus">Dendrolimus</tp:taxon-name-part> <tp:taxon-name-part taxon-name-part-type="species">spectabilis</tp:taxon-name-part></tp:taxon-name></italic> (Butler) from China.</p></caption><graphic xmlns:xlink="http://www.w3.org/1999/xlink" xlink:href="zookeys-639-001-g086.jpg" position="float" orientation="portrait" xlink:type="simple" id="oo_114618.jpg"/></fig><fig id="F87" position="float" orientation="portrait"><label>Figures 180–189.</label><caption><p>
          <tp:taxon-name><tp:taxon-name-part taxon-name-part-type="genus">Aleiodes</tp:taxon-name-part> <tp:taxon-name-part taxon-name-part-type="species">esenbeckii</tp:taxon-name-part> <tp:taxon-name-part taxon-name-part-type="basionym-authority">(Hartig)</tp:taxon-name-part> <tp:taxon-name-part taxon-name-part-type="infraspecific-rank">f.</tp:taxon-name-part> <tp:taxon-name-part taxon-name-part-type="form">dendrolimi</tp:taxon-name-part></tp:taxon-name> (Matsumura), ♀, Russia, Sakhalin. <bold>180</bold> wings <bold>181</bold> mesosoma lateral <bold>182</bold> propodeum and metasoma dorsal <bold>183</bold> hind leg lateral <bold>184</bold> antenna <bold>185</bold> head anterior <bold>186</bold> head lateral <bold>187</bold> head dorsal <bold>188</bold> fore femur lateral <bold>189</bold> basal segments of antenna.</p></caption><graphic xmlns:xlink="http://www.w3.org/1999/xlink" xlink:href="zookeys-639-001-g087.jpg" position="float" orientation="portrait" xlink:type="simple" id="oo_114620.jpg"/></fig><fig id="F88" position="float" orientation="portrait"><label>Figure 190.</label><caption><p>
          <italic><tp:taxon-name><tp:taxon-name-part taxon-name-part-type="genus">Aleiodes</tp:taxon-name-part> <tp:taxon-name-part taxon-name-part-type="species">jakowlewi</tp:taxon-name-part></tp:taxon-name></italic> (Kokujev), ♀, Finland, Kangaslampi, habitus lateral.</p></caption><graphic xmlns:xlink="http://www.w3.org/1999/xlink" xlink:href="zookeys-639-001-g088.jpg" position="float" orientation="portrait" xlink:type="simple" id="oo_114621.jpg"/></fig><fig id="F89" position="float" orientation="portrait"><label>Figures 191–202.</label><caption><p>
          <italic><tp:taxon-name><tp:taxon-name-part taxon-name-part-type="genus">Aleiodes</tp:taxon-name-part> <tp:taxon-name-part taxon-name-part-type="species">jakowlewi</tp:taxon-name-part></tp:taxon-name></italic> (Kokujev), ♀, Finland, Kangaslampi. <bold>191</bold> wings <bold>192</bold> mesosoma lateral <bold>193</bold> propodeum and metasoma dorsal <bold>194</bold> hind leg lateral <bold>195</bold> fore femur lateral <bold>196</bold> apical segments of antenna <bold>197</bold> basal segments of antenna <bold>198</bold> antenna <bold>199</bold> head anterior <bold>200</bold> head lateral <bold>201</bold> head dorsal <bold>202</bold> base of first metasomal tergite dorsal.</p></caption><graphic xmlns:xlink="http://www.w3.org/1999/xlink" xlink:href="zookeys-639-001-g089.jpg" position="float" orientation="portrait" xlink:type="simple" id="oo_114622.jpg"/></fig><fig id="F90" position="float" orientation="portrait"><label>Figures 203–204.</label><caption><p>
          <italic><tp:taxon-name><tp:taxon-name-part taxon-name-part-type="genus">Aleiodes</tp:taxon-name-part> <tp:taxon-name-part taxon-name-part-type="species">leptofemur</tp:taxon-name-part></tp:taxon-name></italic> sp. n., ♀, holotype. <bold>203</bold> habitus lateral <bold>204</bold> mummy of <italic><tp:taxon-name><tp:taxon-name-part taxon-name-part-type="genus">Stilbia</tp:taxon-name-part> <tp:taxon-name-part taxon-name-part-type="species">anomala</tp:taxon-name-part></tp:taxon-name></italic> (Haworth).</p></caption><graphic xmlns:xlink="http://www.w3.org/1999/xlink" xlink:href="zookeys-639-001-g090.jpg" position="float" orientation="portrait" xlink:type="simple" id="oo_114623.jpg"/></fig><fig id="F91" position="float" orientation="portrait"><label>Figures 205–214.</label><caption><p>
          <italic><tp:taxon-name><tp:taxon-name-part taxon-name-part-type="genus">Aleiodes</tp:taxon-name-part> <tp:taxon-name-part taxon-name-part-type="species">leptofemur</tp:taxon-name-part></tp:taxon-name></italic> sp. n., ♀, holotype. <bold>205</bold> wings <bold>206</bold> mesosoma lateral <bold>207</bold> propodeum and metasoma dorsal <bold>208</bold> hind leg lateral <bold>209</bold> fore femur lateral <bold>210</bold> basal segments of antenna <bold>211</bold> apical segments of antenna <bold>212</bold> head anterior <bold>213</bold> head lateral <bold>214</bold> head dorsal.</p></caption><graphic xmlns:xlink="http://www.w3.org/1999/xlink" xlink:href="zookeys-639-001-g091.jpg" position="float" orientation="portrait" xlink:type="simple" id="oo_114624.jpg"/></fig><fig id="F92" position="float" orientation="portrait"><label>Figures 215–216.</label><caption><p>
          <italic><tp:taxon-name><tp:taxon-name-part taxon-name-part-type="genus">Aleiodes</tp:taxon-name-part> <tp:taxon-name-part taxon-name-part-type="species">modestus</tp:taxon-name-part></tp:taxon-name></italic> (Reinhard), ♀, England, Santon Downham. <bold>215</bold> habitus lateral <bold>216</bold> mummy of <italic><tp:taxon-name><tp:taxon-name-part taxon-name-part-type="genus">Euphithecia</tp:taxon-name-part> <tp:taxon-name-part taxon-name-part-type="species">vulgata</tp:taxon-name-part></tp:taxon-name></italic> (Haworth).</p></caption><graphic xmlns:xlink="http://www.w3.org/1999/xlink" xlink:href="zookeys-639-001-g092.jpg" position="float" orientation="portrait" xlink:type="simple" id="oo_114625.jpg"/></fig><fig id="F93" position="float" orientation="portrait"><label>Figures 217–229.</label><caption><p>
          <italic><tp:taxon-name><tp:taxon-name-part taxon-name-part-type="genus">Aleiodes</tp:taxon-name-part> <tp:taxon-name-part taxon-name-part-type="species">modestus</tp:taxon-name-part></tp:taxon-name></italic> (Reinhard), ♀, Netherlands, Wijster. <bold>217</bold> wings <bold>218</bold> mesosoma lateral <bold>219</bold> propodeum and metasoma dorsal <bold>220</bold> hind leg lateral <bold>221</bold> fore femur lateral <bold>222</bold> antenna <bold>223</bold> basal segments of antenna <bold>224</bold> apical segments of antenna <bold>225</bold> head anterior <bold>226</bold> head lateral <bold>227</bold> head dorsal <bold>228</bold> base of hind tibia <bold>229</bold> inner apex of hind tibia.</p></caption><graphic xmlns:xlink="http://www.w3.org/1999/xlink" xlink:href="zookeys-639-001-g093.jpg" position="float" orientation="portrait" xlink:type="simple" id="oo_114626.jpg"/></fig><fig id="F94" position="float" orientation="portrait"><label>Figures 230–231.</label><caption><p>
          <italic><tp:taxon-name><tp:taxon-name-part taxon-name-part-type="genus">Aleiodes</tp:taxon-name-part> <tp:taxon-name-part taxon-name-part-type="species">nigriceps</tp:taxon-name-part></tp:taxon-name></italic> Wesmael, ♀, Wales, Anglesey. <bold>230</bold> habitus lateral <bold>231</bold> mummy of <italic><tp:taxon-name><tp:taxon-name-part taxon-name-part-type="genus">Xestia</tp:taxon-name-part> <tp:taxon-name-part taxon-name-part-type="species">sexstrigata</tp:taxon-name-part></tp:taxon-name></italic> (Haworth).</p></caption><graphic xmlns:xlink="http://www.w3.org/1999/xlink" xlink:href="zookeys-639-001-g094.jpg" position="float" orientation="portrait" xlink:type="simple" id="oo_114627.jpg"/></fig><fig id="F95" position="float" orientation="portrait"><label>Figures 232–242.</label><caption><p>
          <italic><tp:taxon-name><tp:taxon-name-part taxon-name-part-type="genus">Aleiodes</tp:taxon-name-part> <tp:taxon-name-part taxon-name-part-type="species">nigriceps</tp:taxon-name-part></tp:taxon-name></italic> Wesmael, ♀, Wales, Anglesey. <bold>232</bold> wings <bold>233</bold> mesosoma lateral <bold>234</bold> propodeum and metasoma dorsal <bold>235</bold> hind leg lateral <bold>236</bold> fore femur lateral <bold>237</bold> apical segments of antenna <bold>238</bold> antenna <bold>239</bold> head anterior <bold>240</bold> head lateral <bold>241</bold> head dorsal <bold>242</bold> basal segments of antenna.</p></caption><graphic xmlns:xlink="http://www.w3.org/1999/xlink" xlink:href="zookeys-639-001-g095.jpg" position="float" orientation="portrait" xlink:type="simple" id="oo_114628.jpg"/></fig><fig id="F96" position="float" orientation="portrait"><label>Figures 243–244.</label><caption><p>
          <italic><tp:taxon-name><tp:taxon-name-part taxon-name-part-type="genus">Aleiodes</tp:taxon-name-part> <tp:taxon-name-part taxon-name-part-type="species">nigricornis</tp:taxon-name-part></tp:taxon-name></italic> Wesmael, ♀, England, Gait Barrows. <bold>243</bold> habitus lateral <bold>244</bold> mummy of <italic><tp:taxon-name><tp:taxon-name-part taxon-name-part-type="genus">Orthosia</tp:taxon-name-part> <tp:taxon-name-part taxon-name-part-type="species">gothica</tp:taxon-name-part></tp:taxon-name></italic> (Linnaeus).</p></caption><graphic xmlns:xlink="http://www.w3.org/1999/xlink" xlink:href="zookeys-639-001-g096.jpg" position="float" orientation="portrait" xlink:type="simple" id="oo_114629.jpg"/></fig><fig id="F97" position="float" orientation="portrait"><label>Figures 245–256.</label><caption><p>
          <italic><tp:taxon-name><tp:taxon-name-part taxon-name-part-type="genus">Aleiodes</tp:taxon-name-part> <tp:taxon-name-part taxon-name-part-type="species">nigricornis</tp:taxon-name-part></tp:taxon-name></italic> Wesmael, ♀, England, Gait Barrows. <bold>245</bold> wings <bold>246</bold> mesosoma lateral <bold>247</bold> mesosoma dorsal <bold>248</bold> propodeum and metasoma dorsal <bold>249</bold> hind leg lateral <bold>250</bold> fore femur lateral <bold>251</bold> head anterior <bold>252</bold> head dorsal <bold>253</bold> head lateral <bold>254</bold> apical segments of antenna <bold>255</bold> basal segments of antenna <bold>256</bold> antenna.</p></caption><graphic xmlns:xlink="http://www.w3.org/1999/xlink" xlink:href="zookeys-639-001-g097.jpg" position="float" orientation="portrait" xlink:type="simple" id="oo_114630.jpg"/></fig><fig id="F98" position="float" orientation="portrait"><label>Figure 257.</label><caption><p>
          <italic><tp:taxon-name><tp:taxon-name-part taxon-name-part-type="genus">Aleiodes</tp:taxon-name-part> <tp:taxon-name-part taxon-name-part-type="species">pallidator</tp:taxon-name-part></tp:taxon-name></italic> (Thunberg), England, penultimate instar mummies in precocious pseudococoons of <italic><tp:taxon-name><tp:taxon-name-part taxon-name-part-type="genus">Leucoma</tp:taxon-name-part> <tp:taxon-name-part taxon-name-part-type="species">salicis</tp:taxon-name-part></tp:taxon-name></italic> (Linnaeus).</p></caption><graphic xmlns:xlink="http://www.w3.org/1999/xlink" xlink:href="zookeys-639-001-g098.jpg" position="float" orientation="portrait" xlink:type="simple" id="oo_114632.jpg"/></fig><fig id="F99" position="float" orientation="portrait"><label>Figures 258–259.</label><caption><p>
          <italic><tp:taxon-name><tp:taxon-name-part taxon-name-part-type="genus">Aleiodes</tp:taxon-name-part> <tp:taxon-name-part taxon-name-part-type="species">pallidator</tp:taxon-name-part></tp:taxon-name></italic> (Thunberg), ♀, Netherlands, Nederweert. <bold>258</bold> habitus lateral <bold>259</bold> mummy of <italic><tp:taxon-name><tp:taxon-name-part taxon-name-part-type="genus">Leucoma</tp:taxon-name-part> <tp:taxon-name-part taxon-name-part-type="species">salicis</tp:taxon-name-part></tp:taxon-name></italic> (Linnaeus).</p></caption><graphic xmlns:xlink="http://www.w3.org/1999/xlink" xlink:href="zookeys-639-001-g099.jpg" position="float" orientation="portrait" xlink:type="simple" id="oo_114633.jpg"/></fig><fig id="F100" position="float" orientation="portrait"><label>Figures 260–271.</label><caption><p>
          <italic><tp:taxon-name><tp:taxon-name-part taxon-name-part-type="genus">Aleiodes</tp:taxon-name-part> <tp:taxon-name-part taxon-name-part-type="species">pallidator</tp:taxon-name-part></tp:taxon-name></italic> (Thunberg), ♀, Netherlands, Nederweert. <bold>260</bold> fore wing <bold>261</bold> hind wing <bold>262</bold> mesosoma lateral <bold>263</bold> propodeum and metasoma dorsal <bold>264</bold> hind leg lateral <bold>265</bold> antenna <bold>266</bold> fore femur lateral <bold>267</bold> head anterior <bold>268</bold> head lateral <bold>269</bold> head dorsal <bold>270</bold> basal segments of antenna <bold>271</bold> apical segments of antenna.</p></caption><graphic xmlns:xlink="http://www.w3.org/1999/xlink" xlink:href="zookeys-639-001-g100.jpg" position="float" orientation="portrait" xlink:type="simple" id="oo_114634.jpg"/></fig><fig id="F101" position="float" orientation="portrait"><label>Figures 272–273.</label><caption><p>
          <italic><tp:taxon-name><tp:taxon-name-part taxon-name-part-type="genus">Aleiodes</tp:taxon-name-part> <tp:taxon-name-part taxon-name-part-type="species">pictus</tp:taxon-name-part></tp:taxon-name></italic> (Herrich-Schäffer), ♀, neotype. <bold>272</bold> habitus lateral <bold>273</bold> mummy of <italic><tp:taxon-name><tp:taxon-name-part taxon-name-part-type="genus">Camptogramma</tp:taxon-name-part> <tp:taxon-name-part taxon-name-part-type="species">bilineata</tp:taxon-name-part></tp:taxon-name></italic> (Linnaeus).</p></caption><graphic xmlns:xlink="http://www.w3.org/1999/xlink" xlink:href="zookeys-639-001-g101.jpg" position="float" orientation="portrait" xlink:type="simple" id="oo_114635.jpg"/></fig><fig id="F102" position="float" orientation="portrait"><label>Figures 274–284.</label><caption><p>
          <italic><tp:taxon-name><tp:taxon-name-part taxon-name-part-type="genus">Aleiodes</tp:taxon-name-part> <tp:taxon-name-part taxon-name-part-type="species">pictus</tp:taxon-name-part></tp:taxon-name></italic> (Herrich-Schäffer), ♀, neotype. <bold>274</bold> wings <bold>275</bold> mesosoma lateral <bold>276</bold> propodeum and metasoma dorsal <bold>277</bold> hind leg lateral <bold>278</bold> fore femur lateral <bold>279</bold> antenna <bold>280</bold> head anterior <bold>281</bold> head lateral <bold>282</bold> head dorsal <bold>283</bold> basal segments of antenna <bold>284</bold> apical segments of antenna.</p></caption><graphic xmlns:xlink="http://www.w3.org/1999/xlink" xlink:href="zookeys-639-001-g102.jpg" position="float" orientation="portrait" xlink:type="simple" id="oo_114636.jpg"/></fig><fig id="F103" position="float" orientation="portrait"><label>Figure 285.</label><caption><p>
          <italic><tp:taxon-name><tp:taxon-name-part taxon-name-part-type="genus">Aleiodes</tp:taxon-name-part> <tp:taxon-name-part taxon-name-part-type="species">praetor</tp:taxon-name-part></tp:taxon-name></italic> (Reinhard), ♀, hanging from a leaf edge.</p></caption><graphic xmlns:xlink="http://www.w3.org/1999/xlink" xlink:href="zookeys-639-001-g103.jpg" position="float" orientation="portrait" xlink:type="simple" id="oo_114637.jpg"/></fig><fig id="F104" position="float" orientation="portrait"><label>Figures 286–287.</label><caption><p>
          <italic><tp:taxon-name><tp:taxon-name-part taxon-name-part-type="genus">Aleiodes</tp:taxon-name-part> <tp:taxon-name-part taxon-name-part-type="species">praetor</tp:taxon-name-part></tp:taxon-name></italic> (Reinhard), ♀, Netherlands, Epen. <bold>286</bold> habitus lateral <bold>287</bold> mummy of <italic><tp:taxon-name><tp:taxon-name-part taxon-name-part-type="genus">Mimas</tp:taxon-name-part> <tp:taxon-name-part taxon-name-part-type="species">tiliae</tp:taxon-name-part></tp:taxon-name></italic> (Linnaeus) from England.</p></caption><graphic xmlns:xlink="http://www.w3.org/1999/xlink" xlink:href="zookeys-639-001-g104.jpg" position="float" orientation="portrait" xlink:type="simple" id="oo_114638.jpg"/></fig><fig id="F105" position="float" orientation="portrait"><label>Figures 288–301.</label><caption><p>
          <italic><tp:taxon-name><tp:taxon-name-part taxon-name-part-type="genus">Aleiodes</tp:taxon-name-part> <tp:taxon-name-part taxon-name-part-type="species">praetor</tp:taxon-name-part></tp:taxon-name></italic> (Reinhard), ♀, Netherlands, Epen. <bold>288</bold> fore wing <bold>289</bold> hind wing <bold>290</bold> mesosoma lateral <bold>291</bold> propodeum and metasoma dorsal <bold>292</bold> hind leg lateral <bold>293</bold> fore femur lateral <bold>294</bold> antenna <bold>295</bold> ovipositor lateral <bold>296</bold> basal segments of antenna <bold>297</bold> apical segments of antenna <bold>298</bold> head anterior <bold>299</bold> head lateral <bold>300</bold> head dorsal <bold>301</bold> hypopygium and ovipositor sheath lateral.</p></caption><graphic xmlns:xlink="http://www.w3.org/1999/xlink" xlink:href="zookeys-639-001-g105.jpg" position="float" orientation="portrait" xlink:type="simple" id="oo_114639.jpg"/></fig><fig id="F106" position="float" orientation="portrait"><label>Figures 302–304.</label><caption><p>
          <italic><tp:taxon-name><tp:taxon-name-part taxon-name-part-type="genus">Aleiodes</tp:taxon-name-part> <tp:taxon-name-part taxon-name-part-type="species">reticulatus</tp:taxon-name-part></tp:taxon-name></italic> (Noskiewicz), ♀, Russia, Rostchino, but <bold>304</bold> from Poland. <bold>302</bold> habitus lateral <bold>303</bold> mummy of cf. <italic><tp:taxon-name><tp:taxon-name-part taxon-name-part-type="genus">Macaria</tp:taxon-name-part> <tp:taxon-name-part taxon-name-part-type="species">wauaria</tp:taxon-name-part></tp:taxon-name></italic> (Linnaeus) <bold>304</bold> mummy of <italic><tp:taxon-name><tp:taxon-name-part taxon-name-part-type="genus">Macaria</tp:taxon-name-part> <tp:taxon-name-part taxon-name-part-type="species">brunneata</tp:taxon-name-part></tp:taxon-name></italic> (Thunberg) forming, at end will resemble 303.</p></caption><graphic xmlns:xlink="http://www.w3.org/1999/xlink" xlink:href="zookeys-639-001-g106.jpg" position="float" orientation="portrait" xlink:type="simple" id="oo_114640.jpg"/></fig><fig id="F107" position="float" orientation="portrait"><label>Figures 305–315.</label><caption><p>
          <italic><tp:taxon-name><tp:taxon-name-part taxon-name-part-type="genus">Aleiodes</tp:taxon-name-part> <tp:taxon-name-part taxon-name-part-type="species">reticulatus</tp:taxon-name-part></tp:taxon-name></italic> (Noskiewicz), ♀, Russia, Rostchino. <bold>305</bold> wings <bold>306</bold> mesosoma dorsal <bold>307</bold> mesosoma lateral <bold>308</bold> metasoma dorsal <bold>309</bold> antenna (tip absent) <bold>310</bold> basal segments of antenna <bold>311</bold> head anterior <bold>312</bold> head lateral <bold>313</bold> fore femur lateral <bold>314</bold> hind leg lateral <bold>315</bold> head dorsal.</p></caption><graphic xmlns:xlink="http://www.w3.org/1999/xlink" xlink:href="zookeys-639-001-g107.jpg" position="float" orientation="portrait" xlink:type="simple" id="oo_114641.jpg"/></fig><fig id="F108" position="float" orientation="portrait"><label>Figure 316.</label><caption><p>
          <italic><tp:taxon-name><tp:taxon-name-part taxon-name-part-type="genus">Aleiodes</tp:taxon-name-part> <tp:taxon-name-part taxon-name-part-type="species">ryrholmi</tp:taxon-name-part></tp:taxon-name></italic> sp. n., ♀, holotype, habitus lateral.</p></caption><graphic xmlns:xlink="http://www.w3.org/1999/xlink" xlink:href="zookeys-639-001-g108.jpg" position="float" orientation="portrait" xlink:type="simple" id="oo_114643.jpg"/></fig><fig id="F109" position="float" orientation="portrait"><label>Figures 317–327.</label><caption><p>
          <italic><tp:taxon-name><tp:taxon-name-part taxon-name-part-type="genus">Aleiodes</tp:taxon-name-part> <tp:taxon-name-part taxon-name-part-type="species">ryrholmi</tp:taxon-name-part></tp:taxon-name></italic> sp. n., ♀, holotype. <bold>317</bold> wings <bold>318</bold> mesosoma lateral <bold>319</bold> mesosoma dorsal <bold>320</bold> propodeum and metasoma dorsal <bold>321</bold> hind leg lateral <bold>322</bold> fore femur lateral <bold>323</bold> head anterior <bold>324</bold> head dorsal <bold>325</bold> head lateral <bold>326</bold> basal segments of antenna <bold>327</bold> apical segments of antenna.</p></caption><graphic xmlns:xlink="http://www.w3.org/1999/xlink" xlink:href="zookeys-639-001-g109.jpg" position="float" orientation="portrait" xlink:type="simple" id="oo_114644.jpg"/></fig><fig id="F110" position="float" orientation="portrait"><label>Figure 328.</label><caption><p>
          <italic><tp:taxon-name><tp:taxon-name-part taxon-name-part-type="genus">Aleiodes</tp:taxon-name-part> <tp:taxon-name-part taxon-name-part-type="species">seriatus</tp:taxon-name-part></tp:taxon-name></italic> (Herrich-Schäffer) s.l., ♀, Netherlands, Wijster, habitus lateral.</p></caption><graphic xmlns:xlink="http://www.w3.org/1999/xlink" xlink:href="zookeys-639-001-g110.jpg" position="float" orientation="portrait" xlink:type="simple" id="oo_114645.jpg"/></fig><fig id="F111" position="float" orientation="portrait"><label>Figures 329–340.</label><caption><p>
          <italic><tp:taxon-name><tp:taxon-name-part taxon-name-part-type="genus">Aleiodes</tp:taxon-name-part> <tp:taxon-name-part taxon-name-part-type="species">seriatus</tp:taxon-name-part></tp:taxon-name></italic> (Herrich-Schäffer) s.l., ♀, Netherlands, Wijster. <bold>329</bold> wings <bold>330</bold> mesosoma lateral <bold>331</bold> propodeum and metasoma dorsal <bold>332</bold> hind leg lateral <bold>333</bold> fore femur lateral <bold>334</bold> antenna <bold>335</bold> basal segments of antenna <bold>336</bold> apical segments of antenna <bold>337</bold> head anterior <bold>338</bold> head lateral <bold>339</bold> head dorsal <bold>340</bold> inner apex of hind tibia and basitarsus lateral.</p></caption><graphic xmlns:xlink="http://www.w3.org/1999/xlink" xlink:href="zookeys-639-001-g111.jpg" position="float" orientation="portrait" xlink:type="simple" id="oo_114646.jpg"/></fig><fig id="F112" position="float" orientation="portrait"><label>Figures 341–342.</label><caption><p>
          <italic><tp:taxon-name><tp:taxon-name-part taxon-name-part-type="genus">Aleiodes</tp:taxon-name-part> <tp:taxon-name-part taxon-name-part-type="species">testaceus</tp:taxon-name-part></tp:taxon-name></italic> (Telenga), ♀, England, Bodney. <bold>341</bold> habitus lateral <bold>342</bold> mummy of <italic><tp:taxon-name><tp:taxon-name-part taxon-name-part-type="genus">Gymnoscelis</tp:taxon-name-part> <tp:taxon-name-part taxon-name-part-type="species">rufofasciata</tp:taxon-name-part></tp:taxon-name></italic> (Haworth).</p></caption><graphic xmlns:xlink="http://www.w3.org/1999/xlink" xlink:href="zookeys-639-001-g112.jpg" position="float" orientation="portrait" xlink:type="simple" id="oo_114647.jpg"/></fig><fig id="F113" position="float" orientation="portrait"><label>Figures 343–352.</label><caption><p>
          <italic><tp:taxon-name><tp:taxon-name-part taxon-name-part-type="genus">Aleiodes</tp:taxon-name-part> <tp:taxon-name-part taxon-name-part-type="species">testaceus</tp:taxon-name-part></tp:taxon-name></italic> (Telenga), ♀, France, Var, Garde Freinet. <bold>343</bold> wings <bold>344</bold> mesosoma lateral <bold>345</bold> propodeum and metasoma dorsal <bold>346</bold> hind leg lateral <bold>347</bold> fore femur lateral <bold>348</bold> basal segments of antenna <bold>349</bold> head anterior <bold>350</bold> head lateral <bold>351</bold> head dorsal <bold>352</bold> apical segments of antenna.</p></caption><graphic xmlns:xlink="http://www.w3.org/1999/xlink" xlink:href="zookeys-639-001-g113.jpg" position="float" orientation="portrait" xlink:type="simple" id="oo_114648.jpg"/></fig><fig id="F114" position="float" orientation="portrait"><label>Figures 353–354.</label><caption><p>
          <italic><tp:taxon-name><tp:taxon-name-part taxon-name-part-type="genus">Aleiodes</tp:taxon-name-part> <tp:taxon-name-part taxon-name-part-type="species">ungularis</tp:taxon-name-part></tp:taxon-name></italic> (Thomson), ♀, France, Fayl Billot. <bold>353</bold> habitus lateral <bold>354</bold> mummy of <italic><tp:taxon-name><tp:taxon-name-part taxon-name-part-type="genus">Pseudopis</tp:taxon-name-part> <tp:taxon-name-part taxon-name-part-type="species">prasinana</tp:taxon-name-part></tp:taxon-name></italic> (Linnaeus).</p></caption><graphic xmlns:xlink="http://www.w3.org/1999/xlink" xlink:href="zookeys-639-001-g114.jpg" position="float" orientation="portrait" xlink:type="simple" id="oo_114649.jpg"/></fig><fig id="F115" position="float" orientation="portrait"><label>Figures 355–365.</label><caption><p>
          <italic><tp:taxon-name><tp:taxon-name-part taxon-name-part-type="genus">Aleiodes</tp:taxon-name-part> <tp:taxon-name-part taxon-name-part-type="species">ungularis</tp:taxon-name-part></tp:taxon-name></italic> (Thomson), ♀, France, Fayl Billot. <bold>355</bold> wings <bold>356</bold> mesosoma lateral <bold>357</bold> propodeum and metasoma dorsal <bold>358</bold> hind leg lateral <bold>359</bold> fore femur lateral <bold>360</bold> basal segments of antenna <bold>361</bold> head anterior <bold>362</bold> head lateral <bold>363</bold> head dorsal <bold>364</bold> antenna <bold>365</bold> apical segments of antenna.</p></caption><graphic xmlns:xlink="http://www.w3.org/1999/xlink" xlink:href="zookeys-639-001-g115.jpg" position="float" orientation="portrait" xlink:type="simple" id="oo_114650.jpg"/></fig><fig id="F116" position="float" orientation="portrait"><label>Figures 366–367.</label><caption><p>
          <italic><tp:taxon-name><tp:taxon-name-part taxon-name-part-type="genus">Aleiodes</tp:taxon-name-part> <tp:taxon-name-part taxon-name-part-type="species">varius</tp:taxon-name-part></tp:taxon-name></italic> (Herrich-Schäffer), ♀, Finland, Lappeenranta. <bold>366</bold> habitus lateral <bold>367</bold> mummy of <italic><tp:taxon-name><tp:taxon-name-part taxon-name-part-type="genus">Euthrix</tp:taxon-name-part> <tp:taxon-name-part taxon-name-part-type="species">potatoria</tp:taxon-name-part></tp:taxon-name></italic> (Linnaeus).</p></caption><graphic xmlns:xlink="http://www.w3.org/1999/xlink" xlink:href="zookeys-639-001-g116.jpg" position="float" orientation="portrait" xlink:type="simple" id="oo_114651.jpg"/></fig><fig id="F117" position="float" orientation="portrait"><label>Figures 368–378.</label><caption><p>
          <italic><tp:taxon-name><tp:taxon-name-part taxon-name-part-type="genus">Aleiodes</tp:taxon-name-part> <tp:taxon-name-part taxon-name-part-type="species">varius</tp:taxon-name-part></tp:taxon-name></italic> (Herrich-Schäffer), ♀, Finland, Lappeenranta. <bold>368</bold> wings <bold>369</bold> mesosoma lateral <bold>370</bold> propodeum and metasoma dorsal <bold>371</bold> hind leg lateral <bold>372</bold> fore femur lateral <bold>373</bold> antenna <bold>374</bold> head anterior <bold>375</bold> head lateral <bold>376</bold> head dorsal <bold>377</bold> basal segments of antenna <bold>378</bold> apical segments of antenna.</p></caption><graphic xmlns:xlink="http://www.w3.org/1999/xlink" xlink:href="zookeys-639-001-g117.jpg" position="float" orientation="portrait" xlink:type="simple" id="oo_114652.jpg"/></fig></tp:treatment-sec><ref-list><ref id="B62"><mixed-citation xmlns:xlink="http://www.w3.org/1999/xlink" xlink:type="simple">
          <person-group><name name-style="western"><surname>Shenefelt</surname><given-names>RD</given-names></name></person-group> (<year>1975</year>) <article-title><tp:taxon-name><tp:taxon-name-part taxon-name-part-type="family">Braconidae</tp:taxon-name-part></tp:taxon-name> 8. <tp:taxon-name><tp:taxon-name-part taxon-name-part-type="subfamily">Exothecinae</tp:taxon-name-part></tp:taxon-name>, <tp:taxon-name><tp:taxon-name-part taxon-name-part-type="subfamily">Rogadinae</tp:taxon-name-part></tp:taxon-name>.</article-title> <source>Hymenopterorum Catalogus (nova editio)</source> <volume>12</volume>: <fpage>1115</fpage>–<lpage>1262</lpage>.</mixed-citation></ref><ref id="B36"><mixed-citation xmlns:xlink="http://www.w3.org/1999/xlink" xlink:type="simple">
          <person-group><name name-style="western"><surname>Marsh</surname><given-names>PM</given-names></name></person-group> (<year>1979</year>) <article-title><tp:taxon-name><tp:taxon-name-part taxon-name-part-type="family">Braconidae</tp:taxon-name-part></tp:taxon-name>. <tp:taxon-name><tp:taxon-name-part taxon-name-part-type="family">Aphidiidae</tp:taxon-name-part></tp:taxon-name>. <tp:taxon-name><tp:taxon-name-part taxon-name-part-type="family">Hybrizontidae</tp:taxon-name-part></tp:taxon-name>.</article-title> In: <person-group><name name-style="western"><surname>Krombein</surname><given-names>KV</given-names></name><name name-style="western"><surname>Hurd</surname><given-names>Jr PD</given-names></name><name name-style="western"><surname>Smith</surname><given-names>DR</given-names></name><name name-style="western"><surname>Burks</surname><given-names>BD</given-names></name></person-group> (<role>Eds</role>) <issue-title>Catalog of Hymenoptera in America north of Mexico.</issue-title> <source>Washington</source>, <fpage>144</fpage>–<lpage>313</lpage>.</mixed-citation></ref><ref id="B43"><mixed-citation xmlns:xlink="http://www.w3.org/1999/xlink" xlink:type="simple">
          <person-group><name name-style="western"><surname>Papp</surname><given-names>J</given-names></name></person-group> (<year>1985a</year>) <article-title>Contributions to the braconid fauna of Hungary, VII. <tp:taxon-name><tp:taxon-name-part taxon-name-part-type="subfamily">Rogadinae</tp:taxon-name-part></tp:taxon-name> (<tp:taxon-name><tp:taxon-name-part taxon-name-part-type="order">Hymenoptera</tp:taxon-name-part></tp:taxon-name>: <tp:taxon-name><tp:taxon-name-part taxon-name-part-type="family">Braconidae</tp:taxon-name-part></tp:taxon-name>).</article-title> <source>Folia Entomologica Hungarica</source> <volume>46</volume>: <fpage>143</fpage>–<lpage>164</lpage>.</mixed-citation></ref><ref id="B57"><mixed-citation xmlns:xlink="http://www.w3.org/1999/xlink" xlink:type="simple">
          <person-group><name name-style="western"><surname>Shaw</surname><given-names>MR</given-names></name><name name-style="western"><surname>Huddleston</surname><given-names>T</given-names></name></person-group> (<year>1991</year>) <article-title>Classification and biology of Braconid wasps (<tp:taxon-name><tp:taxon-name-part taxon-name-part-type="order">Hymenoptera</tp:taxon-name-part></tp:taxon-name>: <tp:taxon-name><tp:taxon-name-part taxon-name-part-type="family">Braconidae</tp:taxon-name-part></tp:taxon-name>).</article-title> <source>Handbooks for the Identification of British Insects</source> <volume>7</volume>(<issue>11</issue>): <fpage>1</fpage>–<lpage>126</lpage>.</mixed-citation></ref><ref id="B4"><mixed-citation xmlns:xlink="http://www.w3.org/1999/xlink" xlink:type="simple">
          <person-group><name name-style="western"><surname>Achterberg</surname><given-names>C van</given-names></name></person-group> (<year>1991</year>) <article-title>Revision of the genera of the Afrotropical and W. Palaearctic <tp:taxon-name><tp:taxon-name-part taxon-name-part-type="subfamily">Rogadinae</tp:taxon-name-part></tp:taxon-name> Foerster (<tp:taxon-name><tp:taxon-name-part taxon-name-part-type="order">Hymenoptera</tp:taxon-name-part></tp:taxon-name>: <tp:taxon-name><tp:taxon-name-part taxon-name-part-type="family">Braconidae</tp:taxon-name-part></tp:taxon-name>).</article-title> <source>Zoologische Verhandelingen (Leiden)</source> <volume>273</volume>: <fpage>1</fpage>–<lpage>102</lpage>.</mixed-citation></ref><ref id="B74"><mixed-citation xmlns:xlink="http://www.w3.org/1999/xlink" xlink:type="simple">
          <person-group><name name-style="western"><surname>Viereck</surname><given-names>HL</given-names></name></person-group> (<year>1914</year>) <article-title>Type species of the genera of <tp:taxon-name><tp:taxon-name-part taxon-name-part-type="genus">Ichneumon</tp:taxon-name-part></tp:taxon-name> flies.</article-title> <source>United States National Museum Bulletin</source> <volume>83</volume>: <fpage>1</fpage>–<lpage>186</lpage>. <ext-link xlink:type="simple" ext-link-type="doi" xlink:href="10.5479/si.03629236.83.1">https://doi.org/10.5479/si.03629236.83.1</ext-link></mixed-citation></ref><ref id="B71"><mixed-citation xmlns:xlink="http://www.w3.org/1999/xlink" xlink:type="simple">
          <person-group><name name-style="western"><surname>Tobias</surname><given-names>VI</given-names></name></person-group> (<year>1971</year>) [<trans-title>Review of the <tp:taxon-name><tp:taxon-name-part taxon-name-part-type="family">Braconidae</tp:taxon-name-part></tp:taxon-name> (<tp:taxon-name><tp:taxon-name-part taxon-name-part-type="order">Hymenoptera</tp:taxon-name-part></tp:taxon-name>) of the U.S.S.R.</trans-title>]. <source>Trudy Vsesoyuznogo Entomologicheskogo Obshchestva</source> <volume>54</volume>: <fpage>156</fpage>–<lpage>268</lpage>. <comment>[In Russian; translation (1975). 164 pp., New Delhi, India.]</comment></mixed-citation></ref><ref id="B72"><mixed-citation xmlns:xlink="http://www.w3.org/1999/xlink" xlink:type="simple">
          <person-group><name name-style="western"><surname>Tobias</surname><given-names>VI</given-names></name></person-group> (<year>1976</year>) [<trans-title>Braconids of the Caucasus (<tp:taxon-name><tp:taxon-name-part taxon-name-part-type="order">Hymenoptera</tp:taxon-name-part></tp:taxon-name>, <tp:taxon-name><tp:taxon-name-part taxon-name-part-type="family">Braconidae</tp:taxon-name-part></tp:taxon-name>).</trans-title>] <source>Opredeliteli po Faune SSSR</source> <volume>110</volume>: <fpage>1</fpage>–<lpage>286</lpage>. <comment>[In Russian]</comment></mixed-citation></ref><ref id="B23"><mixed-citation xmlns:xlink="http://www.w3.org/1999/xlink" xlink:type="simple">
          <person-group><name name-style="western"><surname>Fortier</surname><given-names>JC</given-names></name></person-group> (<year>2009</year>) <article-title>A revision of the <italic><tp:taxon-name><tp:taxon-name-part taxon-name-part-type="genus">Tetrasphaeropyx</tp:taxon-name-part></tp:taxon-name></italic> Ashmead lineage of the genus <italic><tp:taxon-name><tp:taxon-name-part taxon-name-part-type="genus">Aleiodes</tp:taxon-name-part></tp:taxon-name></italic> Wesmael (<tp:taxon-name><tp:taxon-name-part taxon-name-part-type="order">Hymenoptera</tp:taxon-name-part></tp:taxon-name>: <tp:taxon-name><tp:taxon-name-part taxon-name-part-type="family">Braconidae</tp:taxon-name-part></tp:taxon-name>: <tp:taxon-name><tp:taxon-name-part taxon-name-part-type="subfamily">Rogadinae</tp:taxon-name-part></tp:taxon-name>).</article-title> <source>Zootaxa</source> <volume>2256</volume>: <fpage>1</fpage>–<lpage>126</lpage>.</mixed-citation></ref><ref id="B75"><mixed-citation xmlns:xlink="http://www.w3.org/1999/xlink" xlink:type="simple">
          <person-group><name name-style="western"><surname>Viereck</surname><given-names>HL</given-names></name></person-group> (<year>1922</year>) <article-title>First supplement to “Type species of the genera of <tp:taxon-name><tp:taxon-name-part taxon-name-part-type="genus">Ichneumon</tp:taxon-name-part></tp:taxon-name>-flies.”</article-title> <source>Proceedings of the United States National Museum</source> <volume>59</volume>: <fpage>129</fpage>–<lpage>150</lpage>. <ext-link xlink:type="simple" ext-link-type="doi" xlink:href="10.5479/si.00963801.2364.129">https://doi.org/10.5479/si.00963801.2364.129</ext-link></mixed-citation></ref><ref id="B73"><mixed-citation xmlns:xlink="http://www.w3.org/1999/xlink" xlink:type="simple">
          <person-group><name name-style="western"><surname>Tobias</surname><given-names>VI</given-names></name></person-group> (<year>1986</year>) <article-title><tp:taxon-name><tp:taxon-name-part taxon-name-part-type="subfamily">Rogadinae</tp:taxon-name-part></tp:taxon-name>: 72–85.</article-title> In: <person-group><name name-style="western"><surname>Medvedev</surname><given-names>GS</given-names></name></person-group> (<role>Ed.</role>) <issue-title>Opredelitel Nasekomych Evrospeiskoi Tsasti SSSR 3, Peredpontdatokrylye 4.</issue-title> <source>Opredeliteli po Faune SSSR</source> <volume>145</volume>: <fpage>1</fpage>–<lpage>501</lpage>. <comment>[In Russian; translation (1995): 512–588. Lebanon, U.S.A.]</comment></mixed-citation></ref></ref-list></tp:taxon-treatment>
