# Supplementary material for: Revision of the western Palaearctic species of Aleiodes Wesmael (Hymenoptera, Braconidae, Rogadinae). Part 1: Introduction, key to species groups, outlying distinctive species, and revisionary notes on some further species
Source: Zookeys. 2016 Dec 12;(639):1–164. doi: 10.3897/zookeys.639.10893 (PMC5240373; doi:10.3897/zookeys.639.10893)
Supplement: XML Treatment for Aleiodes abraxanae [file zookeys.639.10893-treatment2.xml]

<!DOCTYPE tp:taxon-treatment
  PUBLIC "-//TaxonX//DTD Taxonomic Treatment Publishing DTD v0 20100105//EN" "tax-treatment-NSO.dtd">
<tp:taxon-treatment xmlns:tp="http://www.plazi.org/taxpub"><tp:treatment-meta><kwd-group><label>Taxon classification</label><kwd><named-content content-type="kingdom">Animalia</named-content></kwd><kwd><named-content content-type="order">Hymenoptera</named-content></kwd><kwd><named-content content-type="family">Braconidae</named-content></kwd></kwd-group><mixed-citation publication-type="journal"><person-group><name><surname>van Achterberg</surname><given-names>Cornelis</given-names></name><name><surname>Shaw</surname><given-names>Mark R.</given-names></name></person-group><article-title>Revision of the western Palaearctic species of <italic><tp:taxon-name><tp:taxon-name-part taxon-name-part-type="genus">Aleiodes</tp:taxon-name-part></tp:taxon-name></italic> Wesmael (<tp:taxon-name><tp:taxon-name-part taxon-name-part-type="order">Hymenoptera</tp:taxon-name-part></tp:taxon-name>, <tp:taxon-name><tp:taxon-name-part taxon-name-part-type="family">Braconidae</tp:taxon-name-part></tp:taxon-name>, <tp:taxon-name><tp:taxon-name-part taxon-name-part-type="subfamily">Rogadinae</tp:taxon-name-part></tp:taxon-name>). Part 1: Introduction, key to species groups, outlying distinctive species, and revisionary notes on some further species</article-title><source>Zookeys</source><day>12</day><month>12</month><year>2016</year><volume>2016</volume><issue>639</issue><fpage>1</fpage><lpage>164</lpage><pub-id pub-id-type="doi">10.3897/zookeys.639.10893</pub-id></mixed-citation></tp:treatment-meta><tp:nomenclature><tp:taxon-name>
              <tp:taxon-name-part taxon-name-part-type="genus">Aleiodes</tp:taxon-name-part>
              <tp:taxon-name-part taxon-name-part-type="species">abraxanae</tp:taxon-name-part>
              <object-id xmlns:xlink="http://www.w3.org/1999/xlink" content-type="zoobank" xlink:type="simple">http://zoobank.org/1BE207D8-E7B5-493F-B103-7F5EE6896569</object-id>
            </tp:taxon-name><tp:taxon-status xmlns:xlink="http://www.w3.org/1999/xlink" xlink:type="simple">sp. n.</tp:taxon-status><xref ref-type="fig" rid="F61">Figs 7–8</xref><xref ref-type="fig" rid="F62">, 9–19</xref><!--PageBreak--><tp:nomenclature-citation-list><tp:nomenclature-citation><tp:taxon-name>
                  <tp:taxon-name-part taxon-name-part-type="genus">Aleiodes</tp:taxon-name-part> <tp:taxon-name-part taxon-name-part-type="species">abraxanae</tp:taxon-name-part></tp:taxon-name><comment>van Achterberg in <xref ref-type="bibr" rid="B34">Lozan et al. 2010</xref>: 19. Nomen nudum.</comment></tp:nomenclature-citation><tp:nomenclature-citation><tp:taxon-name>
                  <tp:taxon-name-part taxon-name-part-type="genus">Rogas</tp:taxon-name-part> <tp:taxon-name-part taxon-name-part-type="species">circumscriptus</tp:taxon-name-part></tp:taxon-name><comment>auct. p.p. (not <xref rid="B39" ref-type="bibr">Nees 1834</xref>).</comment></tp:nomenclature-citation><tp:nomenclature-citation><tp:taxon-name>
                  <tp:taxon-name-part taxon-name-part-type="genus">Aleiodes</tp:taxon-name-part> <tp:taxon-name-part taxon-name-part-type="species">armatus</tp:taxon-name-part></tp:taxon-name><comment>auct. p.p. (not <xref ref-type="bibr" rid="B77">Wesmael 1838</xref>).</comment></tp:nomenclature-citation></tp:nomenclature-citation-list></tp:nomenclature><tp:treatment-sec sec-type="type material" id="SECID0EOTBI"><title>Type material.</title><p>Holotype, ♀ (<named-content xmlns:xlink="http://www.w3.org/1999/xlink" content-type="dwc:institutional_code" xlink:type="simple">NMS</named-content>, Edinburgh), “[<bold>England</bold>], Otmoor N. R., Oxon., H[ost]: <italic><tp:taxon-name><tp:taxon-name-part taxon-name-part-type="genus">Abraxas</tp:taxon-name-part> <tp:taxon-name-part taxon-name-part-type="species">grossulariata</tp:taxon-name-part></tp:taxon-name></italic> [on] <italic><tp:taxon-name><tp:taxon-name-part taxon-name-part-type="genus">Prunus</tp:taxon-name-part> <tp:taxon-name-part taxon-name-part-type="species">spinosa</tp:taxon-name-part></tp:taxon-name></italic>, <abbrev xmlns:xlink="http://www.w3.org/1999/xlink" xlink:title="host larva collected" id="ABBRID0ESUBI" xlink:type="simple">HLC</abbrev> [= host larva collected] 13.v.[19]79, <abbrev xmlns:xlink="http://www.w3.org/1999/xlink" xlink:title="parasitoid larva evident" id="ABBRID0EWUBI" xlink:type="simple">PLE</abbrev> [parasitoid larva evident = mummification in the case of <italic><tp:taxon-name><tp:taxon-name-part taxon-name-part-type="genus">Aleiodes</tp:taxon-name-part></tp:taxon-name></italic>] 11.vi.[19]79, <abbrev xmlns:xlink="http://www.w3.org/1999/xlink" xlink:title="parasitoid imago emerged" id="ABBRID0EBVBI" xlink:type="simple">PIE</abbrev> [= parasitoid imago emerged] 4.vii.[19]79, M.R. Shaw”. Paratypes (74 ♀, 34 ♂): 52 ♀, 25 ♂ reared from larvae of the geometrid <italic><tp:taxon-name><tp:taxon-name-part taxon-name-part-type="genus">Abraxas</tp:taxon-name-part> <tp:taxon-name-part taxon-name-part-type="species">grossulariata</tp:taxon-name-part></tp:taxon-name></italic> (Linnaeus) collected in v/vi, em (v)vi/vii as follows: 14 ♀, 4 ♂ (<named-content xmlns:xlink="http://www.w3.org/1999/xlink" content-type="dwc:institutional_code" xlink:type="simple">NMS</named-content>, <named-content xmlns:xlink="http://www.w3.org/1999/xlink" content-type="dwc:institutional_code" xlink:type="simple">RMNH</named-content>) <bold>England</bold>, Oxford, Otmoor, 1972, 1973, 1979, M.R. Shaw; 2 ♀, 3 ♂ (<named-content xmlns:xlink="http://www.w3.org/1999/xlink" content-type="dwc:institutional_code" xlink:type="simple">NMS</named-content>, <abbrev xmlns:xlink="http://www.w3.org/1999/xlink" content-type="institution" xlink:title="Natural History Museum, London" id="ABBRID0EJWBI" xlink:type="simple">BMNH</abbrev>) England, West Sussex, Littlehampton, 1978, 1979, A.A. Allen; 1 ♂ (<named-content xmlns:xlink="http://www.w3.org/1999/xlink" content-type="dwc:institutional_code" xlink:type="simple">NMS</named-content>) England, West Sussex, Hove, 1982, A.R. Cronin; 3 ♀, 1 ♂ (<named-content xmlns:xlink="http://www.w3.org/1999/xlink" content-type="dwc:institutional_code" xlink:type="simple">NMS</named-content>, <abbrev xmlns:xlink="http://www.w3.org/1999/xlink" content-type="collection" xlink:title="A.A. Allen Collection, Dawlish" id="ABBRID0E5WBI" xlink:type="simple">AAC</abbrev>) England, Surrey, Salfords, 1976, A.A. Allen; 1 ♀, 1 ♂ (<named-content xmlns:xlink="http://www.w3.org/1999/xlink" content-type="dwc:institutional_code" xlink:type="simple">NMS</named-content>, <named-content xmlns:xlink="http://www.w3.org/1999/xlink" content-type="dwc:institutional_code" xlink:type="simple">RMNH</named-content>) England, Berks, Maidenhead Thicket, 1979, M.R. Britton; 4 ♀, 4 ♂ (<named-content xmlns:xlink="http://www.w3.org/1999/xlink" content-type="dwc:institutional_code" xlink:type="simple">NMS</named-content>, <named-content xmlns:xlink="http://www.w3.org/1999/xlink" content-type="dwc:institutional_code" xlink:type="simple">RMNH</named-content>) England, Bucks, Butlers Hangings, 1979, M.R. Shaw; 2 ♀ (<named-content xmlns:xlink="http://www.w3.org/1999/xlink" content-type="dwc:institutional_code" xlink:type="simple">NMS</named-content>) England, Bucks, Milton Keynes, 1984, J.P. Brock; 1 ♀ (<abbrev xmlns:xlink="http://www.w3.org/1999/xlink" content-type="institution" xlink:title="Natural History Museum, London" id="ABBRID0ELYBI" xlink:type="simple">BMNH</abbrev>) England, Cambridge, 1913, L. Doncaster; 2 ♀ (<named-content xmlns:xlink="http://www.w3.org/1999/xlink" content-type="dwc:institutional_code" xlink:type="simple">NMS</named-content>) England, Westmorland, Beetham, 1991, M.R. Shaw; 11 ♀, 1 ♂ (<named-content xmlns:xlink="http://www.w3.org/1999/xlink" content-type="dwc:institutional_code" xlink:type="simple">NMS</named-content>, <abbrev xmlns:xlink="http://www.w3.org/1999/xlink" content-type="institution" xlink:title="Natural History Museum, London" id="ABBRID0EAZBI" xlink:type="simple">BMNH</abbrev>) <bold>Scotland</bold>, Fife, St Andrews, 1935, 1936, 1938, D.J. Jackson; 1 ♀ (<named-content xmlns:xlink="http://www.w3.org/1999/xlink" content-type="dwc:institutional_code" xlink:type="simple">NMS</named-content>) Scotland, Stirling, D.J. Jackson; 8 ♀, 7 ♂ (<named-content xmlns:xlink="http://www.w3.org/1999/xlink" content-type="dwc:institutional_code" xlink:type="simple">NMS</named-content>, <named-content xmlns:xlink="http://www.w3.org/1999/xlink" content-type="dwc:institutional_code" xlink:type="simple">RMNH</named-content>) Scotland, Orkney, Mainland, Waulkmill Bay, 2009, K.P. Bland; 1 ♂ (<named-content xmlns:xlink="http://www.w3.org/1999/xlink" content-type="dwc:institutional_code" xlink:type="simple">NMS</named-content>) Scotland, Orkney, Mainland, Caldale Bottom, 2009, K.P. Bland; 2 ♀ (<named-content xmlns:xlink="http://www.w3.org/1999/xlink" content-type="dwc:institutional_code" xlink:type="simple">NMS</named-content>) Scotland, Orkney, Mainland, Redland, 2009, K.P. Bland; 1 ♂ (<named-content xmlns:xlink="http://www.w3.org/1999/xlink" content-type="dwc:institutional_code" xlink:type="simple">NMS</named-content>) Scotland, Orkney, Hoy, Nowt Bield, 2009, K.P. Bland; 1 ♂ (<named-content xmlns:xlink="http://www.w3.org/1999/xlink" content-type="dwc:institutional_code" xlink:type="simple">NMS</named-content>) Scotland, Orkney, Hoy, Enegars, 2004, S. Gauld; 2 ♀ (<abbrev xmlns:xlink="http://www.w3.org/1999/xlink" content-type="institution" xlink:title="Senkenberg Deutches Entomologisches Institut, Müncheberg" id="ABBRID0E61BI" xlink:type="simple">SDEI</abbrev>) <bold>Germany</bold>, Sachsen-Anhalt, Wolfen, 1957, B. Stehlik; additionally 1 ♀ (<named-content xmlns:xlink="http://www.w3.org/1999/xlink" content-type="dwc:institutional_code" xlink:type="simple">NMS</named-content>) from the Otmoor locality, host larva collected 8.x.1978, mummified 4.vi.1979, emerged 3.vii.1979, M.R. Shaw. Non-reared specimens: 1 ♂ (<named-content xmlns:xlink="http://www.w3.org/1999/xlink" content-type="dwc:institutional_code" xlink:type="simple">NMS</named-content>) <bold>England</bold>, Cambridge, Chippenham Fen, 9.vii.1983, M.R. Shaw; 1 ♀ (<named-content xmlns:xlink="http://www.w3.org/1999/xlink" content-type="dwc:institutional_code" xlink:type="simple">NMS</named-content>) England, Hunts, Monks Wood, 31.viii.2005, G.R. Broad; 1 ♂ (<named-content xmlns:xlink="http://www.w3.org/1999/xlink" content-type="dwc:institutional_code" xlink:type="simple">NMS</named-content>) England, East Gloucester, Eastleach, 8.viii.2006, M.R. Shaw; 1 ♀ (<abbrev xmlns:xlink="http://www.w3.org/1999/xlink" content-type="institution" xlink:title="Natural History Museum, London" id="ABBRID0EI3BI" xlink:type="simple">BMNH</abbrev>) East Cornwall, Botusfleming, Marshall collection; 4 ♀ (<abbrev xmlns:xlink="http://www.w3.org/1999/xlink" content-type="institution" xlink:title="Natural History Museum, London" id="ABBRID0EN3BI" xlink:type="simple">BMNH</abbrev>) England, Oxford, Stanton St. John, 19.viii. 1968 (1) and 4.ix.1968 (3), J.P. Brock; 1 ♂ (<abbrev xmlns:xlink="http://www.w3.org/1999/xlink" content-type="institution" xlink:title="Natural History Museum, London" id="ABBRID0ES3BI" xlink:type="simple">BMNH</abbrev>) England, Herts, Whetstone, 24.vii.1961, P.H. Ward; 1 ♀, 1 ♂ (<abbrev xmlns:xlink="http://www.w3.org/1999/xlink" content-type="institution" xlink:title="Natural History Museum, London" id="ABBRID0EX3BI" xlink:type="simple">BMNH</abbrev>) England, Northampton, Spratton, x.1975 and vii.1976 respectively, I. &amp; P. Gauld; 2 ♀ (<abbrev xmlns:xlink="http://www.w3.org/1999/xlink" content-type="institution" xlink:title="Natural History Museum, London" id="ABBRID0E33BI" xlink:type="simple">BMNH</abbrev>) British Isles, Harwood coll.; 1 ♀ (<abbrev xmlns:xlink="http://www.w3.org/1999/xlink" content-type="institution" xlink:title="Natural History Museum, London" id="ABBRID0EB4BI" xlink:type="simple">BMNH</abbrev>) presumed British, A. Matthews in Lyle coll.; 3 ♀ (<abbrev xmlns:xlink="http://www.w3.org/1999/xlink" content-type="institution" xlink:title="Natural History Museum, London" id="ABBRID0EG4BI" xlink:type="simple">BMNH</abbrev>) presumed British, Stephens coll.; 1 ♀ (<abbrev xmlns:xlink="http://www.w3.org/1999/xlink" content-type="collection" xlink:title="C. Morley Collection, Ipswich Museum, Ipswich" id="ABBRID0EL4BI" xlink:type="simple">CMIM</abbrev>) England, Dorset, Weymouth 24.vi.1899, Peachell; 1 ♀ (<abbrev xmlns:xlink="http://www.w3.org/1999/xlink" content-type="collection" xlink:title="C. Morley Collection, Ipswich Museum, Ipswich" id="ABBRID0EQ4BI" xlink:type="simple">CMIM</abbrev>) England, West Suffolk, Old Newton; 1 ♂ (<abbrev xmlns:xlink="http://www.w3.org/1999/xlink" content-type="collection" xlink:title="C. Morley Collection, Ipswich Museum, Ipswich" id="ABBRID0EV4BI" xlink:type="simple">CMIM</abbrev>) England, East Suffolk, Monk’s Soham, 18.vii.1933; 2 ♀, 1 ♂ (<abbrev xmlns:xlink="http://www.w3.org/1999/xlink" content-type="collection" xlink:title="A.A. Allen Collection, Dawlish" id="ABBRID0E14BI" xlink:type="simple">AAC</abbrev>) Eng<!--PageBreak--><!--PageBreak-->land, South Devon, Shaldon, 7.viii.1978 (1 ♀) and 6.viii.1979 (1 ♀, 1 ♂), A.A. Allen; 2 ♀ (<named-content xmlns:xlink="http://www.w3.org/1999/xlink" content-type="dwc:institutional_code" xlink:type="simple">NMS</named-content>, <named-content xmlns:xlink="http://www.w3.org/1999/xlink" content-type="dwc:institutional_code" xlink:type="simple">RMNH</named-content>) <bold>Wales</bold>, Anglesey, Llangristiolus, 27.viii–25.ix.1982, S.A. &amp; D.C. Wilkinson; 1 ♀ (<named-content xmlns:xlink="http://www.w3.org/1999/xlink" content-type="dwc:institutional_code" xlink:type="simple">NMS</named-content>) <bold>Scotland</bold>, West Ross, Sheildaig, viii. 1991, I. MacGowan; 2 ♂ (<named-content xmlns:xlink="http://www.w3.org/1999/xlink" content-type="dwc:institutional_code" xlink:type="simple">NMS</named-content>) Scotland, South Uist, Loch Eynort, vi.1988, D. Whiteley; 2 ♀ (<abbrev xmlns:xlink="http://www.w3.org/1999/xlink" content-type="collection" xlink:title="A. Lozan Collection, Institute of Entomology, České Budĕjovice" id="ABBRID0EG6BI" xlink:type="simple">ALC</abbrev>, <named-content xmlns:xlink="http://www.w3.org/1999/xlink" content-type="dwc:institutional_code" xlink:type="simple">RMNH</named-content>) <bold>Czech Republic</bold>, South Bohemia, Šumava Boubinský Pralés, virgin forest, 1000–1300 m, light trap, 22–24.vii.2003, I. Jaroš &amp; K. Spitzer; 1 ♀ (<abbrev xmlns:xlink="http://www.w3.org/1999/xlink" content-type="collection" xlink:title="A. Lozan Collection, Institute of Entomology, České Budĕjovice" id="ABBRID0EV6BI" xlink:type="simple">ALC</abbrev>), Czech Republic, South Bohemia, Šumava Mts, 740 m, peat bogs near Mrtvý, light trap, 21–24.viii.2001, I. Jaroš &amp; K. Spitzer; 1 ♂ (<named-content xmlns:xlink="http://www.w3.org/1999/xlink" content-type="dwc:institutional_code" xlink:type="simple">NMS</named-content>) <bold>Finland</bold>, Satakunta, Pori, 1991, K. Ruohomäki; 1 ♀ (<named-content xmlns:xlink="http://www.w3.org/1999/xlink" content-type="dwc:institutional_code" xlink:type="simple">NMS</named-content>) <bold>Sweden</bold>, Gotland, Sundre, Barrshage, vii/viii.2004, N. Ryrholm.</p></tp:treatment-sec><tp:treatment-sec sec-type="Molecular data" id="SECID0EOACI"><title>Molecular data.</title><p>MRS391 (Sweden <ext-link xmlns:xlink="http://www.w3.org/1999/xlink" ext-link-type="gen" xlink:href="JF962827" xlink:type="simple">JF962827</ext-link>, CO1), MRS636 (Scotland <ext-link xmlns:xlink="http://www.w3.org/1999/xlink" ext-link-type="gen" xlink:href="HQ551278" xlink:type="simple">HQ551278</ext-link>/<ext-link xmlns:xlink="http://www.w3.org/1999/xlink" ext-link-type="gen" xlink:href="HQ551264" xlink:type="simple">HQ551264</ext-link>, CO1), MRS637 (Scotland <ext-link xmlns:xlink="http://www.w3.org/1999/xlink" ext-link-type="gen" xlink:href="HQ551262" xlink:type="simple">HQ551262</ext-link>, CO1 + <ext-link xmlns:xlink="http://www.w3.org/1999/xlink" ext-link-type="gen" xlink:href="KU682263" xlink:type="simple">KU682263</ext-link>, 28S), MRS694 (Scotland <ext-link xmlns:xlink="http://www.w3.org/1999/xlink" ext-link-type="gen" xlink:href="HQ551277" xlink:type="simple">HQ551277</ext-link>, CO1).</p></tp:treatment-sec><tp:treatment-sec sec-type="biology" id="SECID0ESBCI"><title>Biology.</title><p>Univoltine and presumed monophagous parasitoid of <italic><tp:taxon-name><tp:taxon-name-part taxon-name-part-type="genus">Abraxas</tp:taxon-name-part> <tp:taxon-name-part taxon-name-part-type="species">grossulariata</tp:taxon-name-part></tp:taxon-name></italic>, overwintering in the living host larva and killing it in early summer in its penultimate instar. Mummy (Fig. <xref ref-type="fig" rid="F61">8</xref>) black and moderately swollen. In Britain very widespread and present in most well-established colonies of the host, on its various foodplants (rearing records from <italic><tp:taxon-name><tp:taxon-name-part taxon-name-part-type="genus">Prunus</tp:taxon-name-part> <tp:taxon-name-part taxon-name-part-type="species">spinosa</tp:taxon-name-part></tp:taxon-name></italic>, <italic><tp:taxon-name><tp:taxon-name-part taxon-name-part-type="genus">Ribes</tp:taxon-name-part> <tp:taxon-name-part taxon-name-part-type="species">uva-crispa</tp:taxon-name-part></tp:taxon-name></italic>, <italic><tp:taxon-name><tp:taxon-name-part taxon-name-part-type="genus">Ribes</tp:taxon-name-part> <tp:taxon-name-part taxon-name-part-type="species">nigrum</tp:taxon-name-part></tp:taxon-name></italic>, <italic><tp:taxon-name><tp:taxon-name-part taxon-name-part-type="genus">Calluna</tp:taxon-name-part> <tp:taxon-name-part taxon-name-part-type="species">vulgaris</tp:taxon-name-part></tp:taxon-name></italic> and <italic><tp:taxon-name><tp:taxon-name-part taxon-name-part-type="genus">Euonymus</tp:taxon-name-part> <tp:taxon-name-part taxon-name-part-type="species">japonicus</tp:taxon-name-part></tp:taxon-name></italic>). It has not been reared from collections of the congeneric <italic><tp:taxon-name><tp:taxon-name-part taxon-name-part-type="genus">Abraxas</tp:taxon-name-part> <tp:taxon-name-part taxon-name-part-type="species">sylvata</tp:taxon-name-part></tp:taxon-name></italic> (Scopoli) which hibernates as a pupa and would not provide a means for the parasitoid to overwinter. The essentially univoltine host overwinters as a small caterpillar, within which the parasitoid overwinters as an early (probably first) instar larva. The mummies of penultimate instar hosts are made in exposed situations on very narrow stems etc. in about early June and, no doubt aided by their almost black and hence heat-absorbing colour, adult emergence follows quickly; the mummies otherwise being subject to high levels of pseudohyperparasitism. The adult females are unwilling to mate soon after their emergence in the morning but become highly receptive in early evening, offering themselves to males at the first contact which sometimes happens before the males are fully aware of them, and repeated copulation bouts with the same or another male frequently ensue over the next tens of minutes. The new generation of hosts is not available for several weeks, but the adult females are long-lived (confirmed in captivity), and have been collected from June well into the autumn (as late as October). The host has been in severe decline in Britain in recent years, apart from its strong presence on <italic><tp:taxon-name><tp:taxon-name-part taxon-name-part-type="genus">Calluna</tp:taxon-name-part></tp:taxon-name></italic> in parts of Scotland, which remain also a stronghold for the otherwise declining parasitoid. When surveying for the presence of the parasitoid, undersized hosts collected in mid to late May are the most likely to yield results.</p><fig id="F61" position="float" orientation="portrait"><label>Figures 7–8.</label><caption><p>
          <italic><tp:taxon-name><tp:taxon-name-part taxon-name-part-type="genus">Aleiodes</tp:taxon-name-part> <tp:taxon-name-part taxon-name-part-type="species">abraxanae</tp:taxon-name-part></tp:taxon-name></italic> sp. n., ♀, holotype. <bold>7</bold> habitus lateral <bold>8</bold> mummy of <italic><tp:taxon-name><tp:taxon-name-part taxon-name-part-type="genus">Abraxas</tp:taxon-name-part> <tp:taxon-name-part taxon-name-part-type="species">grossulariata</tp:taxon-name-part></tp:taxon-name></italic> (Linnaeus).</p></caption><graphic xmlns:xlink="http://www.w3.org/1999/xlink" xlink:href="zookeys-639-001-g061.jpg" position="float" orientation="portrait" xlink:type="simple" id="oo_114591.jpg"/></fig></tp:treatment-sec><tp:treatment-sec sec-type="diagnosis" id="SECID0EOFCI"><title>Diagnosis.</title><p>Pterostigma of both sexes blackish or dark brown medially, border between dark and pale part sharp, contrasting with each other (Figs <xref ref-type="fig" rid="F61">7</xref>, <xref ref-type="fig" rid="F62">9</xref>); temples directly strongly narrowed (Fig. <xref ref-type="fig" rid="F62">18</xref>) and comparatively wide in lateral view (Fig. <xref ref-type="fig" rid="F62">17</xref>); OOL about equal to diameter of ocellus; propodeum and first tergite yellowish or medially brown (Fig. <xref ref-type="fig" rid="F62">11</xref>); vein 2-SR of fore wing yellowish as vein 1-R1 (Fig. <xref ref-type="fig" rid="F62">9</xref>); head moderately transverse (Fig. <xref ref-type="fig" rid="F62">18</xref>); antennal segments of ♀ 41–45, of ♂ 40–44; subapical antennal segments slender (Fig. <xref ref-type="fig" rid="F62">15</xref>); vertex may be distinctly rug(ul)ose and meso<!--PageBreak--><!--PageBreak-->pleuron only coriaceous medially (Fig. <xref ref-type="fig" rid="F62">10</xref>); body entirely brownish yellow, at most propodeum and first tergite medially brown. Similar to <italic><tp:taxon-name><tp:taxon-name-part taxon-name-part-type="genus">Aleiodes</tp:taxon-name-part> <tp:taxon-name-part taxon-name-part-type="species">hellenicus</tp:taxon-name-part></tp:taxon-name></italic> Papp, 1985, but <italic><tp:taxon-name><tp:taxon-name-part taxon-name-part-type="genus">Aleiodes</tp:taxon-name-part> <tp:taxon-name-part taxon-name-part-type="species">hellenicus</tp:taxon-name-part></tp:taxon-name></italic> has pterostigma of both sexes completely pale yellowish and precoxal area usually with rugae medially.</p><fig id="F62" position="float" orientation="portrait"><label>Figures 9–19.</label><caption><p>
          <italic><tp:taxon-name><tp:taxon-name-part taxon-name-part-type="genus">Aleiodes</tp:taxon-name-part> <tp:taxon-name-part taxon-name-part-type="species">abraxanae</tp:taxon-name-part></tp:taxon-name></italic> sp. n., ♀, holotype. <bold>9</bold> wings <bold>10</bold> mesosoma lateral <bold>11</bold> propodeum and anterior half of metasoma dorsal <bold>12</bold> hind leg lateral <bold>13</bold> fore femur lateral <bold>14</bold> antenna <bold>15</bold> apical segments of antenna <bold>16</bold> head anterior <bold>17</bold> head lateral <bold>18</bold> head dorsal <bold>19</bold> basal segments of antenna.</p></caption><graphic xmlns:xlink="http://www.w3.org/1999/xlink" xlink:href="zookeys-639-001-g062.jpg" position="float" orientation="portrait" xlink:type="simple" id="oo_114592.jpg"/></fig></tp:treatment-sec><tp:treatment-sec sec-type="description" id="SECID0EAJCI"><title>Description.</title><p>Holotype, ♀, length of fore wing 5.1 mm, of body 6.2 mm.</p><p>
              <italic>Head.</italic> Antennal segments of ♀ 43, length of antenna 1.3 × fore wing, its subapical segments about 2.3 × as long as wide; frons only coriaceous, matt; OOL 0.9 × diameter of posterior ocellus and coriaceous; vertex coriaceous, matt; clypeus convex, coriaceous; ventral margin of clypeus thick and depressed (Fig. <xref ref-type="fig" rid="F62">16</xref>); width of hypoclypeal depression 0.4 × minimum width of face (Fig. <xref ref-type="fig" rid="F62">16</xref>) and face coriaceous; length of eye 3.8 × temple in dorsal view and temple directly narrowed behind eye; occiput behind stemmaticum coriaceous and occipital carina interrupted by somewhat less than width of ocellus (Fig. <xref ref-type="fig" rid="F62">18</xref>); clypeus partly above lower level of eyes (Fig. <xref ref-type="fig" rid="F62">16</xref>); length of malar space 0.3 × height of eye in lateral view; eyes distinctly protruding (Figs <xref ref-type="fig" rid="F62">16</xref>, <xref ref-type="fig" rid="F62">18</xref>).</p><p>
              <italic>Mesosoma.</italic> Mesoscutal lobes largely coriaceous, matt, but medio-posteriorly longitudinally rugose; notauli narrow and smooth, posteriorly lost in rugose area; prepectal carina medium-sized, reaching anterior border; precoxal area of mesopleuron and metapleuron coriaceous, matt; mesopleuron above precoxal area (except smooth and shiny speculum) coriaceous, but dorsally rugose; mesosternal sulcus narrow and shallow, impressed and without carina posteriorly; mesosternum angulate posteriorly; scutellum slightly convex, coriaceous, and carinate laterally; propodeum evenly convex and rugose but anteriorly weakly so, median carina complete, without tubercles.</p><p>
              <italic>Wings.</italic> Fore wing: r 0.4 × 3-SR (Fig. <xref ref-type="fig" rid="F62">9</xref>); 1-CU1 horizontal, 0.35 × as long as 2-CU1; r-m 0.7 × 2-SR, and 0.5 × 3-SR; second submarginal cell medium-sized (Figs <xref ref-type="fig" rid="F61">7</xref>, <xref ref-type="fig" rid="F62">9</xref>); cu-a vertical, not parallel with CU1b, straight (Fig. <xref ref-type="fig" rid="F62">9</xref>); 1-M slightly curved posteriorly. Hind wing: apical half of marginal cell parallel-sided; 2-SC+R short and longitudinal; m-cu present but unpigmented.</p><p>
              <italic>Legs.</italic> Tarsal claws setose; hind coxa coriaceous, largely matt; hind trochantellus 2.6 × longer than wide; length of fore and hind femora 6.1 and 4.9 × their width, respectively (Figs <xref ref-type="fig" rid="F62">12–13</xref>); inner apex of hind tibia without comb; length of inner hind spur 0.25 × hind basitarsus.</p><p>
              <italic>Metasoma.</italic> First tergite nearly as long as wide posteriorly, moderately convex and latero-posteriorly lamelliform; first and second tergites densely and finely longitudinally rugose, robust (Fig. <xref ref-type="fig" rid="F62">11</xref>), with distinct median carina; medio-basal area of second tergite obsolescent; second suture shallow and crenulate; basal half of third tergite finely rugose, remainder of metasoma largely superficially coriaceous; fourth and apical third of third tergite without sharp lateral crease; ovipositor sheath densely setose.</p><p>
              <italic>Colour.</italic> Brownish yellow; apical fifth of antenna and dorsally propodeum dark brown; ovipositor sheath black; palpi, tegulae, apical 0.4 of first tergite and more or less second tergite pale yellowish; veins (but distally from 2-SR yellowish) and pterostigma (except yellow base and apex) dark brown; border between dark and pale part of pterostigma sharp, contrasting with each other (Figs <xref ref-type="fig" rid="F61">7</xref>, <xref ref-type="fig" rid="F62">9</xref>); wing membrane subhyaline.</p><!--PageBreak--><p>
              <italic>Variation.</italic> Length of fore wing 4.4–5.3 mm; antennal segments of ♀ 41(10), 42(18), 43(30), 44(6), and 45(1), of ♂ 40(3), 41(7), 42(8), 43(4), 44(4); stemmaticum of male black and of female brownish yellow; basal 0.2–0.5 of pterostigma pale yellow, rarely largely yellow and only medially darkened; first tergite yellowish or infuscate medially.</p></tp:treatment-sec><tp:treatment-sec sec-type="etymology" id="SECID0EOMCI"><title>Etymology.</title><p>Named after the generic name of its host: <italic><tp:taxon-name><tp:taxon-name-part taxon-name-part-type="genus">Abraxas</tp:taxon-name-part></tp:taxon-name></italic> Leach.</p></tp:treatment-sec><tp:treatment-sec sec-type="distribution" id="SECID0E2MCI"><title>Distribution.</title><p>*British Isles (England, Scotland, Wales), *Czech Republic, *Finland, *Germany, *Sweden.</p></tp:treatment-sec><tp:treatment-sec sec-type="notes" id="SECID0EANCI"><title>Note.</title><p>The males of this species have on average about one antennal segment less than females.</p></tp:treatment-sec><ref-list><ref id="B34"><mixed-citation xmlns:xlink="http://www.w3.org/1999/xlink" xlink:type="simple">
          <person-group><name name-style="western"><surname>Lozan</surname><given-names>A</given-names></name><name name-style="western"><surname>Belokobylskij</surname><given-names>S</given-names></name><name name-style="western"><surname>Achterberg</surname><given-names>C van</given-names></name><name name-style="western"><surname>Monaghan</surname><given-names>M</given-names></name></person-group> (<year>2010</year>) <article-title>Diversity and distribution of <tp:taxon-name><tp:taxon-name-part taxon-name-part-type="family">Braconidae</tp:taxon-name-part></tp:taxon-name>, a family of parasitoid wasps in the Central European peatbogs of South Bohemia, Czech Republic.</article-title> <source>Journal of Insect Science</source> <volume>10</volume>(<issue>16</issue>): <fpage>1</fpage>–<lpage>21</lpage>. <ext-link xlink:type="simple" ext-link-type="doi" xlink:href="10.1673/031.010.1601">https://doi.org/10.1673/031.010.1601</ext-link></mixed-citation></ref><ref id="B39"><mixed-citation xmlns:xlink="http://www.w3.org/1999/xlink" xlink:type="simple">
          <person-group><name name-style="western"><surname>Nees von Esenbeck</surname><given-names>CG</given-names></name></person-group> (<year>1834</year>) <source>Hymenopterorum Ichneumonibus affinium monographiae, genera Europaea et species illustrantes 1: 1–320</source>. <publisher-name>Stuttgartiae et Tubingae</publisher-name>.</mixed-citation></ref><ref id="B77"><mixed-citation xmlns:xlink="http://www.w3.org/1999/xlink" xlink:type="simple">
          <person-group><name name-style="western"><surname>Wesmael</surname><given-names>C</given-names></name></person-group> (<year>1838</year>) <article-title>Monographie des Braconides de Belgique 4.</article-title> <source>Nouveaux Mémoires de l’Academie Royale des Sciences et Belles-lettres de Bruxelles</source> <volume>11</volume>: <fpage>1</fpage>–<lpage>166</lpage>.</mixed-citation></ref></ref-list></tp:taxon-treatment>
