# Supplementary material for: Revision of the western Palaearctic species of Aleiodes Wesmael (Hymenoptera, Braconidae, Rogadinae). Part 1: Introduction, key to species groups, outlying distinctive species, and revisionary notes on some further species
Source: Zookeys. 2016 Dec 12;(639):1–164. doi: 10.3897/zookeys.639.10893 (PMC5240373; doi:10.3897/zookeys.639.10893)
Supplement: XML Treatment for Aleiodes albitibia [file zookeys.639.10893-treatment3.xml]

<!DOCTYPE tp:taxon-treatment
  PUBLIC "-//TaxonX//DTD Taxonomic Treatment Publishing DTD v0 20100105//EN" "tax-treatment-NSO.dtd">
<tp:taxon-treatment xmlns:tp="http://www.plazi.org/taxpub"><tp:treatment-meta><kwd-group><label>Taxon classification</label><kwd><named-content content-type="kingdom">Animalia</named-content></kwd><kwd><named-content content-type="order">Hymenoptera</named-content></kwd><kwd><named-content content-type="family">Braconidae</named-content></kwd></kwd-group><mixed-citation publication-type="journal"><person-group><name><surname>van Achterberg</surname><given-names>Cornelis</given-names></name><name><surname>Shaw</surname><given-names>Mark R.</given-names></name></person-group><article-title>Revision of the western Palaearctic species of <italic><tp:taxon-name><tp:taxon-name-part taxon-name-part-type="genus">Aleiodes</tp:taxon-name-part></tp:taxon-name></italic> Wesmael (<tp:taxon-name><tp:taxon-name-part taxon-name-part-type="order">Hymenoptera</tp:taxon-name-part></tp:taxon-name>, <tp:taxon-name><tp:taxon-name-part taxon-name-part-type="family">Braconidae</tp:taxon-name-part></tp:taxon-name>, <tp:taxon-name><tp:taxon-name-part taxon-name-part-type="subfamily">Rogadinae</tp:taxon-name-part></tp:taxon-name>). Part 1: Introduction, key to species groups, outlying distinctive species, and revisionary notes on some further species</article-title><source>Zookeys</source><day>12</day><month>12</month><year>2016</year><volume>2016</volume><issue>639</issue><fpage>1</fpage><lpage>164</lpage><pub-id pub-id-type="doi">10.3897/zookeys.639.10893</pub-id></mixed-citation></tp:treatment-meta><tp:nomenclature><tp:taxon-name>
              <tp:taxon-name-part taxon-name-part-type="genus">Aleiodes</tp:taxon-name-part>
              <tp:taxon-name-part taxon-name-part-type="species">albitibia</tp:taxon-name-part>
            </tp:taxon-name><tp:taxon-authority>(Herrich-Schäffer, 1838)</tp:taxon-authority><xref ref-type="fig" rid="F63">Figs 20–21</xref><xref ref-type="fig" rid="F64">, 22–34</xref><tp:nomenclature-citation-list><tp:nomenclature-citation><tp:taxon-name>
                  <tp:taxon-name-part taxon-name-part-type="genus">Rogas</tp:taxon-name-part> <tp:taxon-name-part taxon-name-part-type="species">albitibia</tp:taxon-name-part></tp:taxon-name><comment>Herrich-Schäffer, [April] 1838: 156; <xref ref-type="bibr" rid="B62">Shenefelt 1975</xref>: 1217; <xref ref-type="bibr" rid="B4">van Achterberg 1991</xref>: 24 (as senior synonym of <tp:taxon-name><tp:taxon-name-part taxon-name-part-type="genus">Aleiodes</tp:taxon-name-part> <tp:taxon-name-part taxon-name-part-type="species">heterogaster</tp:taxon-name-part></tp:taxon-name>).</comment></tp:nomenclature-citation><tp:nomenclature-citation><tp:taxon-name>
                  <tp:taxon-name-part taxon-name-part-type="genus">Aleiodes</tp:taxon-name-part> <tp:taxon-name-part taxon-name-part-type="species">albitibia</tp:taxon-name-part></tp:taxon-name><comment>; <xref ref-type="bibr" rid="B4">van Achterberg 1991</xref>: 24; <xref ref-type="bibr" rid="B11">Belokobylskij et al. 2003</xref>: 398.</comment></tp:nomenclature-citation><tp:nomenclature-citation><tp:taxon-name>
                  <tp:taxon-name-part taxon-name-part-type="genus">Aleiodes</tp:taxon-name-part> <tp:taxon-name-part taxon-name-part-type="species">heterogaster</tp:taxon-name-part></tp:taxon-name><comment>Wesmael, [May] 1838: 96; <xref ref-type="bibr" rid="B62">Shenefelt 1975</xref>: 1176; <xref ref-type="bibr" rid="B45">Papp 1991</xref>: 97 (examined).</comment></tp:nomenclature-citation><tp:nomenclature-citation><tp:taxon-name>
                  <tp:taxon-name-part taxon-name-part-type="genus">Rhogas</tp:taxon-name-part> <tp:taxon-name-part taxon-name-part-type="species">heterogaster</tp:taxon-name-part></tp:taxon-name><comment>; <xref ref-type="bibr" rid="B21">Fahringer 1932</xref>: 258–259.</comment></tp:nomenclature-citation><tp:nomenclature-citation><tp:taxon-name>
                  <tp:taxon-name-part taxon-name-part-type="genus">Rogas</tp:taxon-name-part> <tp:taxon-name-part taxon-name-part-type="species">heterogaster</tp:taxon-name-part></tp:taxon-name><comment>; <xref ref-type="bibr" rid="B26">Hammond and Smith 1957</xref>: 181; <xref ref-type="bibr" rid="B73">Tobias 1986</xref>: 82 (transl.: 136).</comment></tp:nomenclature-citation></tp:nomenclature-citation-list></tp:nomenclature><tp:treatment-sec sec-type="type material" id="SECID0ETRCI"><title>Type material.</title><p>Redescribed ♀ and holotype of <italic><tp:taxon-name><tp:taxon-name-part taxon-name-part-type="genus">Aleiodes</tp:taxon-name-part> <tp:taxon-name-part taxon-name-part-type="species">heterogaster</tp:taxon-name-part></tp:taxon-name></italic> (<abbrev xmlns:xlink="http://www.w3.org/1999/xlink" content-type="institution" xlink:title="Koninklijk Belgisch Instituut voor Natuurwetenschappen, Brussels" id="ABBRID0EDSCI" xlink:type="simple">KBIN</abbrev>), “[<bold>Belgium</bold>], Campine, 1833”, “<italic><tp:taxon-name><tp:taxon-name-part taxon-name-part-type="genus">Aleiodes</tp:taxon-name-part> <tp:taxon-name-part taxon-name-part-type="species">heterogaster</tp:taxon-name-part></tp:taxon-name></italic> mihi, det. C. Wesmael”, “Belgique, Charleroi/teste Papp, J., 1983”, “Holotypus <italic><tp:taxon-name><tp:taxon-name-part taxon-name-part-type="genus">Aleiodes</tp:taxon-name-part> <tp:taxon-name-part taxon-name-part-type="species">heterogaster</tp:taxon-name-part></tp:taxon-name></italic> Wesm., 1838 / Papp, 1983”. The type series of <italic><tp:taxon-name><tp:taxon-name-part taxon-name-part-type="genus">Rogas</tp:taxon-name-part> <tp:taxon-name-part taxon-name-part-type="species">albitibia</tp:taxon-name-part></tp:taxon-name></italic> is lost.</p></tp:treatment-sec><tp:treatment-sec sec-type="material" id="SECID0EITCI"><title>Additional material.</title><p>*<bold>Austria</bold>, <bold>British Isles</bold> (<bold>England</bold>: V.C.s 3, 11, 15, 22, 58, 59, 61, 69; <bold>Wales</bold>: V.C. 49; <bold>Scotland</bold>: V.C.s 72, 77, 80, 88, 92, 96, 97, 98, 99; <bold>Ireland</bold>: (V.C.s H1, H19, H20), *<bold>Czech Republic</bold>, <bold>Finland</bold>, <bold>France</bold>, <bold>Germany</bold>, <bold>Hungary</bold>, <bold>Netherlands</bold> (DR: Wijster, LI: Asselt; Castelre, GE: Heerde; Putten; Tongeren, NB: Tilburg (Kaaistoep), NH: Muiderberg, OV: Buurse (Schipbeek)), <bold>Poland</bold>, *<bold>Spain</bold>, <bold>Sweden</bold>, <bold>Switzerland</bold>. Specimens in <named-content xmlns:xlink="http://www.w3.org/1999/xlink" content-type="dwc:institutional_code" xlink:type="simple">NMS</named-content>, <abbrev xmlns:xlink="http://www.w3.org/1999/xlink" content-type="institution" xlink:title="Natural History Museum, London" id="ABBRID0EJVCI" xlink:type="simple">BMNH</abbrev>, <abbrev xmlns:xlink="http://www.w3.org/1999/xlink" content-type="institution" xlink:title="Oberösterreichisches Landesmuseum, Biologiezentrum, Linz" id="ABBRID0EOVCI" xlink:type="simple">BZL</abbrev>, <named-content xmlns:xlink="http://www.w3.org/1999/xlink" content-type="dwc:institutional_code" xlink:type="simple">CNC</named-content>, <named-content xmlns:xlink="http://www.w3.org/1999/xlink" content-type="dwc:institutional_code" xlink:type="simple">OUM</named-content>, <named-content xmlns:xlink="http://www.w3.org/1999/xlink" content-type="dwc:institutional_code" xlink:type="simple">RMNH</named-content>, <abbrev xmlns:xlink="http://www.w3.org/1999/xlink" content-type="institution" xlink:title="Senkenberg Deutches Entomologisches Institut, Müncheberg" id="ABBRID0ELWCI" xlink:type="simple">SDEI</abbrev>, <named-content xmlns:xlink="http://www.w3.org/1999/xlink" content-type="dwc:institutional_code" xlink:type="simple">USNM</named-content>, <abbrev xmlns:xlink="http://www.w3.org/1999/xlink" content-type="institution" xlink:title="Zoologische Staatssammlung, München" id="ABBRID0EYWCI" xlink:type="simple">ZSSM</abbrev>, I. Kakko collection, and WUIM.</p></tp:treatment-sec><tp:treatment-sec sec-type="Molecular data" id="SECID0E4WCI"><title>Molecular data.</title><p>MRS210 (Scotland <ext-link xmlns:xlink="http://www.w3.org/1999/xlink" ext-link-type="gen" xlink:href="EU979574" xlink:type="simple">EU979574</ext-link>, CO1), MRS383 (Sweden <ext-link xmlns:xlink="http://www.w3.org/1999/xlink" ext-link-type="gen" xlink:href="JF962835" xlink:type="simple">JF962835</ext-link>/ <ext-link xmlns:xlink="http://www.w3.org/1999/xlink" ext-link-type="gen" xlink:href="KU682238" xlink:type="simple">KU682238</ext-link>, CO1), MRS753 (Sweden <ext-link xmlns:xlink="http://www.w3.org/1999/xlink" ext-link-type="gen" xlink:href="KU682248" xlink:type="simple">KU682248</ext-link>, CO1).</p></tp:treatment-sec><tp:treatment-sec sec-type="biology" id="SECID0EXXCI"><title>Biology.</title><p>Univoltine parasitoid of arboreal notodontids, overwintering in a highly distinctive mummy (Fig. <xref ref-type="fig" rid="F63">21</xref>). Specimens (in <named-content xmlns:xlink="http://www.w3.org/1999/xlink" content-type="dwc:institutional_code" xlink:type="simple">NMS</named-content> unless indicated) reared from wild collected arboreal <tp:taxon-name><tp:taxon-name-part taxon-name-part-type="family">Notodontidae</tp:taxon-name-part></tp:taxon-name> identified as <italic><tp:taxon-name><tp:taxon-name-part taxon-name-part-type="genus">Notodonta</tp:taxon-name-part> <tp:taxon-name-part taxon-name-part-type="species">dromedarius</tp:taxon-name-part></tp:taxon-name></italic> (Linnaeus) (12 [5 are <named-content xmlns:xlink="http://www.w3.org/1999/xlink" content-type="dwc:institutional_code" xlink:type="simple">OUM</named-content>, 2 are <named-content xmlns:xlink="http://www.w3.org/1999/xlink" content-type="dwc:institutional_code" xlink:type="simple">USNM</named-content>]; T.H. Ford, M.J. Morgan, M.R. Shaw, A.W. Stelfox, W.A. Watson), <italic><tp:taxon-name><tp:taxon-name-part taxon-name-part-type="genus">Eligmodonta</tp:taxon-name-part> <tp:taxon-name-part taxon-name-part-type="species">ziczac</tp:taxon-name-part></tp:taxon-name></italic> (Linneaus) (2:1; M.R. Shaw), <italic><tp:taxon-name><tp:taxon-name-part taxon-name-part-type="genus">Pheosia</tp:taxon-name-part> <tp:taxon-name-part taxon-name-part-type="species">tremula</tp:taxon-name-part></tp:taxon-name></italic> (Clerck) (8 [1 is <abbrev xmlns:xlink="http://www.w3.org/1999/xlink" content-type="collection" xlink:title="A.A. Allen Collection, Dawlish" id="ABBRID0E3ZCI" xlink:type="simple">AAC</abbrev>]; A.A. Allen, B.T. Parsons, M.R. Shaw), <italic><tp:taxon-name><tp:taxon-name-part taxon-name-part-type="genus">Pheosia</tp:taxon-name-part> <tp:taxon-name-part taxon-name-part-type="species">gnoma</tp:taxon-name-part></tp:taxon-name></italic> (Fabricius) (2 [<abbrev xmlns:xlink="http://www.w3.org/1999/xlink" content-type="institution" xlink:title="Natural History Museum, London" id="ABBRID0EL1CI" xlink:type="simple">BMNH</abbrev>]; G. Graham-Smith). Host range experiments had the following outcomes: <italic><tp:taxon-name><tp:taxon-name-part taxon-name-part-type="genus">Eligmodonta</tp:taxon-name-part> <tp:taxon-name-part taxon-name-part-type="species">ziczac</tp:taxon-name-part></tp:taxon-name></italic> 2:32\10\\8+2; <italic><tp:taxon-name><tp:taxon-name-part taxon-name-part-type="genus">Pterostoma</tp:taxon-name-part> <tp:taxon-name-part taxon-name-part-type="species">palpina</tp:taxon-name-part></tp:taxon-name></italic> (Clerck) 2:10\0\\-; <italic><tp:taxon-name><tp:taxon-name-part taxon-name-part-type="genus">Ptilodon</tp:taxon-name-part> <tp:taxon-name-part taxon-name-part-type="species">capucina</tp:taxon-name-part></tp:taxon-name></italic> (Linnaeus) 1:5\0\\-; <italic><tp:taxon-name><tp:taxon-name-part taxon-name-part-type="genus">Clostera</tp:taxon-name-part> <tp:taxon-name-part taxon-name-part-type="species">pigra</tp:taxon-name-part></tp:taxon-name></italic> (Hufnagel) 2:9\0\\-; <italic><tp:taxon-name><tp:taxon-name-part taxon-name-part-type="genus">Phalera</tp:taxon-name-part> <tp:taxon-name-part taxon-name-part-type="species">bucephala</tp:taxon-name-part></tp:taxon-name></italic> (Linnaeus) 2:2\0\\-. The developmental biology of this species is rather unusual in several respects. On approaching the host (<italic><tp:taxon-name><tp:taxon-name-part taxon-name-part-type="genus">Eligmodonta</tp:taxon-name-part> <tp:taxon-name-part taxon-name-part-type="species">ziczac</tp:taxon-name-part></tp:taxon-name></italic> in all the following observations, which are based on two female <italic><tp:taxon-name><tp:taxon-name-part taxon-name-part-type="genus">Aleiodes</tp:taxon-name-part> <tp:taxon-name-part taxon-name-part-type="species">albitibia</tp:taxon-name-part></tp:taxon-name></italic>) the female seems to depend on its fore and middle tarsi more than its antennae for host assessment, although antennation does occur (possibly as much to desensitise the host as to investigate it). The host is not paralysed during attack: the female more or less pounces on the host once accepted and aligns herself along the host’s body, which she grasps with her front and middle legs during oviposition, and fans her wings for short bursts repeatedly during the oviposition process (this may have indicated that venom was being injected, but if so it did not appear to have a significantly paralysing action), which in some cases lasted as long as 10–15 minutes – in these cases usually with more than one insertion. In fact, probably because the host was not temporarily parasitised and so was not sluggish, self-superparasitism happened very easily. The metasoma is only weakly curled downwards during oviposition, after which the female left the host without the usual post-oviposition period of association. When young, the females host-fed non-destructively on occasion. Development of the parasitoid larva was extremely rapid at ca 22–25 °C, with mummification ensuing after as few as 7–10 days from oviposition. The unusual and highly distinctive mummy (Fig. <xref ref-type="fig" rid="F63">21</xref>) is very shiny and dark mahogany brown in colour. It consists of the caudal portion of the host (usually from abdominal segment 3 onwards), strongly delimited from the anterior portion which usually shrivels up and becomes detached, leaving a sharp rim. The parasitoid pupates in a capsule which is formed in the most caudal half of this structure (usually in abdominal segments 5–8), dorsally raised, thinly lined with silk, and sealed from a more ventral and anterior inflation of the host’s cuticle that is of approximately equal volume but fully open at its anterior end. During the mummification process this area fills with liquid and bubbles, but fluids do not spread to the substrate and the mummy does not become stuck down. Once dried and hardened, the whole structure looks as though it contains two pupating parasitoids, and indeed some authors have been misled by this (<xref ref-type="bibr" rid="B26">Hammond and Smith 1957</xref>). It is possible that the empty chamber may serve to decoy pseudo-hyperparasitoids, though this seems unlikely to be its main function. The mummy forms on the host’s food plant, usually on a leaf surface from which it is easily dislodged, and overwinters in the leaf litter. <italic><tp:taxon-name><tp:taxon-name-part taxon-name-part-type="genus">Aleiodes</tp:taxon-name-part> <tp:taxon-name-part taxon-name-part-type="species">albitibia</tp:taxon-name-part></tp:taxon-name></italic> occurs particularly in wet, bushy places: bearing in mind that its hosts (evidently rather restricted within <tp:taxon-name><tp:taxon-name-part taxon-name-part-type="family">Notodontidae</tp:taxon-name-part></tp:taxon-name>) feed on trees and shrubs (<italic><tp:taxon-name><tp:taxon-name-part taxon-name-part-type="genus">Salix</tp:taxon-name-part></tp:taxon-name></italic>, <italic><tp:taxon-name><tp:taxon-name-part taxon-name-part-type="genus">Populus</tp:taxon-name-part></tp:taxon-name></italic>, <italic><tp:taxon-name><tp:taxon-name-part taxon-name-part-type="genus">Alnus</tp:taxon-name-part></tp:taxon-name></italic> and <italic><tp:taxon-name><tp:taxon-name-part taxon-name-part-type="genus">Betula</tp:taxon-name-part></tp:taxon-name></italic>) that often overhang water, the form of the mummy may also be an adaptation to prevent submersion and perhaps also results in dispersion by water, as it floats easily and is not wetted. The winter is passed in the mummy, and <italic><tp:taxon-name><tp:taxon-name-part taxon-name-part-type="genus">Aleiodes</tp:taxon-name-part> <tp:taxon-name-part taxon-name-part-type="species">albitibia</tp:taxon-name-part></tp:taxon-name></italic> is univoltine, with a flight period in Britain of roughly JuneAugust.</p><fig id="F63" position="float" orientation="portrait"><label>Figures 20–21.</label><caption><p>
          <italic><tp:taxon-name><tp:taxon-name-part taxon-name-part-type="genus">Aleiodes</tp:taxon-name-part> <tp:taxon-name-part taxon-name-part-type="species">albitibia</tp:taxon-name-part></tp:taxon-name></italic> (Herrich-Schäffer), ♀, England. <bold>20</bold> habitus lateral <bold>21</bold> mummy of <italic><tp:taxon-name><tp:taxon-name-part taxon-name-part-type="genus">Notodonta</tp:taxon-name-part> <tp:taxon-name-part taxon-name-part-type="species">dromedarius</tp:taxon-name-part></tp:taxon-name></italic> (Linnaeus).</p></caption><graphic xmlns:xlink="http://www.w3.org/1999/xlink" xlink:href="zookeys-639-001-g063.jpg" position="float" orientation="portrait" xlink:type="simple" id="oo_114593.jpg"/></fig></tp:treatment-sec><tp:treatment-sec sec-type="diagnosis" id="SECID0EY6CI"><title>Diagnosis.</title><p>Third antennal segment robust (Fig. <xref ref-type="fig" rid="F64">34</xref>); area in front of anterior ocellus without tubercle; OOL 0.4–0.5 × diameter of posterior ocellus (Fig. <xref ref-type="fig" rid="F64">32</xref>); mesopleuron strongly shiny and precoxal area not impressed (Fig. <xref ref-type="fig" rid="F64">24</xref>); pterostigma dark brown; vein 1r-m of hind wing about as long as vein 1-M (Fig. <xref ref-type="fig" rid="F64">23</xref>); inner hind tibial <!--PageBreak--><!--PageBreak-->spur 0.4–0.5 × hind basitarsus; inner side of basal half of hind tibia whitish, rarely largely dark brown; inner side of hind tibia with bristly setae and no comb apically; third tergite curved medio-posteriorly in dorsal view (Fig. <xref ref-type="fig" rid="F64">25</xref>) and longer than second; metasomal tergites largely black (also laterally so), sometimes with a large yellow or ivory central patch on second tergite.</p><fig id="F64" position="float" orientation="portrait"><label>Figures 22–34.</label><caption><p>
          <italic><tp:taxon-name><tp:taxon-name-part taxon-name-part-type="genus">Aleiodes</tp:taxon-name-part> <tp:taxon-name-part taxon-name-part-type="species">albitibia</tp:taxon-name-part></tp:taxon-name></italic> (Herrich-Schäffer), ♀, Switzerland. <bold>22</bold> fore wing <bold>23</bold> hind wing <bold>24</bold> mesosoma lateral <bold>25</bold> propodeum and anterior half of metasoma dorsal <bold>26</bold> hind leg lateral <bold>27</bold> apical segments of antenna <bold>28</bold> fore femur lateral <bold>29</bold> head anterior <bold>30</bold> head lateral <bold>31</bold> ovipositor sheath lateral <bold>32</bold> head dorsal <bold>33</bold> antenna <bold>34</bold> basal segments of antenna.</p></caption><graphic xmlns:xlink="http://www.w3.org/1999/xlink" xlink:href="zookeys-639-001-g064.jpg" position="float" orientation="portrait" xlink:type="simple" id="oo_114594.jpg"/></fig></tp:treatment-sec><tp:treatment-sec sec-type="description" id="SECID0EGCDI"><title>Description.</title><p>Holotype of <italic><tp:taxon-name><tp:taxon-name-part taxon-name-part-type="genus">Aleiodes</tp:taxon-name-part> <tp:taxon-name-part taxon-name-part-type="species">heterogaster</tp:taxon-name-part></tp:taxon-name></italic>, length of fore wing 5.4 mm, of body 5.6 mm.</p><p>
              <italic>Head</italic>. Antennal segments of ♀ 46, long setose, length of antenna 1.2 × fore wing, its subapical segments distinctly longer than wide; frons weakly depressed, finely rugose medially, remainder superficially micro-granulate; OOL 0.4 × diameter of posterior ocellus, and finely granulate; vertex finely granulate, with some rugulae posteriorly, rather dull; clypeus normal, micro-granulate; ventral margin of clypeus thick and not protruding forwards; width of hypoclypeal depression 0.5 × minimum width of face (Fig. <xref ref-type="fig" rid="F64">29</xref>); length of eye 2.8 × temple in dorsal view (Fig. <xref ref-type="fig" rid="F64">32</xref>); occiput behind stemmaticum granulate with some rugulae, narrow; clypeus near lower level of eyes; length of malar space 0.2 × length of eye in lateral view; occipital carina widely interrupted medio-dorsally and ventrally (Fig. <xref ref-type="fig" rid="F64">30</xref>).</p><p>
              <italic>Mesosoma</italic>. Mesoscutal lobes largely granulate and with punctulation, matt; prepectal carina complete, rather weak; precoxal area of mesopleuron largely smooth (but in other specimens usually micro-granulate with some punctulation); mesopleuron above precoxal area strongly shiny and smooth; metapleuron largely coriaceous; scutellum granulate and finely punctate, no distinct carina; propodeum evenly convex, short, anteriorly granulate, medially and posteriorly rugose, median carina complete, without tubercles.</p><p>
              <italic>Wings</italic>. Fore wing: r 0.5 × 3-SR (Fig. <xref ref-type="fig" rid="F64">22</xref>); 1-CU1 horizontal, 0.35 × 2-CU1; r-m 0.5 × 3-SR; second submarginal cell rather long (Fig. <xref ref-type="fig" rid="F64">22</xref>); cu-a inclivous, curved posteriorly; 1-M straight posteriorly. Hind wing: marginal cell subparallel-sided, its apical width 1.0 × width at level of hamuli (Fig. <xref ref-type="fig" rid="F64">23</xref>); 2-SC+R shortly longitudinal (but in other specimens subquadrate); m-cu absent; M+CU:1-M = 5:3; 1r-m about as long as 1-M.</p><p>
              <italic>Legs</italic>. Tarsal claws yellowish setose; hind coxa sparsely punctulate, and granulate; hind trochantellus robust; length of fore femur, hind femur and basitarsus 5.4, 3.7 and 6.6 × their width, respectively (Figs <xref ref-type="fig" rid="F64">26</xref>, <xref ref-type="fig" rid="F64">28</xref>); length of inner hind spur 0.5 × hind basitarsus, as long as outer spur.</p><p>
              <italic>Metasoma</italic>. First tergite robust (Fig. <xref ref-type="fig" rid="F64">25</xref>); first and second tergites rather coarsely longitudinally (reticulate-)rugose, robust, with distinct median carina; medio-basal area of second tergite minute, triangular; second suture shallow; third tergite as long as second tergite and largely granulate, anteriorly with some rugulae; remainder of metasoma smooth, compressed; fourth and apical half of third tergite without sharp lateral crease; ovipositor sheath slender and rather shiny.</p><p>
              <italic>Colour</italic>. Black; malar area, narrow stripe along eyes dorsally, fore and middle legs (but telotarsi infuscate), hind coxa, trochanter trochantellus and femur, palpi and teg<!--PageBreak-->ulae yellowish; pterostigma and most veins dark brown; basal 0.6 of hind tibia ivory; remainder of hind tibia and tarsus blackish.</p><p>
              <italic>Variation</italic>. Antennal segments of ♀: 43(8), 44(14), 45(14), 46(3), 47(3), 49(1); of ♂: 39(1), 40(7), 41(7), 42(4), 43(3), 44(2). Second metasomal tergite may be largely yellowish or ivory (except laterally), or only with pale basal patch; hind tibia may be largely dark brown; base of pterostigma and first tergite medio-apically completely black (typical <italic><tp:taxon-name><tp:taxon-name-part taxon-name-part-type="genus">Aleiodes</tp:taxon-name-part> <tp:taxon-name-part taxon-name-part-type="species">heterogaster</tp:taxon-name-part></tp:taxon-name></italic>) or yellowish (typical <italic><tp:taxon-name><tp:taxon-name-part taxon-name-part-type="genus">Aleiodes</tp:taxon-name-part> <tp:taxon-name-part taxon-name-part-type="species">albitibia</tp:taxon-name-part></tp:taxon-name></italic>); width of hypoclypeal depression 0.4–0.5 × minimum width of face; mesopleuron usually with faint brownish longitudinal streak ventrally.</p></tp:treatment-sec><tp:treatment-sec sec-type="notes" id="SECID0E3FDI"><title>Notes.</title><p>Males average about four fewer antennal segments than females. As is the case for the vast majority of <italic><tp:taxon-name><tp:taxon-name-part taxon-name-part-type="genus">Aleiodes</tp:taxon-name-part></tp:taxon-name></italic> species, only one parasitoid develops in each host (<italic>pace</italic> <xref rid="B26" ref-type="bibr">Hammond and Smith 1957</xref>).</p></tp:treatment-sec><ref-list><ref id="B62"><mixed-citation xmlns:xlink="http://www.w3.org/1999/xlink" xlink:type="simple">
          <person-group><name name-style="western"><surname>Shenefelt</surname><given-names>RD</given-names></name></person-group> (<year>1975</year>) <article-title><tp:taxon-name><tp:taxon-name-part taxon-name-part-type="family">Braconidae</tp:taxon-name-part></tp:taxon-name> 8. <tp:taxon-name><tp:taxon-name-part taxon-name-part-type="subfamily">Exothecinae</tp:taxon-name-part></tp:taxon-name>, <tp:taxon-name><tp:taxon-name-part taxon-name-part-type="subfamily">Rogadinae</tp:taxon-name-part></tp:taxon-name>.</article-title> <source>Hymenopterorum Catalogus (nova editio)</source> <volume>12</volume>: <fpage>1115</fpage>–<lpage>1262</lpage>.</mixed-citation></ref><ref id="B4"><mixed-citation xmlns:xlink="http://www.w3.org/1999/xlink" xlink:type="simple">
          <person-group><name name-style="western"><surname>Achterberg</surname><given-names>C van</given-names></name></person-group> (<year>1991</year>) <article-title>Revision of the genera of the Afrotropical and W. Palaearctic <tp:taxon-name><tp:taxon-name-part taxon-name-part-type="subfamily">Rogadinae</tp:taxon-name-part></tp:taxon-name> Foerster (<tp:taxon-name><tp:taxon-name-part taxon-name-part-type="order">Hymenoptera</tp:taxon-name-part></tp:taxon-name>: <tp:taxon-name><tp:taxon-name-part taxon-name-part-type="family">Braconidae</tp:taxon-name-part></tp:taxon-name>).</article-title> <source>Zoologische Verhandelingen (Leiden)</source> <volume>273</volume>: <fpage>1</fpage>–<lpage>102</lpage>.</mixed-citation></ref><ref id="B11"><mixed-citation xmlns:xlink="http://www.w3.org/1999/xlink" xlink:type="simple">
          <person-group><name name-style="western"><surname>Belokobylskij</surname><given-names>SA</given-names></name><name name-style="western"><surname>Taeger</surname><given-names>A</given-names></name><name name-style="western"><surname>Achterberg</surname><given-names>C van</given-names></name><name name-style="western"><surname>Haeselbarth</surname><given-names>E</given-names></name><name name-style="western"><surname>Riedel</surname><given-names>M</given-names></name></person-group> (<year>2003</year>) <article-title>Checklist of the <tp:taxon-name><tp:taxon-name-part taxon-name-part-type="family">Braconidae</tp:taxon-name-part></tp:taxon-name> (<tp:taxon-name><tp:taxon-name-part taxon-name-part-type="order">Hymenoptera</tp:taxon-name-part></tp:taxon-name>) of Germany.</article-title> <source>Beiträge zur Entomologie</source> <volume>53</volume>(<issue>2</issue>): <fpage>341</fpage>–<lpage>435</lpage>.</mixed-citation></ref><ref id="B45"><mixed-citation xmlns:xlink="http://www.w3.org/1999/xlink" xlink:type="simple">
          <person-group><name name-style="western"><surname>Papp</surname><given-names>J</given-names></name></person-group> (<year>1991</year>) <article-title>Parasitic wasps of the superfamily <tp:taxon-name><tp:taxon-name-part taxon-name-part-type="superfamily">Ichneumonoidea</tp:taxon-name-part></tp:taxon-name>. <tp:taxon-name><tp:taxon-name-part taxon-name-part-type="family">Braconidae</tp:taxon-name-part></tp:taxon-name>. 18. <tp:taxon-name><tp:taxon-name-part taxon-name-part-type="subfamily">Doryctinae</tp:taxon-name-part></tp:taxon-name>. 19. <tp:taxon-name><tp:taxon-name-part taxon-name-part-type="subfamily">Rogadinae</tp:taxon-name-part></tp:taxon-name>.</article-title> <source>Magyarorszag Allatvilaga [Fauna Hungariae]</source> <volume>167</volume>: <fpage>1</fpage>–<lpage>122</lpage>.</mixed-citation></ref><ref id="B21"><mixed-citation xmlns:xlink="http://www.w3.org/1999/xlink" xlink:type="simple">
          <person-group><name name-style="western"><surname>Fahringer</surname><given-names>J</given-names></name></person-group> (<year>1932</year>) <article-title>Opuscula braconologica. Band 3. Palaearktischen Region.</article-title> <source>Opuscula Braconologica (Wien)</source> <volume>4</volume>: <fpage>241</fpage>–<lpage>320</lpage>.</mixed-citation></ref><ref id="B26"><mixed-citation xmlns:xlink="http://www.w3.org/1999/xlink" xlink:type="simple">
          <person-group><name name-style="western"><surname>Hammond</surname><given-names>HE</given-names></name><name name-style="western"><surname>Smith</surname><given-names>KGV</given-names></name></person-group> (<year>1957</year>) <article-title>On some parasitic <tp:taxon-name><tp:taxon-name-part taxon-name-part-type="order">Diptera</tp:taxon-name-part></tp:taxon-name> and <tp:taxon-name><tp:taxon-name-part taxon-name-part-type="order">Hymenoptera</tp:taxon-name-part></tp:taxon-name> bred from lepidopterous hosts. Part III: Records of <tp:taxon-name><tp:taxon-name-part taxon-name-part-type="family">Tachinidae</tp:taxon-name-part></tp:taxon-name> (Dipt.), <tp:taxon-name><tp:taxon-name-part taxon-name-part-type="family">Braconidae</tp:taxon-name-part></tp:taxon-name>, <tp:taxon-name><tp:taxon-name-part taxon-name-part-type="family">Ichneumonidae</tp:taxon-name-part></tp:taxon-name>, <tp:taxon-name><tp:taxon-name-part taxon-name-part-type="family">Encyrtidae</tp:taxon-name-part></tp:taxon-name>, <tp:taxon-name><tp:taxon-name-part taxon-name-part-type="family">Pteromalidae</tp:taxon-name-part></tp:taxon-name>, <tp:taxon-name><tp:taxon-name-part taxon-name-part-type="family">Eulophidae</tp:taxon-name-part></tp:taxon-name> and <tp:taxon-name><tp:taxon-name-part taxon-name-part-type="family">Scelionidae</tp:taxon-name-part></tp:taxon-name> (Hym.).</article-title> <source>Entomologist’s Gazette</source> <volume>8</volume>: <fpage>181</fpage>–<lpage>189</lpage>.</mixed-citation></ref><ref id="B73"><mixed-citation xmlns:xlink="http://www.w3.org/1999/xlink" xlink:type="simple">
          <person-group><name name-style="western"><surname>Tobias</surname><given-names>VI</given-names></name></person-group> (<year>1986</year>) <article-title><tp:taxon-name><tp:taxon-name-part taxon-name-part-type="subfamily">Rogadinae</tp:taxon-name-part></tp:taxon-name>: 72–85.</article-title> In: <person-group><name name-style="western"><surname>Medvedev</surname><given-names>GS</given-names></name></person-group> (<role>Ed.</role>) <issue-title>Opredelitel Nasekomych Evrospeiskoi Tsasti SSSR 3, Peredpontdatokrylye 4.</issue-title> <source>Opredeliteli po Faune SSSR</source> <volume>145</volume>: <fpage>1</fpage>–<lpage>501</lpage>. <comment>[In Russian; translation (1995): 512–588. Lebanon, U.S.A.]</comment></mixed-citation></ref></ref-list></tp:taxon-treatment>
