# Supplementary material for: Revision of the western Palaearctic species of Aleiodes Wesmael (Hymenoptera, Braconidae, Rogadinae). Part 1: Introduction, key to species groups, outlying distinctive species, and revisionary notes on some further species
Source: Zookeys. 2016 Dec 12;(639):1–164. doi: 10.3897/zookeys.639.10893 (PMC5240373; doi:10.3897/zookeys.639.10893)
Supplement: XML Treatment for Aleiodes arcticus [file zookeys.639.10893-treatment6.xml]

<!DOCTYPE tp:taxon-treatment
  PUBLIC "-//TaxonX//DTD Taxonomic Treatment Publishing DTD v0 20100105//EN" "tax-treatment-NSO.dtd">
<tp:taxon-treatment xmlns:tp="http://www.plazi.org/taxpub"><tp:treatment-meta><kwd-group><label>Taxon classification</label><kwd><named-content content-type="kingdom">Animalia</named-content></kwd><kwd><named-content content-type="order">Hymenoptera</named-content></kwd><kwd><named-content content-type="family">Braconidae</named-content></kwd></kwd-group><mixed-citation publication-type="journal"><person-group><name><surname>van Achterberg</surname><given-names>Cornelis</given-names></name><name><surname>Shaw</surname><given-names>Mark R.</given-names></name></person-group><article-title>Revision of the western Palaearctic species of <italic><tp:taxon-name><tp:taxon-name-part taxon-name-part-type="genus">Aleiodes</tp:taxon-name-part></tp:taxon-name></italic> Wesmael (<tp:taxon-name><tp:taxon-name-part taxon-name-part-type="order">Hymenoptera</tp:taxon-name-part></tp:taxon-name>, <tp:taxon-name><tp:taxon-name-part taxon-name-part-type="family">Braconidae</tp:taxon-name-part></tp:taxon-name>, <tp:taxon-name><tp:taxon-name-part taxon-name-part-type="subfamily">Rogadinae</tp:taxon-name-part></tp:taxon-name>). Part 1: Introduction, key to species groups, outlying distinctive species, and revisionary notes on some further species</article-title><source>Zookeys</source><day>12</day><month>12</month><year>2016</year><volume>2016</volume><issue>639</issue><fpage>1</fpage><lpage>164</lpage><pub-id pub-id-type="doi">10.3897/zookeys.639.10893</pub-id></mixed-citation></tp:treatment-meta><tp:nomenclature><tp:taxon-name>
              <tp:taxon-name-part taxon-name-part-type="genus">Aleiodes</tp:taxon-name-part>
              <tp:taxon-name-part taxon-name-part-type="species">arcticus</tp:taxon-name-part>
            </tp:taxon-name><tp:taxon-authority>(Thomson, 1892)</tp:taxon-authority><xref ref-type="fig" rid="F69">Figs 63–64</xref><xref ref-type="fig" rid="F70">, 65–75</xref><!--PageBreak--><!--PageBreak--><tp:nomenclature-citation-list><tp:nomenclature-citation><tp:taxon-name>
                  <tp:taxon-name-part taxon-name-part-type="genus">Rogas</tp:taxon-name-part> <tp:taxon-name-part taxon-name-part-type="species">arcticus</tp:taxon-name-part></tp:taxon-name><comment>Thomson, 1892: 1679; <xref ref-type="bibr" rid="B73">Tobias 1986</xref>: 83 (transl.: 138) (examined).</comment></tp:nomenclature-citation><tp:nomenclature-citation><tp:taxon-name>
                  <tp:taxon-name-part taxon-name-part-type="genus">Rhogas</tp:taxon-name-part> <tp:taxon-name-part taxon-name-part-type="species">arcticus</tp:taxon-name-part></tp:taxon-name><comment>; <xref ref-type="bibr" rid="B21">Fahringer 1932</xref>: 285.</comment></tp:nomenclature-citation><tp:nomenclature-citation><tp:taxon-name>
                  <tp:taxon-name-part taxon-name-part-type="genus">Aleiodes</tp:taxon-name-part> <tp:taxon-name-part taxon-name-part-type="species">arcticus</tp:taxon-name-part></tp:taxon-name><comment>; <xref ref-type="bibr" rid="B62">Shenefelt 1975</xref>: 1165–1166; <xref ref-type="bibr" rid="B43">Papp 1985a</xref>: 155 (lectotype designation), <xref rid="B45" ref-type="bibr">1991</xref>: 96; <xref ref-type="bibr" rid="B11">Belokobylskij et al. 2003</xref>: 398.</comment></tp:nomenclature-citation></tp:nomenclature-citation-list></tp:nomenclature><tp:treatment-sec sec-type="type material" id="SECID0EYRAK"><title>Type material.</title><p>Lectotype, ♀ (<named-content xmlns:xlink="http://www.w3.org/1999/xlink" content-type="dwc:institutional_code" xlink:type="simple">ZIL</named-content>), “Lpl” [= Lapland, North Sweden]).</p></tp:treatment-sec><tp:treatment-sec sec-type="material" id="SECID0ECSAK"><title>Additional material.</title><p>3 ♀, 2 ♂ (G. Várkonyi personal coll., <named-content xmlns:xlink="http://www.w3.org/1999/xlink" content-type="dwc:institutional_code" xlink:type="simple">NMS</named-content>) <bold>Finland</bold>, Ks. Salla 752.61, Värriö H, ex <italic><tp:taxon-name><tp:taxon-name-part taxon-name-part-type="genus">Pygmaena</tp:taxon-name-part> <tp:taxon-name-part taxon-name-part-type="species">fusca</tp:taxon-name-part></tp:taxon-name></italic>, collection dates (of host larva) between 15.vi and 28.vi.1995, G. Várkonyi; 1 ♂ (G. Várkonyi personal coll.) Finland: Ks. Salla 752.61 Värriö H 21.vi.1995, G. Várkonyi; 1 ♀ (<abbrev xmlns:xlink="http://www.w3.org/1999/xlink" content-type="institution" xlink:title="Natural History Museum, London" id="ABBRID0E3SAK" xlink:type="simple">BMNH</abbrev>) Finland, Kuusano, Mäntytunturi, on snow, 29.vi.1935, G.J. Kerrich; 1 ♂ (<named-content xmlns:xlink="http://www.w3.org/1999/xlink" content-type="dwc:institutional_code" xlink:type="simple">NMS</named-content>) S. <bold>Norway</bold>, Jotunheimen, Giendersheim, 1000–1500 m, 7.vii.[1966], J.E. &amp; R.B. Benson; 2 ♂ (<abbrev xmlns:xlink="http://www.w3.org/1999/xlink" content-type="institution" xlink:title="Natural History Museum, London" id="ABBRID0ELTAK" xlink:type="simple">BMNH</abbrev>) S. Norway, Buskerud Fylke Geilo, 1000–1100 m, 16–24.vi.1965, J.E. &amp; R.B. Benson; 1 ♂ (<named-content xmlns:xlink="http://www.w3.org/1999/xlink" content-type="dwc:institutional_code" xlink:type="simple">RMNH</named-content>) Norway, Oppdal, Kongsvoll, Vestbekken, 28.vi.1978, J.O. Solem; 1 ♀ <!--PageBreak-->(<abbrev xmlns:xlink="http://www.w3.org/1999/xlink" content-type="institution" xlink:title="Natural History Museum, London" id="ABBRID0E1TAK" xlink:type="simple">BMNH</abbrev>) <bold>Sweden</bold>, Torne Lappmark, Tornehamn, 4.vii.1954, J.E. &amp; R. B. Benson; 1 ♀, 1 ♂ (<abbrev xmlns:xlink="http://www.w3.org/1999/xlink" content-type="institution" xlink:title="Natural History Museum, London" id="ABBRID0EBUAK" xlink:type="simple">BMNH</abbrev>, <named-content xmlns:xlink="http://www.w3.org/1999/xlink" content-type="dwc:institutional_code" xlink:type="simple">NMS</named-content>) <bold>Switzerland</bold>, Grisons, Müstairtal, Funt da S. Charl, 2400 m, 9.vi 1960 and 3.vii.1960, J.E. &amp; R.B. Benson; 1 ♂ (<abbrev xmlns:xlink="http://www.w3.org/1999/xlink" content-type="institution" xlink:title="Natural History Museum, London" id="ABBRID0EQUAK" xlink:type="simple">BMNH</abbrev>) Switzerland, Grisons, <!--PageBreak-->Engadine National Park, 2380 m, 1.vii.1960, J.E. &amp; R.B. Benson; 1 ♂ (<abbrev xmlns:xlink="http://www.w3.org/1999/xlink" content-type="institution" xlink:title="Natural History Museum, London" id="ABBRID0EXUAK" xlink:type="simple">BMNH</abbrev>) Switzerland, Valais, Arolla, 8000 ft, 9.vii.1935, J.E. &amp; R.B. Benson; 1 ♂ (<abbrev xmlns:xlink="http://www.w3.org/1999/xlink" content-type="institution" xlink:title="Natural History Museum, London" id="ABBRID0E3UAK" xlink:type="simple">BMNH</abbrev>) Switzerland, Valais, near Verbier, 8000–8500 ft, 27.vi.1959, J.E. &amp; R.B. Benson.</p></tp:treatment-sec><tp:treatment-sec sec-type="biology" id="SECID0EBVAK"><title>Biology.</title><p>This boreoalpine species is univoltine, passing the winter as a mummy. The only known host is the ennomine (<tp:taxon-name><tp:taxon-name-part taxon-name-part-type="tribe">Macariini</tp:taxon-name-part></tp:taxon-name>) geometrid <italic><tp:taxon-name><tp:taxon-name-part taxon-name-part-type="genus">Pygmaena</tp:taxon-name-part> <tp:taxon-name-part taxon-name-part-type="species">fusca</tp:taxon-name-part></tp:taxon-name></italic> (Thunberg) (5:1; G. Várkonyi/Finland), which feeds on <italic><tp:taxon-name><tp:taxon-name-part taxon-name-part-type="genus">Empetrum</tp:taxon-name-part></tp:taxon-name></italic> and <italic><tp:taxon-name><tp:taxon-name-part taxon-name-part-type="genus">Vaccinium</tp:taxon-name-part></tp:taxon-name></italic> (G. Várkonyi personal communication) and probably occurs throughout the range of the parasitoid. The small mummy (Fig. <xref ref-type="fig" rid="F69">64</xref>) is short, broad and dorsally elevated.</p><fig id="F69" position="float" orientation="portrait"><label>Figures 63–64.</label><caption><p>
          <italic><tp:taxon-name><tp:taxon-name-part taxon-name-part-type="genus">Aleiodes</tp:taxon-name-part> <tp:taxon-name-part taxon-name-part-type="species">arcticus</tp:taxon-name-part></tp:taxon-name></italic> (Thomson), ♀, Switzerland. <bold>63</bold> habitus lateral <bold>64</bold> mummy of <italic><tp:taxon-name><tp:taxon-name-part taxon-name-part-type="genus">Pygmaena</tp:taxon-name-part> <tp:taxon-name-part taxon-name-part-type="species">fusca</tp:taxon-name-part></tp:taxon-name></italic> (Thunberg) from Finland.</p></caption><graphic xmlns:xlink="http://www.w3.org/1999/xlink" xlink:href="zookeys-639-001-g069.jpg" position="float" orientation="portrait" xlink:type="simple" id="oo_114600.jpg"/></fig></tp:treatment-sec><tp:treatment-sec sec-type="diagnosis" id="SECID0ENXAK"><title>Diagnosis.</title><p>Maximum width of hypoclypeal depression 0.3–0.4 × minimum width of face (Fig. <xref ref-type="fig" rid="F70">70</xref>); OOL 1.9 × diameter of posterior ocellus; mesoscutum, orbita and malar space black; precoxal sulcus largely granulate; trochanters, trochantelli and pterostigma largely black(ish); mesoscutum without a longitudinal carina on mesoscutum medio-posteriorly; apical half of marginal cell of hind wing parallel-sided or slightly widened; vein M+CU1 of fore wing apically at about same level as vein 2-CU1 (Fig. <xref ref-type="fig" rid="F70">65</xref>); vein r of fore wing 0.6–0.9 × vein 3-SR (Figs <xref ref-type="fig" rid="F69">63</xref>, <xref ref-type="fig" rid="F70">65</xref>); vein 1-SR of fore wing linear with vein 1-M (Fig. <xref ref-type="fig" rid="F70">65</xref>); all femora and tibiae reddish or yellowish brown; fore and hind femora moderately stout (Figs <xref ref-type="fig" rid="F70">68–69</xref>); fourth metasomal tergite curved posteriorly in dorsal view (Fig. <xref ref-type="fig" rid="F70">67</xref>), lateral crease distinct and following tergites more or less retracted; length of fore wing 3.4–3.9 mm.</p><fig id="F70" position="float" orientation="portrait"><label>Figures 65–75.</label><caption><p>
          <italic><tp:taxon-name><tp:taxon-name-part taxon-name-part-type="genus">Aleiodes</tp:taxon-name-part> <tp:taxon-name-part taxon-name-part-type="species">arcticus</tp:taxon-name-part></tp:taxon-name></italic> (Thomson), ♀, Switzerland. <bold>65</bold> wings <bold>66</bold> mesosoma lateral <bold>67</bold> metasoma dorsal <bold>68</bold> hind leg lateral <bold>69</bold> fore femur lateral <bold>70</bold> head anterior <bold>71</bold> head lateral <bold>72</bold> head dorsal <bold>73</bold> antenna <bold>74</bold> apical segments of antenna <bold>75</bold> basal segments of antenna.</p></caption><graphic xmlns:xlink="http://www.w3.org/1999/xlink" xlink:href="zookeys-639-001-g070.jpg" position="float" orientation="portrait" xlink:type="simple" id="oo_114601.jpg"/></fig></tp:treatment-sec><tp:treatment-sec sec-type="description" id="SECID0EE1AK"><title>Description.</title><p>Redescribed ♀ (<abbrev xmlns:xlink="http://www.w3.org/1999/xlink" content-type="institution" xlink:title="Natural History Museum, London" id="ABBRID0EK1AK" xlink:type="simple">BMNH</abbrev>) from Müstairtal (Switzerland), length of fore wing 3.7 mm, of body 4.6 mm.</p><p>
              <italic>Head.</italic> Antennal segments 40, length of antenna as long as fore wing, its subapical segments about 1.7 × as long as wide; frons mainly superficially granulate and with some rugulae anteriorly, weakly shiny; OOL 1.9 × diameter of posterior ocellus and granulate as vertex, with satin sheen; clypeus moderately convex, narrow and coriaceous; ventral margin of clypeus thick and depressed (Fig. <xref ref-type="fig" rid="F70">70</xref>); width of hypoclypeal depression 0.3 × minimum width of face (Fig. <xref ref-type="fig" rid="F70">70</xref>) and face mainly coriaceous with some rugulae dorsally and long setae; length of eye 1.1 × temple in dorsal view and temple subparallel-sided behind eye; occiput behind stemmaticum granulate and occipital carina absent ventrally and narrowly interrupted dorsally; clypeus below lower level of eyes (Fig. <xref ref-type="fig" rid="F70">70</xref>); length of malar space 0.5 × height of eye in lateral view; eyes somewhat protruding (Figs <xref ref-type="fig" rid="F70">70–72</xref>).</p><p>
              <italic>Mesosoma.</italic> Mesoscutal lobes largely granulate-coriaceous, matt and medio-posteriorly rugose, middle lobe without a longitudinal carina; notauli narrow, shallow and very finely crenulate; prepectal carina narrow lamelliform medio-ventrally, not reaching anterior border of mesopleuron; precoxal area of mesopleuron granulate; mesopleuron above precoxal area (except large smooth and shiny speculum) granulate, but dorsally finely rugose; medially metapleuron granulate and with some rugae, rather shiny; mesosternal sulcus narrow and rather deep, with longitudinal carina posteriorly; mesosternum rounded posteriorly; scutellum moderately convex, mainly granulate and largely non-carinate laterally; propodeum rather directly lowered posteriorly and granulate-rugose, median carina complete, without tubercles.</p><p>
              <italic>Wings.</italic> Fore wing: r 0.7 × 3-SR (Fig. <xref ref-type="fig" rid="F70">65</xref>); 1-CU1 subhorizontal, 0.1 × as long as 2-CU1; r-m 0.9 × 2-SR, and 0.8 × 3-SR; second submarginal cell rather small (Fig. <xref ref-type="fig" rid="F70">65</xref>); <!--PageBreak--><!--PageBreak-->vein M+CU1 of fore wing apically at about same level as vein 2-CU1 (Fig. <xref ref-type="fig" rid="F70">65</xref>); vein 1-SR of fore wing linear with vein 1-M; cu-a subvertical, not parallel with CU1b, straight; 1-M nearly straight posteriorly. Hind wing: apical half of marginal cell slightly widened apically (Fig. <xref ref-type="fig" rid="F70">65</xref>); 2-SC+R short and longitudinal; m-cu present, pigmented.</p><p>
              <italic>Legs.</italic> Tarsal claws setose; hind coxa granulate-coriaceous, with satin sheen; hind trochantellus twice longer ventrally than wide; length of fore and hind femora 5.5 and 4.0 × their width, respectively (Figs <xref ref-type="fig" rid="F70">68–69</xref>); inner apex of hind tibia without comb; length of inner hind spur 0.4 × hind basitarsus.</p><p>
              <italic>Metasoma.</italic> First tergite 0.7 × as long as wide posteriorly, convex and latero-posteriorly non-lamelliform; first–second tergites finely and densely irregularly rugulose and with median carina (Fig. <xref ref-type="fig" rid="F70">67</xref>); medio-basal area of second tergite absent; second suture narrow, deep and finely crenulate; third tergite with median carina (except posteriorly), third–fourth tergites very finely rugulose-coriaceous; fourth tergite convex medially and apically; fourth tergite with sharp lateral crease; remainder of metasoma largely retracted; ovipositor sheath truncate apically and moderately setose.</p><p>
              <italic>Colour.</italic> Black (including coxae); palpi basally, tegulae, pterostigma, veins, trochanters and trochantelli dark brown; remainder of palpi and legs yellowish brown; wing membrane slightly infuscate.</p><p>
              <italic>Variation</italic>. Antennal segments of ♀ 39(1), 40(2), 41(0), 42(1), of ♂ 38(1), 39(2), 40(2); length of fore wing 3.4–3.7 mm; maximum width of hypoclypeal depression 0.3–0.4 × minimum width of face; vein r of fore wing 0.6–0.8 × vein 3-SR; median carina of middle mesoscutal lobe absent or weakly indicated; legs (except basally) vary from largely yellowish brown to largely dark brown with base of hind femur and tibiae paler than remainder of legs; second submarginal cell of fore wing rather variable in shape, but some are as trapezoidal as in <italic><tp:taxon-name><tp:taxon-name-part taxon-name-part-type="genus">Aleiodes</tp:taxon-name-part> <tp:taxon-name-part taxon-name-part-type="species">reticulatus</tp:taxon-name-part></tp:taxon-name></italic>, with which this species is closely related.</p></tp:treatment-sec><tp:treatment-sec sec-type="notes" id="SECID0EY4AK"><title>Notes.</title><p>Recorded as British by <xref ref-type="bibr" rid="B38">Morley (1916)</xref>, but in error as the three specimens (<abbrev xmlns:xlink="http://www.w3.org/1999/xlink" content-type="collection" xlink:title="C. Morley Collection, Ipswich Museum, Ipswich" id="ABBRID0EC5AK" xlink:type="simple">CMIM</abbrev>) on which the record was based have been examined and prove to belong to <italic><tp:taxon-name><tp:taxon-name-part taxon-name-part-type="genus">Aleiodes</tp:taxon-name-part> <tp:taxon-name-part taxon-name-part-type="species">similis</tp:taxon-name-part></tp:taxon-name></italic> (Curtis). A series from Austria (Hohe Tauern, various altitudes ca 2300 m (<abbrev xmlns:xlink="http://www.w3.org/1999/xlink" content-type="collection" xlink:title="M. Schwarz Collection, Linz-Ansfelden" id="ABBRID0ER5AK" xlink:type="simple">MSC</abbrev>)) and also specimens from similar elevations in Switzerland (<abbrev xmlns:xlink="http://www.w3.org/1999/xlink" content-type="institution" xlink:title="Natural History Museum, London" id="ABBRID0EZ5AK" xlink:type="simple">BMNH</abbrev>) have a habitus similar to <italic><tp:taxon-name><tp:taxon-name-part taxon-name-part-type="genus">Aleiodes</tp:taxon-name-part> <tp:taxon-name-part taxon-name-part-type="species">arcticus</tp:taxon-name-part></tp:taxon-name></italic> but differ considerably from our concept of <italic><tp:taxon-name><tp:taxon-name-part taxon-name-part-type="genus">Aleiodes</tp:taxon-name-part> <tp:taxon-name-part taxon-name-part-type="species">arcticus</tp:taxon-name-part></tp:taxon-name></italic> in being more coarsely rugose (including mesopleuron), the head being longer and behind the eyes narrower, outer orbits brownish (i. e. lighter in colour than the rest of the temple), antennal segments longer, second cubital cell usually longer. It is considered to be a different species placeable in the <italic><tp:taxon-name><tp:taxon-name-part taxon-name-part-type="species">bicolor</tp:taxon-name-part></tp:taxon-name></italic>-group, but with apical tergites retracted and hind coxa short.</p></tp:treatment-sec><ref-list><ref id="B73"><mixed-citation xmlns:xlink="http://www.w3.org/1999/xlink" xlink:type="simple">
          <person-group><name name-style="western"><surname>Tobias</surname><given-names>VI</given-names></name></person-group> (<year>1986</year>) <article-title><tp:taxon-name><tp:taxon-name-part taxon-name-part-type="subfamily">Rogadinae</tp:taxon-name-part></tp:taxon-name>: 72–85.</article-title> In: <person-group><name name-style="western"><surname>Medvedev</surname><given-names>GS</given-names></name></person-group> (<role>Ed.</role>) <issue-title>Opredelitel Nasekomych Evrospeiskoi Tsasti SSSR 3, Peredpontdatokrylye 4.</issue-title> <source>Opredeliteli po Faune SSSR</source> <volume>145</volume>: <fpage>1</fpage>–<lpage>501</lpage>. <comment>[In Russian; translation (1995): 512–588. Lebanon, U.S.A.]</comment></mixed-citation></ref><ref id="B21"><mixed-citation xmlns:xlink="http://www.w3.org/1999/xlink" xlink:type="simple">
          <person-group><name name-style="western"><surname>Fahringer</surname><given-names>J</given-names></name></person-group> (<year>1932</year>) <article-title>Opuscula braconologica. Band 3. Palaearktischen Region.</article-title> <source>Opuscula Braconologica (Wien)</source> <volume>4</volume>: <fpage>241</fpage>–<lpage>320</lpage>.</mixed-citation></ref><ref id="B62"><mixed-citation xmlns:xlink="http://www.w3.org/1999/xlink" xlink:type="simple">
          <person-group><name name-style="western"><surname>Shenefelt</surname><given-names>RD</given-names></name></person-group> (<year>1975</year>) <article-title><tp:taxon-name><tp:taxon-name-part taxon-name-part-type="family">Braconidae</tp:taxon-name-part></tp:taxon-name> 8. <tp:taxon-name><tp:taxon-name-part taxon-name-part-type="subfamily">Exothecinae</tp:taxon-name-part></tp:taxon-name>, <tp:taxon-name><tp:taxon-name-part taxon-name-part-type="subfamily">Rogadinae</tp:taxon-name-part></tp:taxon-name>.</article-title> <source>Hymenopterorum Catalogus (nova editio)</source> <volume>12</volume>: <fpage>1115</fpage>–<lpage>1262</lpage>.</mixed-citation></ref><ref id="B43"><mixed-citation xmlns:xlink="http://www.w3.org/1999/xlink" xlink:type="simple">
          <person-group><name name-style="western"><surname>Papp</surname><given-names>J</given-names></name></person-group> (<year>1985a</year>) <article-title>Contributions to the braconid fauna of Hungary, VII. <tp:taxon-name><tp:taxon-name-part taxon-name-part-type="subfamily">Rogadinae</tp:taxon-name-part></tp:taxon-name> (<tp:taxon-name><tp:taxon-name-part taxon-name-part-type="order">Hymenoptera</tp:taxon-name-part></tp:taxon-name>: <tp:taxon-name><tp:taxon-name-part taxon-name-part-type="family">Braconidae</tp:taxon-name-part></tp:taxon-name>).</article-title> <source>Folia Entomologica Hungarica</source> <volume>46</volume>: <fpage>143</fpage>–<lpage>164</lpage>.</mixed-citation></ref><ref id="B45"><mixed-citation xmlns:xlink="http://www.w3.org/1999/xlink" xlink:type="simple">
          <person-group><name name-style="western"><surname>Papp</surname><given-names>J</given-names></name></person-group> (<year>1991</year>) <article-title>Parasitic wasps of the superfamily <tp:taxon-name><tp:taxon-name-part taxon-name-part-type="superfamily">Ichneumonoidea</tp:taxon-name-part></tp:taxon-name>. <tp:taxon-name><tp:taxon-name-part taxon-name-part-type="family">Braconidae</tp:taxon-name-part></tp:taxon-name>. 18. <tp:taxon-name><tp:taxon-name-part taxon-name-part-type="subfamily">Doryctinae</tp:taxon-name-part></tp:taxon-name>. 19. <tp:taxon-name><tp:taxon-name-part taxon-name-part-type="subfamily">Rogadinae</tp:taxon-name-part></tp:taxon-name>.</article-title> <source>Magyarorszag Allatvilaga [Fauna Hungariae]</source> <volume>167</volume>: <fpage>1</fpage>–<lpage>122</lpage>.</mixed-citation></ref><ref id="B11"><mixed-citation xmlns:xlink="http://www.w3.org/1999/xlink" xlink:type="simple">
          <person-group><name name-style="western"><surname>Belokobylskij</surname><given-names>SA</given-names></name><name name-style="western"><surname>Taeger</surname><given-names>A</given-names></name><name name-style="western"><surname>Achterberg</surname><given-names>C van</given-names></name><name name-style="western"><surname>Haeselbarth</surname><given-names>E</given-names></name><name name-style="western"><surname>Riedel</surname><given-names>M</given-names></name></person-group> (<year>2003</year>) <article-title>Checklist of the <tp:taxon-name><tp:taxon-name-part taxon-name-part-type="family">Braconidae</tp:taxon-name-part></tp:taxon-name> (<tp:taxon-name><tp:taxon-name-part taxon-name-part-type="order">Hymenoptera</tp:taxon-name-part></tp:taxon-name>) of Germany.</article-title> <source>Beiträge zur Entomologie</source> <volume>53</volume>(<issue>2</issue>): <fpage>341</fpage>–<lpage>435</lpage>.</mixed-citation></ref><ref id="B38"><mixed-citation xmlns:xlink="http://www.w3.org/1999/xlink" xlink:type="simple">
          <person-group><name name-style="western"><surname>Morley</surname><given-names>C</given-names></name></person-group> (<year>1916</year>) <article-title>Notes on <tp:taxon-name><tp:taxon-name-part taxon-name-part-type="family">Braconidae</tp:taxon-name-part></tp:taxon-name> XI. The tribe Rhogadides, with additions to the British list.</article-title> <source>Entomologist</source> <volume>49</volume>: <fpage>109</fpage>–<lpage>112</lpage>, <fpage>125</fpage>–<lpage>130</lpage>.</mixed-citation></ref></ref-list></tp:taxon-treatment>
