# Supplementary material for: Revision of the western Palaearctic species of Aleiodes Wesmael (Hymenoptera, Braconidae, Rogadinae). Part 1: Introduction, key to species groups, outlying distinctive species, and revisionary notes on some further species
Source: Zookeys. 2016 Dec 12;(639):1–164. doi: 10.3897/zookeys.639.10893 (PMC5240373; doi:10.3897/zookeys.639.10893)
Supplement: XML Treatment for Aleiodes bistrigatus [file zookeys.639.10893-treatment8.xml]

<!DOCTYPE tp:taxon-treatment
  PUBLIC "-//TaxonX//DTD Taxonomic Treatment Publishing DTD v0 20100105//EN" "tax-treatment-NSO.dtd">
<tp:taxon-treatment xmlns:tp="http://www.plazi.org/taxpub"><tp:treatment-meta><kwd-group><label>Taxon classification</label><kwd><named-content content-type="kingdom">Animalia</named-content></kwd><kwd><named-content content-type="order">Hymenoptera</named-content></kwd><kwd><named-content content-type="family">Braconidae</named-content></kwd></kwd-group><mixed-citation publication-type="journal"><person-group><name><surname>van Achterberg</surname><given-names>Cornelis</given-names></name><name><surname>Shaw</surname><given-names>Mark R.</given-names></name></person-group><article-title>Revision of the western Palaearctic species of <italic><tp:taxon-name><tp:taxon-name-part taxon-name-part-type="genus">Aleiodes</tp:taxon-name-part></tp:taxon-name></italic> Wesmael (<tp:taxon-name><tp:taxon-name-part taxon-name-part-type="order">Hymenoptera</tp:taxon-name-part></tp:taxon-name>, <tp:taxon-name><tp:taxon-name-part taxon-name-part-type="family">Braconidae</tp:taxon-name-part></tp:taxon-name>, <tp:taxon-name><tp:taxon-name-part taxon-name-part-type="subfamily">Rogadinae</tp:taxon-name-part></tp:taxon-name>). Part 1: Introduction, key to species groups, outlying distinctive species, and revisionary notes on some further species</article-title><source>Zookeys</source><day>12</day><month>12</month><year>2016</year><volume>2016</volume><issue>639</issue><fpage>1</fpage><lpage>164</lpage><pub-id pub-id-type="doi">10.3897/zookeys.639.10893</pub-id></mixed-citation></tp:treatment-meta><tp:nomenclature><tp:taxon-name>
              <tp:taxon-name-part taxon-name-part-type="genus">Aleiodes</tp:taxon-name-part>
              <tp:taxon-name-part taxon-name-part-type="species">bistrigatus</tp:taxon-name-part>
            </tp:taxon-name><tp:taxon-authority>Roman, 1917</tp:taxon-authority><tp:taxon-status xmlns:xlink="http://www.w3.org/1999/xlink" xlink:type="simple">stat. rev.</tp:taxon-status><xref ref-type="fig" rid="F73">Figs 89–98</xref><!--PageBreak--><tp:nomenclature-citation-list><tp:nomenclature-citation><tp:taxon-name>
                  <tp:taxon-name-part taxon-name-part-type="genus">Aleiodes</tp:taxon-name-part> <tp:taxon-name-part taxon-name-part-type="species">circumscriptus</tp:taxon-name-part> <tp:taxon-name-part taxon-name-part-type="infraspecific-rank">var.</tp:taxon-name-part> <tp:taxon-name-part taxon-name-part-type="variety">bistrigatus</tp:taxon-name-part></tp:taxon-name><comment>Roman, 1917: 9; <xref ref-type="bibr" rid="B62">Shenefelt 1975</xref>: 1171; <xref ref-type="bibr" rid="B45">Papp 1991</xref>: 109 (as synonym of <tp:taxon-name><tp:taxon-name-part taxon-name-part-type="genus">Aleiodes</tp:taxon-name-part> <tp:taxon-name-part taxon-name-part-type="species">borealis</tp:taxon-name-part></tp:taxon-name>) (examined).</comment></tp:nomenclature-citation></tp:nomenclature-citation-list></tp:nomenclature><tp:treatment-sec sec-type="type material" id="SECID0ENNBK"><title>Type material.</title><p>Lectotype here designated, ♀ (<named-content xmlns:xlink="http://www.w3.org/1999/xlink" content-type="dwc:institutional_code" xlink:type="simple">NRS</named-content>), “Färöar [= <bold>Faroe Isl., Denmark</bold>], Klinck”, “Triangisvaag”, “♀ <tp:taxon-name><tp:taxon-name-part taxon-name-part-type="genus">Aleiodes</tp:taxon-name-part> <tp:taxon-name-part taxon-name-part-type="species">circumscriptus</tp:taxon-name-part> <tp:taxon-name-part taxon-name-part-type="infraspecific-rank">var.</tp:taxon-name-part> <tp:taxon-name-part taxon-name-part-type="variety">bistrigatus</tp:taxon-name-part></tp:taxon-name> Roman, C. van Achterberg, 1984. Lectotype”, “178, 84”, “Riksmuseum Stockholm”, “<named-content xmlns:xlink="http://www.w3.org/1999/xlink" content-type="dwc:institutional_code" xlink:type="simple">NHRS</named-content>-HEVA 000003802”. Paralectotypes: 3 ♂ (<named-content xmlns:xlink="http://www.w3.org/1999/xlink" content-type="dwc:institutional_code" xlink:type="simple">NRS</named-content>) with same locality labels as lectotype.</p></tp:treatment-sec><tp:treatment-sec sec-type="material" id="SECID0EXOBK"><title>Additional material.</title><p>None.</p></tp:treatment-sec><tp:treatment-sec sec-type="biology" id="SECID0E3OBK"><title>Biology.</title><p>Unknown.</p></tp:treatment-sec><tp:treatment-sec sec-type="diagnosis" id="SECID0EBPBK"><title>Diagnosis.</title><p>Apical half of hind femur (partly) dark brown, darker than hind trochanter and trochantellus; face with distinct rugae; antenna of female with 39 segments and third segment stout, 4<sup>th</sup>–7<sup>th</sup> segments moderately stout (but less than in <italic><tp:taxon-name><tp:taxon-name-part taxon-name-part-type="genus">Aleiodes</tp:taxon-name-part> <tp:taxon-name-part taxon-name-part-type="species">diarsianae</tp:taxon-name-part></tp:taxon-name></italic>; Fig. <xref ref-type="fig" rid="F83">164</xref>), of male with 38 segments; OOL 1.7 × diameter of posterior ocellus (Fig. <xref ref-type="fig" rid="F73">97</xref>); clypeus 0.4 × as wide as face (Fig. <xref ref-type="fig" rid="F73">95</xref>); mesopleuron black dorso-posteriorly (Fig. <xref ref-type="fig" rid="F73">90</xref>); malar space and inner orbita dark brown and temple near eye (= external orbita) reddish-brown; first tergite strongly widened apically; eye (of male) elongate in lateral view; middle third of hind femur yellowish brown or dark brown; vertex <!--PageBreak--><!--PageBreak-->moderately setose, rather shiny and blackish posteriorly; mesosternum dark brown. Close to <italic><tp:taxon-name><tp:taxon-name-part taxon-name-part-type="genus">Aleiodes</tp:taxon-name-part> <tp:taxon-name-part taxon-name-part-type="species">borealis</tp:taxon-name-part></tp:taxon-name></italic> (Thomson, 1892), but this species has less antennal segments (♀: 32–34 segments), palpi and legs more or less infuscate and the clypeus wider (about 0.5 × width of the face). The shape of the subbasal antennal segments is similar to that of series from Scandinavia mentioned under <italic><tp:taxon-name><tp:taxon-name-part taxon-name-part-type="genus">Aleiodes</tp:taxon-name-part> <tp:taxon-name-part taxon-name-part-type="species">diarsianae</tp:taxon-name-part></tp:taxon-name></italic>, but this series has the temples directly narrowed behind the eyes and the males have 42–47 antennal segments and females 44–45. Similar to the <italic><tp:taxon-name><tp:taxon-name-part taxon-name-part-type="genus">Aleiodes</tp:taxon-name-part> <tp:taxon-name-part taxon-name-part-type="species">pictus</tp:taxon-name-part></tp:taxon-name></italic>-aggregate (e.g. <italic><tp:taxon-name><tp:taxon-name-part taxon-name-part-type="genus">Aleiodes</tp:taxon-name-part> <tp:taxon-name-part taxon-name-part-type="species">pictus</tp:taxon-name-part></tp:taxon-name></italic> (Herrich-Schäffer, 1838) and <italic><tp:taxon-name><tp:taxon-name-part taxon-name-part-type="genus">Aleiodes</tp:taxon-name-part> <tp:taxon-name-part taxon-name-part-type="species">nigriceps</tp:taxon-name-part></tp:taxon-name></italic> Wesmael, 1838), but these are usually smaller and less robust species, having the face without distinct rugae or only a few rugae dorsally, the mesosternum usually widely orange-brown (and the mesopleuron usually without rugae in <italic><tp:taxon-name><tp:taxon-name-part taxon-name-part-type="genus">Aleiodes</tp:taxon-name-part> <tp:taxon-name-part taxon-name-part-type="species">nigriceps</tp:taxon-name-part></tp:taxon-name></italic>), the malar space partly or completely yellowish brown, the first tergite less widened apically, the fore and hind tarsi comparatively slender, the eye normal in lateral view and the antenna less robust.</p><fig id="F73" position="float" orientation="portrait"><label>Figures 89–98.</label><caption><p>
          <italic><tp:taxon-name><tp:taxon-name-part taxon-name-part-type="genus">Aleiodes</tp:taxon-name-part> <tp:taxon-name-part taxon-name-part-type="species">bistrigatus</tp:taxon-name-part></tp:taxon-name></italic> Roman, ♀, lectotype. <bold>89</bold> wings <bold>90</bold> mesosoma lateral <bold>91</bold> basal half of metasoma dorsal <bold>92</bold> hind leg lateral <bold>93</bold> hind femur lateral <bold>94</bold> fore femur lateral <bold>95</bold> head anterior <bold>96</bold> head lateral <bold>97</bold> head dorsal <bold>98</bold> basal segments of antenna.</p></caption><graphic xmlns:xlink="http://www.w3.org/1999/xlink" xlink:href="zookeys-639-001-g073.jpg" position="float" orientation="portrait" xlink:type="simple" id="oo_114604.jpg"/></fig></tp:treatment-sec><tp:treatment-sec sec-type="description" id="SECID0EPTBK"><title>Description.</title><p>Lectotype, ♀, length of fore wing 4.0 mm, of body 5.5 mm.</p><p>
              <italic>Head.</italic> Antennal segments of ♀ 39, length of antenna 1.3 × fore wing, its subapical segments about 1.9 × as long as wide and third segment stout (Fig. <xref ref-type="fig" rid="F73">98</xref>); frons coriaceous and posteriorly rugulose, with satin sheen; OOL 1.7 × diameter of posterior ocellus and coriaceous; vertex rugulose-coriaceous, rather shiny; clypeus slightly convex, indistinctly sculptured; ventral margin of clypeus rounded and depressed (Fig. <xref ref-type="fig" rid="F73">95</xref>); width of hypoclypeal depression 0.38 × minimum width of face and face distinctly transversely rugose (Fig. <xref ref-type="fig" rid="F73">95</xref>); length of eye 1.6 × temple in dorsal view and temple gradually narrowed behind eye (Fig. <xref ref-type="fig" rid="F73">97</xref>); occiput behind stemmaticum coriaceous and with some rugulae, occipital carina interrupted dorsally; clypeus partly above lower level of eyes and 0.4 × as wide as face (Fig. <xref ref-type="fig" rid="F73">95</xref>); length of malar space 0.6 × length of eye in lateral view; eyes slightly protruding (Figs <xref ref-type="fig" rid="F73">95–97</xref>).</p><p>
              <italic>Mesosoma.</italic> Mesosoma 1.7 × as long as high; mesoscutal lobes coriaceous, matt, but medio-posteriorly longitudinally rugose; notauli complete and moderately wide, weakly crenulate and posteriorly widened and rugose; prepectal carina medium-sized and lamelliform, reaching anterior border; precoxal area of mesopleuron very coarsely rugose, connected to rugosity of dorso-anterior part of mesopleuron; speculum nearly smooth and shiny (Fig. <xref ref-type="fig" rid="F73">90</xref>); metapleuron granulate, matt and posteriorly rather tuberculate; mesosternal sulcus narrow and deep; mesosternum rounded posteriorly; scutellum elongate, slightly convex, coriaceous and laterally largely carinate; propodeum rather flat dorsally, laterally and apically rather rugose, anteriorly only weakly so, median carina complete, but posteriorly irregular.</p><p>
              <italic>Wings.</italic> Fore wing: r 0.3 × 3-SR (Fig. <xref ref-type="fig" rid="F73">89</xref>); 1-CU1 horizontal, 0.5 × as long as 2-CU1; r-m 0.65 × 2-SR, and 0.40 × 3-SR; second submarginal cell medium-sized (Fig. <xref ref-type="fig" rid="F73">89</xref>); cu-a vertical, not parallel with CU1b, straight; 1-M slightly curved posteriorly and not continuous with 1-SR. Hind wing: apical half of marginal cell parallel-sided or nearly so; 2-SC+R short and longitudinal; m-cu present; 1r-m distinctly oblique and 0.7 × 1-M.</p><p>
              <italic>Legs.</italic> Tarsal claws setose; hind coxa coriaceous but partly superficially rugulose, largely matt; hind trochantellus twice longer ventrally than wide; length of fore and <!--PageBreak-->hind femora 5.4 and 5.0 × their width, respectively (Figs <xref ref-type="fig" rid="F73">93–94</xref>); inner apex of hind tibia without comb; length of inner hind spur 0.35 × hind basitarsus.</p><p>
              <italic>Metasoma.</italic> First tergite 0.9 × as long as wide posteriorly and latero-posteriorly narrowly lamelliform, moderately convex and flattened posteriorly, dorsope comparatively wide (Fig. <xref ref-type="fig" rid="F73">91</xref>); first–third tergites densely and distinctly longitudinally rugose, robust (Fig. <xref ref-type="fig" rid="F73">91</xref>), with distinct median carina; medio-basal area of second tergite absent; second tergite 1.5 × as long as third tergite; second suture moderately impressed and crenulate; remainder of metasoma largely superficially coriaceous; fourth and apical fifth of third tergite without sharp lateral crease; ovipositor sheath (except dorsally) densely setose.</p><p>
              <italic>Colour.</italic> Black or brownish black; antenna yellowish brown, but scapus dorsally and apical seventh of antenna dark brown; palpi, temple near eyes, legs (except infuscate subapical part of hind femur), tegulae, longitudinal stripe on mesopleuron, mesoscutum posteriorly, metasoma baso-ventrally, first tergite medio-apically, middle of second tergite and third tergite medio-basally largely yellowish; veins and pterostigma (except yellowish basal third and centrally) dark brown; border between dark and pale part of pterostigma diffuse (Fig. <xref ref-type="fig" rid="F73">89</xref>); wing membrane subhyaline.</p><p>
              <italic>Variation.</italic> The male paralectotypes are very similar to the lectotype; one has a complete antenna with 38 segments and most of the hind femur darkened. One paralectotype has the hind coxa completely yellowish and the mesopleuron less coarsely rugose, but other paralectotypes have the mesopleuron coarsely sculptured and the hind coxa largely infuscate.</p></tp:treatment-sec><tp:treatment-sec sec-type="notes" id="SECID0E1WBK"><title>Note.</title><p>Possibly a Faroe Islands endemic.</p></tp:treatment-sec><tp:treatment-sec><!--Section generated to contain objects referenced in tp:taxon-treatment.--><fig id="F83" position="float" orientation="portrait"><label>Figures 154–164.</label><caption><p>
          <italic><tp:taxon-name><tp:taxon-name-part taxon-name-part-type="genus">Aleiodes</tp:taxon-name-part> <tp:taxon-name-part taxon-name-part-type="species">diarsianae</tp:taxon-name-part></tp:taxon-name></italic> sp. n., ♀, holotype. <bold>154</bold> wings <bold>155</bold> mesosoma lateral <bold>156</bold> propodeum and metasoma dorsal <bold>157</bold> hind leg lateral <bold>158</bold> fore femur lateral <bold>159</bold> apical segments of antenna <bold>160</bold> antenna <bold>161</bold> head anterior <bold>162</bold> head lateral <bold>163</bold> head dorsal <bold>164</bold> basal segments of antenna.</p></caption><graphic xmlns:xlink="http://www.w3.org/1999/xlink" xlink:href="zookeys-639-001-g083.jpg" position="float" orientation="portrait" xlink:type="simple" id="oo_114615.jpg"/></fig></tp:treatment-sec><ref-list><ref id="B62"><mixed-citation xmlns:xlink="http://www.w3.org/1999/xlink" xlink:type="simple">
          <person-group><name name-style="western"><surname>Shenefelt</surname><given-names>RD</given-names></name></person-group> (<year>1975</year>) <article-title><tp:taxon-name><tp:taxon-name-part taxon-name-part-type="family">Braconidae</tp:taxon-name-part></tp:taxon-name> 8. <tp:taxon-name><tp:taxon-name-part taxon-name-part-type="subfamily">Exothecinae</tp:taxon-name-part></tp:taxon-name>, <tp:taxon-name><tp:taxon-name-part taxon-name-part-type="subfamily">Rogadinae</tp:taxon-name-part></tp:taxon-name>.</article-title> <source>Hymenopterorum Catalogus (nova editio)</source> <volume>12</volume>: <fpage>1115</fpage>–<lpage>1262</lpage>.</mixed-citation></ref><ref id="B45"><mixed-citation xmlns:xlink="http://www.w3.org/1999/xlink" xlink:type="simple">
          <person-group><name name-style="western"><surname>Papp</surname><given-names>J</given-names></name></person-group> (<year>1991</year>) <article-title>Parasitic wasps of the superfamily <tp:taxon-name><tp:taxon-name-part taxon-name-part-type="superfamily">Ichneumonoidea</tp:taxon-name-part></tp:taxon-name>. <tp:taxon-name><tp:taxon-name-part taxon-name-part-type="family">Braconidae</tp:taxon-name-part></tp:taxon-name>. 18. <tp:taxon-name><tp:taxon-name-part taxon-name-part-type="subfamily">Doryctinae</tp:taxon-name-part></tp:taxon-name>. 19. <tp:taxon-name><tp:taxon-name-part taxon-name-part-type="subfamily">Rogadinae</tp:taxon-name-part></tp:taxon-name>.</article-title> <source>Magyarorszag Allatvilaga [Fauna Hungariae]</source> <volume>167</volume>: <fpage>1</fpage>–<lpage>122</lpage>.</mixed-citation></ref></ref-list></tp:taxon-treatment>
