# Supplementary material for: Revision of the western Palaearctic species of Aleiodes Wesmael (Hymenoptera, Braconidae, Rogadinae). Part 1: Introduction, key to species groups, outlying distinctive species, and revisionary notes on some further species
Source: Zookeys. 2016 Dec 12;(639):1–164. doi: 10.3897/zookeys.639.10893 (PMC5240373; doi:10.3897/zookeys.639.10893)
Supplement: XML Treatment for Aleiodes cantherius [file zookeys.639.10893-treatment9.xml]

<!DOCTYPE tp:taxon-treatment
  PUBLIC "-//TaxonX//DTD Taxonomic Treatment Publishing DTD v0 20100105//EN" "tax-treatment-NSO.dtd">
<tp:taxon-treatment xmlns:tp="http://www.plazi.org/taxpub"><tp:treatment-meta><kwd-group><label>Taxon classification</label><kwd><named-content content-type="kingdom">Animalia</named-content></kwd><kwd><named-content content-type="order">Hymenoptera</named-content></kwd><kwd><named-content content-type="family">Braconidae</named-content></kwd></kwd-group><mixed-citation publication-type="journal"><person-group><name><surname>van Achterberg</surname><given-names>Cornelis</given-names></name><name><surname>Shaw</surname><given-names>Mark R.</given-names></name></person-group><article-title>Revision of the western Palaearctic species of <italic><tp:taxon-name><tp:taxon-name-part taxon-name-part-type="genus">Aleiodes</tp:taxon-name-part></tp:taxon-name></italic> Wesmael (<tp:taxon-name><tp:taxon-name-part taxon-name-part-type="order">Hymenoptera</tp:taxon-name-part></tp:taxon-name>, <tp:taxon-name><tp:taxon-name-part taxon-name-part-type="family">Braconidae</tp:taxon-name-part></tp:taxon-name>, <tp:taxon-name><tp:taxon-name-part taxon-name-part-type="subfamily">Rogadinae</tp:taxon-name-part></tp:taxon-name>). Part 1: Introduction, key to species groups, outlying distinctive species, and revisionary notes on some further species</article-title><source>Zookeys</source><day>12</day><month>12</month><year>2016</year><volume>2016</volume><issue>639</issue><fpage>1</fpage><lpage>164</lpage><pub-id pub-id-type="doi">10.3897/zookeys.639.10893</pub-id></mixed-citation></tp:treatment-meta><tp:nomenclature><tp:taxon-name>
              <tp:taxon-name-part taxon-name-part-type="genus">Aleiodes</tp:taxon-name-part>
              <tp:taxon-name-part taxon-name-part-type="species">cantherius</tp:taxon-name-part>
            </tp:taxon-name><tp:taxon-authority>(Lyle, 1919)</tp:taxon-authority><xref ref-type="fig" rid="F74">Figs 99–100</xref><xref ref-type="fig" rid="F75">, 101–112</xref><tp:nomenclature-citation-list><tp:nomenclature-citation><tp:taxon-name>
                  <tp:taxon-name-part taxon-name-part-type="genus">Rogas</tp:taxon-name-part> <tp:taxon-name-part taxon-name-part-type="species">cantherius</tp:taxon-name-part></tp:taxon-name><comment>Lyle, 1919: 153–154 (examined).</comment></tp:nomenclature-citation><tp:nomenclature-citation><tp:taxon-name>
                  <tp:taxon-name-part taxon-name-part-type="genus">Aleiodes</tp:taxon-name-part> <tp:taxon-name-part taxon-name-part-type="species">cantherius</tp:taxon-name-part></tp:taxon-name><comment>; <xref ref-type="bibr" rid="B62">Shenefelt 1975</xref>: 1169; <xref ref-type="bibr" rid="B45">Papp 1991</xref>: 112 (as possible synonym of <tp:taxon-name><tp:taxon-name-part taxon-name-part-type="genus">Aleiodes</tp:taxon-name-part> <tp:taxon-name-part taxon-name-part-type="species">nigricornis</tp:taxon-name-part></tp:taxon-name>).</comment></tp:nomenclature-citation></tp:nomenclature-citation-list></tp:nomenclature><tp:treatment-sec sec-type="type material" id="SECID0EPZBK"><title>Type material.</title><p>Lectotype here designated, ♀ (<abbrev xmlns:xlink="http://www.w3.org/1999/xlink" content-type="institution" xlink:title="Natural History Museum, London" id="ABBRID0EVZBK" xlink:type="simple">BMNH</abbrev>), “2504” [on card], “cotype”, “[<bold>England</bold>,] New Forest, 4.v.1914, ex <italic><tp:taxon-name><tp:taxon-name-part taxon-name-part-type="genus">Semiothisa</tp:taxon-name-part> <tp:taxon-name-part taxon-name-part-type="species">liturata</tp:taxon-name-part></tp:taxon-name></italic>, G.T. Lyle”, “G.T. Lyle Coll., B.M. 1930-579”, “<italic><tp:taxon-name><tp:taxon-name-part taxon-name-part-type="genus">Rhogas</tp:taxon-name-part> <tp:taxon-name-part taxon-name-part-type="species">cantherius</tp:taxon-name-part></tp:taxon-name></italic> Lyle”. Paralectotypes: 4 ♀ + 3 ♂ (<abbrev xmlns:xlink="http://www.w3.org/1999/xlink" content-type="institution" xlink:title="Natural History Museum, London" id="ABBRID0EQ1BK" xlink:type="simple">BMNH</abbrev>, <abbrev xmlns:xlink="http://www.w3.org/1999/xlink" content-type="collection" xlink:title="C. Morley Collection, Ipswich Museum, Ipswich" id="ABBRID0EV1BK" xlink:type="simple">CMIM</abbrev>), topotypic and from same host, but one non-reared paralectotype from Harwood collection.</p></tp:treatment-sec><tp:treatment-sec sec-type="material" id="SECID0E11BK"><title>Additional material.</title><p>*<bold>Austria</bold>, <bold>British Isles</bold> (<bold>England</bold>: V.C.s 11, 17, 19, 22, 24, 25, 28, 56), *<bold>Germany, *Netherlands</bold> (Breda; Melissant; Wageningen), *<bold>Russia</bold>, <bold>Slovakia, *Sweden</bold>. . Specimens in <named-content xmlns:xlink="http://www.w3.org/1999/xlink" content-type="dwc:institutional_code" xlink:type="simple">NMS</named-content>, <abbrev xmlns:xlink="http://www.w3.org/1999/xlink" content-type="institution" xlink:title="Natural History Museum, London" id="ABBRID0EU2BK" xlink:type="simple">BMNH</abbrev>, <named-content xmlns:xlink="http://www.w3.org/1999/xlink" content-type="dwc:institutional_code" xlink:type="simple">RMNH</named-content>, <named-content xmlns:xlink="http://www.w3.org/1999/xlink" content-type="dwc:institutional_code" xlink:type="simple">ZISP</named-content>, <abbrev xmlns:xlink="http://www.w3.org/1999/xlink" content-type="institution" xlink:title="Forest Research, Alice Holt Lodge, Farnham" id="ABBRID0EJ3BK" xlink:type="simple">FRAH</abbrev>, <abbrev xmlns:xlink="http://www.w3.org/1999/xlink" content-type="collection" xlink:title="M. Čapek Collection, Moravian Museum, Brno" id="ABBRID0EO3BK" xlink:type="simple">CC</abbrev>, <abbrev xmlns:xlink="http://www.w3.org/1999/xlink" content-type="collection" xlink:title="C. Morley Collection, Ipswich Museum, Ipswich" id="ABBRID0EW3BK" xlink:type="simple">CMIM</abbrev>, <abbrev xmlns:xlink="http://www.w3.org/1999/xlink" content-type="institution" xlink:title="Senkenberg Deutches Entomologisches Institut, Müncheberg" id="ABBRID0E23BK" xlink:type="simple">SDEI</abbrev>.</p></tp:treatment-sec><tp:treatment-sec sec-type="Molecular data" id="SECID0EA4BK"><title>Molecular data.</title><p>MRS777 (Sweden <ext-link xmlns:xlink="http://www.w3.org/1999/xlink" ext-link-type="gen" xlink:href="KU682249" xlink:type="simple">KU682249</ext-link>, CO1)), MRS787 (Sweden <ext-link xmlns:xlink="http://www.w3.org/1999/xlink" ext-link-type="gen" xlink:href="KU682253" xlink:type="simple">KU682253</ext-link>, CO1).</p></tp:treatment-sec><tp:treatment-sec sec-type="biology" id="SECID0EQ4BK"><title>Biology.</title><p>A parasitoid of conifer-feeding <italic><tp:taxon-name><tp:taxon-name-part taxon-name-part-type="genus">Macaria</tp:taxon-name-part></tp:taxon-name></italic> species (<tp:taxon-name><tp:taxon-name-part taxon-name-part-type="family">Geometridae</tp:taxon-name-part></tp:taxon-name>), overwintering as a mummy. Specimens (in <named-content xmlns:xlink="http://www.w3.org/1999/xlink" content-type="dwc:institutional_code" xlink:type="simple">NMS</named-content> unless specified) reared from <italic><tp:taxon-name><tp:taxon-name-part taxon-name-part-type="genus">Macaria</tp:taxon-name-part> <tp:taxon-name-part taxon-name-part-type="species">liturata</tp:taxon-name-part></tp:taxon-name></italic> (Clerck) (22 [6 are <abbrev xmlns:xlink="http://www.w3.org/1999/xlink" content-type="institution" xlink:title="Natural History Museum, London" id="ABBRID0EU5BK" xlink:type="simple">BMNH</abbrev>, 3 <abbrev xmlns:xlink="http://www.w3.org/1999/xlink" content-type="collection" xlink:title="C. Morley Collection, Ipswich Museum, Ipswich" id="ABBRID0EZ5BK" xlink:type="simple">CMIM</abbrev>, 2 <abbrev xmlns:xlink="http://www.w3.org/1999/xlink" content-type="institution" xlink:title="Senkenberg Deutches Entomologisches Institut, Müncheberg" id="ABBRID0E55BK" xlink:type="simple">SDEI</abbrev>, 1 <abbrev xmlns:xlink="http://www.w3.org/1999/xlink" content-type="institution" xlink:title="Forest Research, Alice Holt Lodge, Farnham" id="ABBRID0ED6BK" xlink:type="simple">FRAH</abbrev>]; P.E. Hatcher, G.T. Lyle, M.R. Shaw/England); <italic><tp:taxon-name><tp:taxon-name-part taxon-name-part-type="genus">Macaria</tp:taxon-name-part> <tp:taxon-name-part taxon-name-part-type="species">signaria</tp:taxon-name-part></tp:taxon-name></italic> (Hübner) (2:2 [<abbrev xmlns:xlink="http://www.w3.org/1999/xlink" content-type="collection" xlink:title="M. Čapek Collection, Moravian Museum, Brno" id="ABBRID0ES6BK" xlink:type="simple">CC</abbrev>]; M. Čapek/Slovakia). Additionally 5 reared specimens, fortunately accompanied by the host mummy, had been labelled as reared from other conifer-feeding geometrids (<italic><tp:taxon-name><tp:taxon-name-part taxon-name-part-type="genus">Bupalus</tp:taxon-name-part> <tp:taxon-name-part taxon-name-part-type="species">piniaria</tp:taxon-name-part></tp:taxon-name></italic> (Linnaeus) (2, <named-content xmlns:xlink="http://www.w3.org/1999/xlink" content-type="dwc:institutional_code" xlink:type="simple">ZISP</named-content>), <italic><tp:taxon-name><tp:taxon-name-part taxon-name-part-type="genus">Eupithecia</tp:taxon-name-part> <tp:taxon-name-part taxon-name-part-type="species">indigata</tp:taxon-name-part></tp:taxon-name></italic> (Hübner) (2, <abbrev xmlns:xlink="http://www.w3.org/1999/xlink" content-type="institution" xlink:title="Forest Research, Alice Holt Lodge, Farnham" id="ABBRID0EWACK" xlink:type="simple">FRAH</abbrev>), <italic><tp:taxon-name><tp:taxon-name-part taxon-name-part-type="genus">Hylaea</tp:taxon-name-part> <tp:taxon-name-part taxon-name-part-type="species">fasciaria</tp:taxon-name-part></tp:taxon-name></italic> (Linnaeus) (1, <named-content xmlns:xlink="http://www.w3.org/1999/xlink" content-type="dwc:institutional_code" xlink:type="simple">ZISP</named-content>)) but in all cases examination of the host remains established that the host was in fact more consistent with a species of <italic><tp:taxon-name><tp:taxon-name-part taxon-name-part-type="genus">Macaria</tp:taxon-name-part></tp:taxon-name></italic>. Plurivoltine, overwintering in a mummy constructed on a conifer needle. The adult occurs in the field from May until well into September, and it is clear from the rearing data that its conifer-feeding <italic><tp:taxon-name><tp:taxon-name-part taxon-name-part-type="genus">Macaria</tp:taxon-name-part></tp:taxon-name></italic> hosts are likely to be sought across all of their foodplants (<italic><tp:taxon-name><tp:taxon-name-part taxon-name-part-type="genus">Abies</tp:taxon-name-part> <tp:taxon-name-part taxon-name-part-type="species">cephalonica</tp:taxon-name-part></tp:taxon-name></italic>, <italic><tp:taxon-name><tp:taxon-name-part taxon-name-part-type="genus">Larix</tp:taxon-name-part> <tp:taxon-name-part taxon-name-part-type="species">decidua</tp:taxon-name-part></tp:taxon-name></italic>, <italic><tp:taxon-name><tp:taxon-name-part taxon-name-part-type="genus">Pinus</tp:taxon-name-part> <tp:taxon-name-part taxon-name-part-type="species">strobus</tp:taxon-name-part></tp:taxon-name></italic>, <italic><tp:taxon-name><tp:taxon-name-part taxon-name-part-type="genus">Pinus</tp:taxon-name-part> <tp:taxon-name-part taxon-name-part-type="species">sylvestris</tp:taxon-name-part></tp:taxon-name></italic> and <italic><tp:taxon-name><tp:taxon-name-part taxon-name-part-type="genus">Pseudotsuga</tp:taxon-name-part> <tp:taxon-name-part taxon-name-part-type="species">menzieseii</tp:taxon-name-part></tp:taxon-name></italic> are indicated on the data labels overall). No experimentation has been undertaken.</p></tp:treatment-sec><tp:treatment-sec sec-type="diagnosis" id="SECID0ENDCK"><title>Diagnosis.</title><p>Antennal segments of ♀ 39–43, of ♂ 40–43; head strongly narrowed behind eyes (Fig. <xref ref-type="fig" rid="F75">110</xref>), yellowish anteriorly and mainly dark brown dorsally; OOL 0.6 × diameter of posterior ocellus; length of malar space of ♀ 0.2–0.3 × height of eye in lateral view (Fig. <xref ref-type="fig" rid="F75">109</xref>); scapus in lateral view rather oblique apically; occipital carina interrupted dorsally and complete ventrally (Fig. <xref ref-type="fig" rid="F75">109</xref>); eye 3.5–6.5 × as long as temple in dorsal view (Fig. <xref ref-type="fig" rid="F75">110</xref>); mesosternum and precoxal sulcus superficially granulate and with satin sheen; vein 2-CU1 of fore wing about 3 × vein 1-CU1 (Fig. <xref ref-type="fig" rid="F75">101</xref>); vein 1-SR narrow and linearly connected to vein 1-M and vein 1-M straight (Fig. <xref ref-type="fig" rid="F75">101</xref>); hind femur stout (Fig. <xref ref-type="fig" rid="F75">104</xref>); fourth metasomal tergite largely (superficially) coriaceous and shiny; length of fore wing 4–5 mm.</p><fig id="F74" position="float" orientation="portrait"><label>Figures 99–100.</label><caption><p>
          <italic><tp:taxon-name><tp:taxon-name-part taxon-name-part-type="genus">Aleiodes</tp:taxon-name-part> <tp:taxon-name-part taxon-name-part-type="species">cantherius</tp:taxon-name-part></tp:taxon-name></italic> (Lyle), ♀, England. <bold>99</bold> habitus lateral <bold>100</bold> mummy of <italic><tp:taxon-name><tp:taxon-name-part taxon-name-part-type="genus">Macaria</tp:taxon-name-part></tp:taxon-name></italic> sp.</p></caption><graphic xmlns:xlink="http://www.w3.org/1999/xlink" xlink:href="zookeys-639-001-g074.jpg" position="float" orientation="portrait" xlink:type="simple" id="oo_114605.jpg"/></fig><fig id="F75" position="float" orientation="portrait"><label>Figures 101–112.</label><caption><p>
          <italic><tp:taxon-name><tp:taxon-name-part taxon-name-part-type="genus">Aleiodes</tp:taxon-name-part> <tp:taxon-name-part taxon-name-part-type="species">cantherius</tp:taxon-name-part></tp:taxon-name></italic> (Lyle), ♀, England. <bold>101</bold> wings <bold>102</bold> mesosoma lateral <bold>103</bold> propodeum and metasoma dorsal <bold>104</bold> hind leg lateral <bold>105</bold> antenna <bold>106</bold> basal segments of antenna <bold>107</bold> mesosoma dorsal <bold>108</bold> head anterior <bold>109</bold> head lateral <bold>110</bold> head dorsal <bold>111</bold> fore femur lateral <bold>112</bold> apical segments of antenna.</p></caption><graphic xmlns:xlink="http://www.w3.org/1999/xlink" xlink:href="zookeys-639-001-g075.jpg" position="float" orientation="portrait" xlink:type="simple" id="oo_114606.jpg"/></fig></tp:treatment-sec><tp:treatment-sec sec-type="description" id="SECID0EEHCK"><title>Description.</title><p>Redescribed ♀ (<named-content xmlns:xlink="http://www.w3.org/1999/xlink" content-type="dwc:institutional_code" xlink:type="simple">NMS</named-content>) from Santon Downham (England), length of fore wing 4.6 mm, of body 5.0 mm.</p><p>
              <italic>Head.</italic> Antennal segments 43, length of antenna 1.3 × fore wing, its subapical segments about 2.3 × as long as wide (Fig. <xref ref-type="fig" rid="F75">112</xref>) and scapus in lateral view rather oblique apically; frons granulate and rather shiny; OOL and POL 0.6 and 0.8 × diameter of posterior ocellus, respectively and granulate; vertex granulate, dull; clypeus rather high, convex, coriaceous; ventral margin of clypeus thick (Fig. <xref ref-type="fig" rid="F75">108</xref>); width of hypoclypeal depression 0.3 × minimum width of face (Fig. <xref ref-type="fig" rid="F75">108</xref>) and face mainly transversely rugose and granulate; length of eye 6.5 × temple in dorsal view and temple directly narrowed behind eye; occiput behind stemmaticum mainly granulate and occipital carina interrupted medio-dorsally and complete ventrally (Fig. <xref ref-type="fig" rid="F75">109</xref>); clypeus above lower level of eyes (Fig. <xref ref-type="fig" rid="F75">108</xref>); length of malar space 0.3 × height of eye in lateral view; eyes protruding (Fig. <xref ref-type="fig" rid="F75">109</xref>).</p><p>
              <italic>Mesosoma.</italic> Mesoscutal lobes very finely coriaceous, with satin sheen, but medio-posteriorly with some rugae; notauli narrow, shallow and largely smooth; prepectal carina rather lamelliform medio-ventrally, nearly reaching anterior border of mesopleuron and latero-ventrally curved; precoxal area of mesopleuron granulate; mesopleuron above precoxal area (except large smooth and shiny speculum) superficially granulate, but dorsally rugulose; medially metapleuron superficially granulate, rather shiny; mesosternal sulcus narrow and rather deep, micro-crenulate, without carina <!--PageBreak-->posteriorly; mesosternum rather angulate posteriorly; scutellum finely coriaceous and non-carinate laterally; dorsal face of propodeum medium-sized, convex and rugulose, but posteriorly with some carinae and smooth in between and anteriorly mainly granulate, median carina complete, without tubercles.</p><p>
              <italic>Wings.</italic> Fore wing: r 0.5 × 3-SR (Fig. <xref ref-type="fig" rid="F75">101</xref>); 1-CU1 horizontal, 0.4 × as long as 2-CU1; r-m 0.7 × 2-SR, and 0.4 × 3-SR; second submarginal cell elongate (Fig. <xref ref-type="fig" rid="F75">101</xref>); <!--PageBreak--><!--PageBreak-->1-SR slightly angled to 1-M and slender; cu-a rather inclivous, not parallel with CU1b, straight; 1-M slightly curved. Hind wing: apical half of marginal cell parallel-sided or nearly so (Fig. <xref ref-type="fig" rid="F75">101</xref>); 2-SC+R longitudinal; m-cu present as fold, unpigmented; M+CU:1-M = 3:2; 1r-m 0.7 × 1-M.</p><p>
              <italic>Legs.</italic> Tarsal claws yellowish setose; hind coxa superficially finely coriaceous, rather shiny; hind trochantellus 2.4 × longer ventrally than wide; length of fore and hind femora 6.2 and 4.0 × their width, respectively (Figs <xref ref-type="fig" rid="F75">104</xref>, <xref ref-type="fig" rid="F75">111</xref>); inner apex of hind tibia without comb; length of inner hind spur 0.3 × hind basitarsus.</p><p>
              <italic>Metasoma.</italic> First tergite 1.2 × as long as wide posteriorly, flattened and latero-anteriorly narrowly lamelliform; first–second tergites and base of third tergite densely finely longitudinally rugose and with median carina; second tergite stout, 0.8 × longer than wide basally and 1.2 × as long as third tergite (Fig. <xref ref-type="fig" rid="F75">103</xref>); medio-basal area of second tergite minute; second suture deep and distinctly crenulate; remainder of metasoma largely superficially coriaceous and rather shiny; apical half of third and fourth tergite without sharp lateral crease; ovipositor sheath largely densely setose and apically truncate.</p><p>
              <italic>Colour.</italic> Black or dark brown; palpi, pronotum postero-dorsally and tegulae pale yellowish; scapus and pedicellus ventrally (but dorsally more or less darkened), orbita, two stripes on mesoscutum, legs (but hind coxa more or less dark brown), first tergite medio-apically, second tergite (except postero-lateral corners), third and following tergites mainly yellowish brown (Figs <xref ref-type="fig" rid="F74">99</xref>, <xref ref-type="fig" rid="F75">103</xref>); pterostigma and veins dark brown, but base of pterostigma and vein 1-R1 of fore wing brownish yellow; wing membrane slightly infuscate.</p><p>
              <italic>Variation.</italic> Length of fore wing 3.6–4.5 mm, of body 3.8–4.6 mm; antennal segments of ♀ 39(1), 40(2; one is lectotype), 41(6), 42(2), 43(4), of ♂ 39(1), 40(6), 41(8), 42(3), 43(3); specimens have a characteristic pair of more or less obscure dorsal orange brown marks on the otherwise dark mesoscutum. Males examined have the metasoma dark brown apically, hind tibia (except ivory base) and tarsus more or less infuscated.</p></tp:treatment-sec><tp:treatment-sec sec-type="notes" id="SECID0EDLCK"><title>Note.</title><p>The two sexes have about the same number of antennal segments.</p></tp:treatment-sec><ref-list><ref id="B62"><mixed-citation xmlns:xlink="http://www.w3.org/1999/xlink" xlink:type="simple">
          <person-group><name name-style="western"><surname>Shenefelt</surname><given-names>RD</given-names></name></person-group> (<year>1975</year>) <article-title><tp:taxon-name><tp:taxon-name-part taxon-name-part-type="family">Braconidae</tp:taxon-name-part></tp:taxon-name> 8. <tp:taxon-name><tp:taxon-name-part taxon-name-part-type="subfamily">Exothecinae</tp:taxon-name-part></tp:taxon-name>, <tp:taxon-name><tp:taxon-name-part taxon-name-part-type="subfamily">Rogadinae</tp:taxon-name-part></tp:taxon-name>.</article-title> <source>Hymenopterorum Catalogus (nova editio)</source> <volume>12</volume>: <fpage>1115</fpage>–<lpage>1262</lpage>.</mixed-citation></ref><ref id="B45"><mixed-citation xmlns:xlink="http://www.w3.org/1999/xlink" xlink:type="simple">
          <person-group><name name-style="western"><surname>Papp</surname><given-names>J</given-names></name></person-group> (<year>1991</year>) <article-title>Parasitic wasps of the superfamily <tp:taxon-name><tp:taxon-name-part taxon-name-part-type="superfamily">Ichneumonoidea</tp:taxon-name-part></tp:taxon-name>. <tp:taxon-name><tp:taxon-name-part taxon-name-part-type="family">Braconidae</tp:taxon-name-part></tp:taxon-name>. 18. <tp:taxon-name><tp:taxon-name-part taxon-name-part-type="subfamily">Doryctinae</tp:taxon-name-part></tp:taxon-name>. 19. <tp:taxon-name><tp:taxon-name-part taxon-name-part-type="subfamily">Rogadinae</tp:taxon-name-part></tp:taxon-name>.</article-title> <source>Magyarorszag Allatvilaga [Fauna Hungariae]</source> <volume>167</volume>: <fpage>1</fpage>–<lpage>122</lpage>.</mixed-citation></ref></ref-list></tp:taxon-treatment>
