# Supplementary material for: Revision of the western Palaearctic species of Aleiodes Wesmael (Hymenoptera, Braconidae, Rogadinae). Part 1: Introduction, key to species groups, outlying distinctive species, and revisionary notes on some further species
Source: Zookeys. 2016 Dec 12;(639):1–164. doi: 10.3897/zookeys.639.10893 (PMC5240373; doi:10.3897/zookeys.639.10893)
Supplement: XML Treatment for Aleiodes carminatus [file zookeys.639.10893-treatment10.xml]

<!DOCTYPE tp:taxon-treatment
  PUBLIC "-//TaxonX//DTD Taxonomic Treatment Publishing DTD v0 20100105//EN" "tax-treatment-NSO.dtd">
<tp:taxon-treatment xmlns:tp="http://www.plazi.org/taxpub"><tp:treatment-meta><kwd-group><label>Taxon classification</label><kwd><named-content content-type="kingdom">Animalia</named-content></kwd><kwd><named-content content-type="order">Hymenoptera</named-content></kwd><kwd><named-content content-type="family">Braconidae</named-content></kwd></kwd-group><mixed-citation publication-type="journal"><person-group><name><surname>van Achterberg</surname><given-names>Cornelis</given-names></name><name><surname>Shaw</surname><given-names>Mark R.</given-names></name></person-group><article-title>Revision of the western Palaearctic species of <italic><tp:taxon-name><tp:taxon-name-part taxon-name-part-type="genus">Aleiodes</tp:taxon-name-part></tp:taxon-name></italic> Wesmael (<tp:taxon-name><tp:taxon-name-part taxon-name-part-type="order">Hymenoptera</tp:taxon-name-part></tp:taxon-name>, <tp:taxon-name><tp:taxon-name-part taxon-name-part-type="family">Braconidae</tp:taxon-name-part></tp:taxon-name>, <tp:taxon-name><tp:taxon-name-part taxon-name-part-type="subfamily">Rogadinae</tp:taxon-name-part></tp:taxon-name>). Part 1: Introduction, key to species groups, outlying distinctive species, and revisionary notes on some further species</article-title><source>Zookeys</source><day>12</day><month>12</month><year>2016</year><volume>2016</volume><issue>639</issue><fpage>1</fpage><lpage>164</lpage><pub-id pub-id-type="doi">10.3897/zookeys.639.10893</pub-id></mixed-citation></tp:treatment-meta><tp:nomenclature><tp:taxon-name>
              <tp:taxon-name-part taxon-name-part-type="genus">Aleiodes</tp:taxon-name-part>
              <tp:taxon-name-part taxon-name-part-type="species">carminatus</tp:taxon-name-part>
              <object-id xmlns:xlink="http://www.w3.org/1999/xlink" content-type="zoobank" xlink:type="simple">http://zoobank.org/5C58514A-72B5-46E9-998D-4B491A436068</object-id>
            </tp:taxon-name><tp:taxon-status xmlns:xlink="http://www.w3.org/1999/xlink" xlink:type="simple">sp. n.</tp:taxon-status><xref ref-type="fig" rid="F76">Figs 113</xref><xref ref-type="fig" rid="F77">, 114–124</xref><!--PageBreak--></tp:nomenclature><tp:treatment-sec sec-type="type material" id="SECID0EVMCK"><title>Type material.</title><p>Holotype, ♀ (<named-content xmlns:xlink="http://www.w3.org/1999/xlink" content-type="dwc:institutional_code" xlink:type="simple">NMS</named-content>, Edinburgh), “[<bold>France</bold>:] Corsica: Corte, Val de Restonica (Hôtel Colonna), 500 m, [at] light, 29.vii–3.viii.[20]01, M.R. Shaw”, “MRS <italic><tp:taxon-name><tp:taxon-name-part taxon-name-part-type="genus">Aleiodes</tp:taxon-name-part></tp:taxon-name></italic> DNA 102”. Paratypes (11 ♀ + 23 ♂): 1 ♀ + 1 ♂ (<named-content xmlns:xlink="http://www.w3.org/1999/xlink" content-type="dwc:institutional_code" xlink:type="simple">NMS</named-content>, <named-content xmlns:xlink="http://www.w3.org/1999/xlink" content-type="dwc:institutional_code" xlink:type="simple">RMNH</named-content>), same data as holotype; 1 ♀ (<abbrev xmlns:xlink="http://www.w3.org/1999/xlink" content-type="institution" xlink:title="Natural History Museum, London" id="ABBRID0EAOCK" xlink:type="simple">BMNH</abbrev>), “[<bold>Spain</bold>:] Mallorca, Sa Roca, P.N. de s’Albufera, MV light, 2–27.ix.2013, M.R. Honey <abbrev xmlns:xlink="http://www.w3.org/1999/xlink" content-type="institution" xlink:title="Natural History Museum, London" id="ABBRID0ELOCK" xlink:type="simple">BMNH</abbrev>(E) 2013-158”; 1 ♀ (<named-content xmlns:xlink="http://www.w3.org/1999/xlink" content-type="dwc:institutional_code" xlink:type="simple">NMS</named-content>), “Spain: Zaragoza Prov., Los Monegros, Retuerta de Pina, 30TYL 27.94, J. Blasco-Zumeta, <!--PageBreak-->5104, 8.viii.[19]92, NMSZ1997.026, swept from <italic><tp:taxon-name><tp:taxon-name-part taxon-name-part-type="genus">Suaeda</tp:taxon-name-part> <tp:taxon-name-part taxon-name-part-type="species">vermiculata</tp:taxon-name-part></tp:taxon-name></italic>”; 2 ♀ + 1 ♂ (<named-content xmlns:xlink="http://www.w3.org/1999/xlink" content-type="dwc:institutional_code" xlink:type="simple">NMS</named-content>, <named-content xmlns:xlink="http://www.w3.org/1999/xlink" content-type="dwc:institutional_code" xlink:type="simple">RMNH</named-content>), id., but 28.vi.1992 and swept from <italic><tp:taxon-name><tp:taxon-name-part taxon-name-part-type="genus">Suaeda</tp:taxon-name-part> <tp:taxon-name-part taxon-name-part-type="species">vera</tp:taxon-name-part></tp:taxon-name></italic>, ♂ swept from <italic><tp:taxon-name><tp:taxon-name-part taxon-name-part-type="genus">Osyris</tp:taxon-name-part> <tp:taxon-name-part taxon-name-part-type="species">alba</tp:taxon-name-part></tp:taxon-name></italic>; 3 ♀ (<named-content xmlns:xlink="http://www.w3.org/1999/xlink" content-type="dwc:institutional_code" xlink:type="simple">NMS</named-content>, <named-content xmlns:xlink="http://www.w3.org/1999/xlink" content-type="dwc:institutional_code" xlink:type="simple">RMNH</named-content>), id., but 12.ix.1991 (1) or 10.ix.1993 (2) and collected at <!--PageBreak-->light; 2 ♂ (<named-content xmlns:xlink="http://www.w3.org/1999/xlink" content-type="dwc:institutional_code" xlink:type="simple">NMS</named-content>, <named-content xmlns:xlink="http://www.w3.org/1999/xlink" content-type="dwc:institutional_code" xlink:type="simple">RMNH</named-content>), id., but 10.vii.1993, at light; 9 ♂ (<named-content xmlns:xlink="http://www.w3.org/1999/xlink" content-type="dwc:institutional_code" xlink:type="simple">NMS</named-content>, <named-content xmlns:xlink="http://www.w3.org/1999/xlink" content-type="dwc:institutional_code" xlink:type="simple">RMNH</named-content>), id., but 10.ix.1993; 3 ♂ (<named-content xmlns:xlink="http://www.w3.org/1999/xlink" content-type="dwc:institutional_code" xlink:type="simple">NMS</named-content>, <named-content xmlns:xlink="http://www.w3.org/1999/xlink" content-type="dwc:institutional_code" xlink:type="simple">RMNH</named-content>), id., but 20.ix.1993; 2 ♂ (<named-content xmlns:xlink="http://www.w3.org/1999/xlink" content-type="dwc:institutional_code" xlink:type="simple">NMS</named-content>, <named-content xmlns:xlink="http://www.w3.org/1999/xlink" content-type="dwc:institutional_code" xlink:type="simple">RMNH</named-content>),, id., but ?1991; 2 ♂ (<named-content xmlns:xlink="http://www.w3.org/1999/xlink" content-type="dwc:institutional_code" xlink:type="simple">NMS</named-content>), id., but 20.vii.1993; 1 ♂ (<named-content xmlns:xlink="http://www.w3.org/1999/xlink" content-type="dwc:institutional_code" xlink:type="simple">NMS</named-content>), id., but 20.viii.1993; 2 ♀ (<abbrev xmlns:xlink="http://www.w3.org/1999/xlink" content-type="collection" xlink:title="J.V. Falcó Collection, Valencia" id="ABBRID0EKTCK" xlink:type="simple">FC</abbrev>), “Esp.: Valencia, El Saler (Casal d’Esplai), T.M., 20–27.vii.1992 &amp; 17–24.viii.1992, J.V. Falcó y F. Luna”; 2 ♂ (<abbrev xmlns:xlink="http://www.w3.org/1999/xlink" content-type="collection" xlink:title="J.V. Falcó Collection, Valencia" id="ABBRID0EPTCK" xlink:type="simple">FC</abbrev>), “Esp.: Valencia, Moncada-TM blanca, 6–13.vii.1992 &amp; 13–20.vii.1992, M.J. Verdú”; 1 ♀, (<named-content xmlns:xlink="http://www.w3.org/1999/xlink" content-type="dwc:institutional_code" xlink:type="simple">NMS</named-content>), “[Spain:] Canary Islands, Tenerife, Anco Viejo, La Sabinita, 20.iii.1999, R.R. Askew”.</p></tp:treatment-sec><tp:treatment-sec sec-type="Molecular data" id="SECID0EGUCK"><title>Molecular data.</title><p>MRS055 (Corsica <ext-link xmlns:xlink="http://www.w3.org/1999/xlink" ext-link-type="gen" xlink:href="JF962818" xlink:type="simple">JF962818</ext-link>, CO1), MRS098 (Corsica <ext-link xmlns:xlink="http://www.w3.org/1999/xlink" ext-link-type="gen" xlink:href="KU682224" xlink:type="simple">KU682224</ext-link>, CO1), MRS102 (Corsica <ext-link xmlns:xlink="http://www.w3.org/1999/xlink" ext-link-type="gen" xlink:href="KU682225" xlink:type="simple">KU682225</ext-link>, CO1).</p></tp:treatment-sec><tp:treatment-sec sec-type="biology" id="SECID0E2UCK"><title>Biology.</title><p>Unknown. This species is active at night and occurs in open habitats suggesting that its hosts live in low vegetation, but its voltinism is unclear.</p></tp:treatment-sec><tp:treatment-sec sec-type="diagnosis" id="SECID0EAVCK"><title>Diagnosis.</title><p>Head weakly transverse (Fig. <xref ref-type="fig" rid="F77">122</xref>); body slender and entirely brownish yellow; antenna of ♀ (except scapus) dark brown; antennal segments of ♀ 34–37, of ♂ 35–40; eye rather small (Figs <xref ref-type="fig" rid="F77">121–123</xref>)); OOL equal to width of posterior ocellus; length of malar space of ♀ 0.5 × height of eye in lateral view (Fig. <xref ref-type="fig" rid="F77">123</xref>); speculum of mesopleuron smooth and shiny or superficially granulate; propodeum slightly elongate (Fig. <xref ref-type="fig" rid="F77">115</xref>); fore wing rather narrow (Fig. <xref ref-type="fig" rid="F77">114</xref>); vein m-cu of fore wing straight and angled to vein 2-CU1 (Fig. <xref ref-type="fig" rid="F77">114</xref>); pterostigma pale yellowish basally; hind coxa distinctly shorter than first tergite; fore wing subhyaline; apex of hind tibia with comb at inner side (Fig. <xref ref-type="fig" rid="F77">119</xref>); hind femur 5 × as long as its maximum width; hind trochantellus slender (Fig. <xref ref-type="fig" rid="F77">117</xref>); dorsal carinae of first metasomal tergite lamelliform protruding basally; second tergite without triangular area medio-basally (Fig. <xref ref-type="fig" rid="F77">116</xref>); third tergite weakly sculptured; fourth tergite without sharp lateral crease, fourth and following tergites partly retracted and largely smooth. Resembles <italic><tp:taxon-name><tp:taxon-name-part taxon-name-part-type="genus">Aleiodes</tp:taxon-name-part> <tp:taxon-name-part taxon-name-part-type="species">testaceus</tp:taxon-name-part></tp:taxon-name></italic> (Telenga, 1941), but <italic><tp:taxon-name><tp:taxon-name-part taxon-name-part-type="genus">Aleiodes</tp:taxon-name-part> <tp:taxon-name-part taxon-name-part-type="species">testaceus</tp:taxon-name-part></tp:taxon-name></italic> has no apical comb of the hind tibia (present in <italic><tp:taxon-name><tp:taxon-name-part taxon-name-part-type="genus">Aleiodes</tp:taxon-name-part> <tp:taxon-name-part taxon-name-part-type="species">carminatus</tp:taxon-name-part></tp:taxon-name></italic>); surrroundings of precoxal sulcus largely smooth and shiny (mainly granulate and moderately shiny); veins 1-SR and r of fore wing longer (shorter); antenna yellowish brown basally (dark brown) and length of malar space 0.3–0.4 × height of eye in lateral view (0.5 ×). Resembles superficially <italic><tp:taxon-name><tp:taxon-name-part taxon-name-part-type="genus">Aleiodes</tp:taxon-name-part> <tp:taxon-name-part taxon-name-part-type="species">curticornis</tp:taxon-name-part></tp:taxon-name></italic> nom. n., but <italic><tp:taxon-name><tp:taxon-name-part taxon-name-part-type="genus">Aleiodes</tp:taxon-name-part> <tp:taxon-name-part taxon-name-part-type="species">curticornis</tp:taxon-name-part></tp:taxon-name></italic> has no apical comb of the hind tibia (present in <italic><tp:taxon-name><tp:taxon-name-part taxon-name-part-type="genus">Aleiodes</tp:taxon-name-part> <tp:taxon-name-part taxon-name-part-type="species">carminatus</tp:taxon-name-part></tp:taxon-name></italic>); fore femur, third and penultimate antennal segments robust (slender) and antenna yellowish brown basally (dark brown). The presence of a hind tibial comb distinguished it from all the pale members of the <italic><tp:taxon-name><tp:taxon-name-part taxon-name-part-type="genus">Aleiodes</tp:taxon-name-part> <tp:taxon-name-part taxon-name-part-type="species">circumscriptus</tp:taxon-name-part></tp:taxon-name></italic> group not treated in this paper.</p><fig id="F76" position="float" orientation="portrait"><label>Figure 113.</label><caption><p>
          <italic><tp:taxon-name><tp:taxon-name-part taxon-name-part-type="genus">Aleiodes</tp:taxon-name-part> <tp:taxon-name-part taxon-name-part-type="species">carminatus</tp:taxon-name-part></tp:taxon-name></italic> sp. n., ♀, holotype, habitus lateral.</p></caption><graphic xmlns:xlink="http://www.w3.org/1999/xlink" xlink:href="zookeys-639-001-g076.jpg" position="float" orientation="portrait" xlink:type="simple" id="oo_114607.jpg"/></fig><fig id="F77" position="float" orientation="portrait"><label>Figures 114–124.</label><caption><p>
          <italic><tp:taxon-name><tp:taxon-name-part taxon-name-part-type="genus">Aleiodes</tp:taxon-name-part> <tp:taxon-name-part taxon-name-part-type="species">carminatus</tp:taxon-name-part></tp:taxon-name></italic> sp. n., ♀, holotype. <bold>114</bold> wings <bold>115</bold> mesosoma lateral <bold>116</bold> propodeum and metasoma dorsal <bold>117</bold> hind leg lateral <bold>118</bold> fore femur lateral <bold>119</bold> inner side of hind tibial apex lateral <bold>120</bold> basal segments of antenna <bold>121</bold> head anterior <bold>122</bold> head dorsal <bold>123</bold> head lateral <bold>124</bold> apical segments of antenna.</p></caption><graphic xmlns:xlink="http://www.w3.org/1999/xlink" xlink:href="zookeys-639-001-g077.jpg" position="float" orientation="portrait" xlink:type="simple" id="oo_114609.jpg"/></fig></tp:treatment-sec><tp:treatment-sec sec-type="description" id="SECID0EY1CK"><title>Description.</title><p>Holotype, ♀, length of fore wing 3.4 mm, of body 3.9 mm.</p><p>
              <italic>Head.</italic> Antennal segments of ♀ 35, length of antenna 1.2 × fore wing, its subapical segments about 1.7 × as long as wide; frons rugulose-granulate, with satin sheen; OOL and POL 1.0 and 0.8 × width of posterior ocellus, respectively; vertex granulate, rather dull and distinctly depressed near ocelli; clypeus convex and coriaceous; ventral margin of clypeus thick and depressed (Fig. <xref ref-type="fig" rid="F77">121</xref>); width of hypoclypeal depression 0.3 × minimum width of face (Fig. <xref ref-type="fig" rid="F77">121</xref>) and face coriaceous with superficial rugulae; length of eye 2.4 × temple in dorsal view and temple roundly narrowed behind eye; occiput behind stemmaticum coriaceous with satin sheen; occipital carina widely interrupted medio-dorsally and ventrally weak and irregular (Figs <xref ref-type="fig" rid="F77">122–123</xref>); clypeus partly above <!--PageBreak--><!--PageBreak-->lower level of eyes (Fig. <xref ref-type="fig" rid="F77">121</xref>); length of malar space 0.5 × height of eye in lateral view; eyes protruding (Fig. <xref ref-type="fig" rid="F77">122</xref>).</p><p>
              <italic>Mesosoma.</italic> Mesoscutal lobes coriaceous-granulate, with satin sheen, but medio-posteriorly longitudinally rugose and anteriorly steep; notauli obsolescent; prepectal carina medium-sized, reaching anterior border; precoxal area of mesopleuron (except posteriorly) and mesopleuron antero-dorsally distinctly rugose; remainder of mesopleuron (but speculum partly smooth and shiny) granulate and dull; metapleuron largely granulate, matt; mesosternal sulcus shallow and largely smooth; mesosternum rounded posteriorly; scutellum flat, granulate, and laterally with distinct carina, lunula narrow and parallel-sided; propodeum convex, without tubercles, rugulose anteriorly and remainder rugose, median carina complete.</p><p>
              <italic>Wings.</italic> Fore wing: r 0.7 × 3-SR (Fig. <xref ref-type="fig" rid="F77">114</xref>); 1-CU1 horizontal, 0.4 × as long as 2-CU1; r-m 0.7 × 2-SR, and 0.5 × 3-SR; second submarginal cell medium-sized (Fig. <xref ref-type="fig" rid="F77">114</xref>); cu-a slightly inclivous, nearly parallel with CU1b, straight; 1-M nearly straight and 1-SR distinctly angled with 1-M. Hind wing: apical half of marginal cell slightly widened; 2-SC+R short; m-cu absent.</p><p>
              <italic>Legs.</italic> Tarsal claws with yellow setae; hind coxa rugulose and with spaced oblique rugae, with satin sheen and 0.8 × as long as first tergite; hind trochantellus 2.8 × longer ventrally than wide (Fig. <xref ref-type="fig" rid="F77">117</xref>); length of fore and hind femora 6.6 and 4.8 × their width, respectively (Figs <xref ref-type="fig" rid="F77">117–118</xref>); inner apex of hind tibia with distinct comb (Fig. <xref ref-type="fig" rid="F77">119</xref>); length of inner hind spur 0.2 × hind basitarsus.</p><p>
              <italic>Metasoma.</italic> First tergite as long as wide posteriorly, convex anteriorly and dorsal carinae lamelliform protruding basally; first and second tergites longitudinally striate, robust (Fig. <xref ref-type="fig" rid="F77">116</xref>), with distinct median carina; medio-basal area of second tergite absent; second suture narrow and crenulate; third tergite largely longitudinally rugulose, but smooth posteriorly; third tergite with complete sharp lateral crease but this absent from following tergites; ovipositor sheath ventrally densely setose and remainder smooth, shiny and apically acute.</p><p>
              <italic>Colour.</italic> Yellowish brown; antenna (except scapus and pedicellus ventrally), ovipositor sheath and most of ventral part of metasoma dark brown; stemmaticum black; tegulae, pronotum partly and legs brownish yellow; veins brown; pterostigma pale yellowish, but slightly darkened laterally; wing membrane subhyaline.</p><p>
              <italic>Variation.</italic> Antennal segments of ♀: 34(5), 35(3), 36(2), 37(2), of ♂: 35(1), 36(1), 37(8), 38(3), 39(1), 40(2). In many specimens fore wing 2-SR is strikingly longer than r-m, but in others this is less distinctive. Hind femur sometimes brown, 4.5–4.9 × as long as wide and hind trochantellus 2.6–2.9 × longer ventrally than wide; occipital carina ventrally sinuate and reduced or complete; colour of body varies from nearly completely yellowish brown to largely brown. The female from Canary Islands is the darkest specimen examined with metasoma (except medial pale patch) and hind leg largely brown.</p></tp:treatment-sec><tp:treatment-sec sec-type="etymology" id="SECID0EA5CK"><title>Etymology.</title><p>From “carmino” (Latin for “comb”), because of the comb on the hind tibia.</p></tp:treatment-sec><tp:treatment-sec sec-type="distribution" id="SECID0EF5CK"><title>Distribution.</title><p>*France (Corsica), *Spain (mainland, Balearic and Canary Islands).</p></tp:treatment-sec><tp:treatment-sec sec-type="notes" id="SECID0EK5CK"><title>Note.</title><p>Males have on average about 2–3 more antennal segments than females.</p><!--PageBreak--></tp:treatment-sec></tp:taxon-treatment>
