# Supplementary material for: Revision of the western Palaearctic species of Aleiodes Wesmael (Hymenoptera, Braconidae, Rogadinae). Part 1: Introduction, key to species groups, outlying distinctive species, and revisionary notes on some further species
Source: Zookeys. 2016 Dec 12;(639):1–164. doi: 10.3897/zookeys.639.10893 (PMC5240373; doi:10.3897/zookeys.639.10893)
Supplement: XML Treatment for Aleiodes circumscriptus [file zookeys.639.10893-treatment11.xml]

<!DOCTYPE tp:taxon-treatment
  PUBLIC "-//TaxonX//DTD Taxonomic Treatment Publishing DTD v0 20100105//EN" "tax-treatment-NSO.dtd">
<tp:taxon-treatment xmlns:tp="http://www.plazi.org/taxpub"><tp:treatment-meta><kwd-group><label>Taxon classification</label><kwd><named-content content-type="kingdom">Animalia</named-content></kwd><kwd><named-content content-type="order">Hymenoptera</named-content></kwd><kwd><named-content content-type="family">Braconidae</named-content></kwd></kwd-group><mixed-citation publication-type="journal"><person-group><name><surname>van Achterberg</surname><given-names>Cornelis</given-names></name><name><surname>Shaw</surname><given-names>Mark R.</given-names></name></person-group><article-title>Revision of the western Palaearctic species of <italic><tp:taxon-name><tp:taxon-name-part taxon-name-part-type="genus">Aleiodes</tp:taxon-name-part></tp:taxon-name></italic> Wesmael (<tp:taxon-name><tp:taxon-name-part taxon-name-part-type="order">Hymenoptera</tp:taxon-name-part></tp:taxon-name>, <tp:taxon-name><tp:taxon-name-part taxon-name-part-type="family">Braconidae</tp:taxon-name-part></tp:taxon-name>, <tp:taxon-name><tp:taxon-name-part taxon-name-part-type="subfamily">Rogadinae</tp:taxon-name-part></tp:taxon-name>). Part 1: Introduction, key to species groups, outlying distinctive species, and revisionary notes on some further species</article-title><source>Zookeys</source><day>12</day><month>12</month><year>2016</year><volume>2016</volume><issue>639</issue><fpage>1</fpage><lpage>164</lpage><pub-id pub-id-type="doi">10.3897/zookeys.639.10893</pub-id></mixed-citation></tp:treatment-meta><tp:nomenclature><tp:taxon-name>
              <tp:taxon-name-part taxon-name-part-type="genus">Aleiodes</tp:taxon-name-part>
              <tp:taxon-name-part taxon-name-part-type="species">circumscriptus</tp:taxon-name-part>
            </tp:taxon-name><tp:taxon-authority>(Nees, 1834)</tp:taxon-authority><xref ref-type="fig" rid="F78">Figs 125–126</xref><xref ref-type="fig" rid="F79">, 127–137</xref><tp:nomenclature-citation-list><tp:nomenclature-citation><tp:taxon-name>
                  <tp:taxon-name-part taxon-name-part-type="genus">Rogas</tp:taxon-name-part> <tp:taxon-name-part taxon-name-part-type="species">circumscriptus</tp:taxon-name-part></tp:taxon-name><comment>Nees, 1834: 216 (syntypes lost).</comment></tp:nomenclature-citation><tp:nomenclature-citation><tp:taxon-name>
                  <tp:taxon-name-part taxon-name-part-type="genus">Aleiodes</tp:taxon-name-part> <tp:taxon-name-part taxon-name-part-type="species">circumscriptus</tp:taxon-name-part></tp:taxon-name><comment>; <xref ref-type="bibr" rid="B62">Shenefelt 1975</xref>: 1170–1171 (p.p.); <xref ref-type="bibr" rid="B45">Papp 1991</xref>: 113 (p.p.); <xref ref-type="bibr" rid="B11">Belokobylskij et al. 2003</xref>: 398.</comment></tp:nomenclature-citation></tp:nomenclature-citation-list></tp:nomenclature><tp:treatment-sec sec-type="type material" id="SECID0E2ADK"><title>Type material.</title><p>Neotype here designated, ♀ (<named-content xmlns:xlink="http://www.w3.org/1999/xlink" content-type="dwc:institutional_code" xlink:type="simple">NMS</named-content>, Edinburgh), “[<bold>Scotland</bold>], Rowardennan, Stirlings., <italic><tp:taxon-name><tp:taxon-name-part taxon-name-part-type="genus">Hypena</tp:taxon-name-part> <tp:taxon-name-part taxon-name-part-type="species">proboscidalis</tp:taxon-name-part></tp:taxon-name></italic> [on] <italic><tp:taxon-name><tp:taxon-name-part taxon-name-part-type="genus">Urtica</tp:taxon-name-part></tp:taxon-name></italic>, 2.ix.[19]89, mum. 17.iv.[19]90, em. 10.vi.[19]90, M.R. Shaw (♀ 2 in 1990 Expts)”.</p></tp:treatment-sec><tp:treatment-sec sec-type="material" id="SECID0E3BDK"><title>Additional material.</title><p>Widespread in western Europe: *<bold>Austria</bold>, <bold>Belgium</bold>, <bold>British Isles</bold> (<bold>England</bold>: V.C.s 1, 3, 4, 11, 12, 14, 17, 20, 22, 23, 25, 26, 27, 28, 30, 31, 32, 33, 58, 61, 62, 63, 64; <bold>Wales</bold>: V.C. 52; <bold>Scotland</bold>: V.C.s 72, 77, 84, 86, 87, 89, 99, 111; <bold>Ireland</bold>: Co. Cork), <bold>Bulgaria</bold>, <bold>Czech Republic</bold>, *<bold>Finland</bold>, <bold>Germany</bold>, <bold>Hungary</bold>, <bold>Italy</bold>, *<bold>Lichtenstein</bold>, <bold>Netherlands</bold> (FL: Lelystad (Oostvaardersplassen), FR: Ried, GE: Heerde; Tongeren; Brummen (Voorstonden), LI: Kerkrade; St. Pietersberg; Tegelen; Wrakelberg, NB: Bergen op Zoom, ZH: Asperen; Waarder; Lexmond), <bold>Norway</bold>, <bold>Spain</bold>, <bold>Slovakia</bold>, *<bold>Sweden</bold>. Specimens in <named-content xmlns:xlink="http://www.w3.org/1999/xlink" content-type="dwc:institutional_code" xlink:type="simple">NMS</named-content>, <abbrev xmlns:xlink="http://www.w3.org/1999/xlink" content-type="institution" xlink:title="Natural History Museum, London" id="ABBRID0E6DDK" xlink:type="simple">BMNH</abbrev>, <named-content xmlns:xlink="http://www.w3.org/1999/xlink" content-type="dwc:institutional_code" xlink:type="simple">OUM</named-content>, <abbrev xmlns:xlink="http://www.w3.org/1999/xlink" content-type="institution" xlink:title="Oberösterreichisches Landesmuseum, Biologiezentrum, Linz" id="ABBRID0EMEDK" xlink:type="simple">BZL</abbrev>, <named-content xmlns:xlink="http://www.w3.org/1999/xlink" content-type="dwc:institutional_code" xlink:type="simple">RMNH</named-content>, <abbrev xmlns:xlink="http://www.w3.org/1999/xlink" content-type="institution" xlink:title="Hungarian Natural History Museum, Budapest" id="ABBRID0EZEDK" xlink:type="simple">MTMA</abbrev>, <abbrev xmlns:xlink="http://www.w3.org/1999/xlink" content-type="institution" xlink:title="Zoologische Staatssammlung, München" id="ABBRID0E5EDK" xlink:type="simple">ZSSM</abbrev>, <named-content xmlns:xlink="http://www.w3.org/1999/xlink" content-type="dwc:institutional_code" xlink:type="simple">ZISP</named-content>, <named-content xmlns:xlink="http://www.w3.org/1999/xlink" xlink:type="simple" content-type="institution" xlink:href="http://grbio.org/institution/world-museum-liverpool-0" id="NCID0ELFDK">World Museum Liverpool</named-content>, <named-content xmlns:xlink="http://www.w3.org/1999/xlink" content-type="dwc:institutional_code" xlink:type="simple">CNC</named-content>, <named-content xmlns:xlink="http://www.w3.org/1999/xlink" content-type="dwc:institutional_code" xlink:type="simple">USNM</named-content>, <abbrev xmlns:xlink="http://www.w3.org/1999/xlink" content-type="institution" xlink:title="University of Wyoming Insect Museum, Laramie" id="ABBRID0EKGDK" xlink:type="simple">UWIM</abbrev>, M. Riedel collection, H. Schnee collection, <abbrev xmlns:xlink="http://www.w3.org/1999/xlink" content-type="collection" xlink:title="M. Schwarz Collection, Linz-Ansfelden" id="ABBRID0EPGDK" xlink:type="simple">MSC</abbrev>, <abbrev xmlns:xlink="http://www.w3.org/1999/xlink" content-type="collection" xlink:title="J. Lukáš Collection, Bratislava" id="ABBRID0EXGDK" xlink:type="simple">JLC</abbrev> <abbrev xmlns:xlink="http://www.w3.org/1999/xlink" content-type="collection" xlink:title="W.A. Ely Collection, Rotherham" id="ABBRID0E3GDK" xlink:type="simple">WAE</abbrev>, and I. Kakko collection.</p></tp:treatment-sec><tp:treatment-sec sec-type="Molecular data" id="SECID0EBHDK"><title>Molecular data.</title><p>MRS062 (England <ext-link xmlns:xlink="http://www.w3.org/1999/xlink" ext-link-type="gen" xlink:href="EU979579" xlink:type="simple">EU979579</ext-link>, CO1 + <ext-link xmlns:xlink="http://www.w3.org/1999/xlink" ext-link-type="gen" xlink:href="KU682264" xlink:type="simple">KU682264</ext-link>, 28S), MRS073 (England <ext-link xmlns:xlink="http://www.w3.org/1999/xlink" ext-link-type="gen" xlink:href="KU682256" xlink:type="simple">KU682256</ext-link>, CO1), MRS074 (England <ext-link xmlns:xlink="http://www.w3.org/1999/xlink" ext-link-type="gen" xlink:href="KU682220" xlink:type="simple">KU682220</ext-link>, CO1).</p></tp:treatment-sec><tp:treatment-sec sec-type="biology" id="SECID0E2HDK"><title>Biology.</title><p>Plurivoltine parasitoid of larvae of <italic><tp:taxon-name><tp:taxon-name-part taxon-name-part-type="genus">Hypena</tp:taxon-name-part> <tp:taxon-name-part taxon-name-part-type="species">proboscidalis</tp:taxon-name-part></tp:taxon-name></italic> (Linnaeus, 1758) (<tp:taxon-name><tp:taxon-name-part taxon-name-part-type="family">Erebidae</tp:taxon-name-part></tp:taxon-name>: <tp:taxon-name><tp:taxon-name-part taxon-name-part-type="subfamily">Hypeninae</tp:taxon-name-part></tp:taxon-name>), overwintering in the host larva. Mummy (Fig. <xref ref-type="fig" rid="F62">15</xref>) brown and moderately slender. Specimens (in <named-content xmlns:xlink="http://www.w3.org/1999/xlink" content-type="dwc:institutional_code" xlink:type="simple">NMS</named-content> unless indicated) reared from <italic><tp:taxon-name><tp:taxon-name-part taxon-name-part-type="genus">Hypena</tp:taxon-name-part> <tp:taxon-name-part taxon-name-part-type="species">proboscidalis</tp:taxon-name-part></tp:taxon-name></italic> (Linnaeus) (15 [1 <abbrev xmlns:xlink="http://www.w3.org/1999/xlink" content-type="institution" xlink:title="Natural History Museum, London" id="ABBRID0ELJDK" xlink:type="simple">BMNH</abbrev>, 1 <named-content xmlns:xlink="http://www.w3.org/1999/xlink" content-type="dwc:institutional_code" xlink:type="simple">OUM</named-content>, 1 <abbrev xmlns:xlink="http://www.w3.org/1999/xlink" content-type="collection" xlink:title="A.A. Allen Collection, Dawlish" id="ABBRID0EYJDK" xlink:type="simple">AAC</abbrev>, 3 H. Schnee collection]; A.A. Allen, G.M. Haggett, A. Hawkins, R.J. Heckford, S. Ratering, M.R. Shaw). It may be an absolute specialist on <italic><tp:taxon-name><tp:taxon-name-part taxon-name-part-type="genus">Hypena</tp:taxon-name-part> <tp:taxon-name-part taxon-name-part-type="species">proboscidalis</tp:taxon-name-part></tp:taxon-name></italic>; related species that similarly feed on <italic><tp:taxon-name><tp:taxon-name-part taxon-name-part-type="genus">Urtica</tp:taxon-name-part></tp:taxon-name></italic> (<italic><tp:taxon-name><tp:taxon-name-part taxon-name-part-type="genus">Hypena</tp:taxon-name-part> <tp:taxon-name-part taxon-name-part-type="species">obsitalis</tp:taxon-name-part></tp:taxon-name></italic> (Hübner) and <italic><tp:taxon-name><tp:taxon-name-part taxon-name-part-type="genus">Hypena</tp:taxon-name-part> <tp:taxon-name-part taxon-name-part-type="species">obesalis</tp:taxon-name-part></tp:taxon-name></italic> (Treitschke)) overwinter as adults and would not (by themselves) be capable of supporting the parasitoid’s annual life cycle: indeed, it has been absent from several large collections of <italic><tp:taxon-name><tp:taxon-name-part taxon-name-part-type="genus">Hypena</tp:taxon-name-part> <tp:taxon-name-part taxon-name-part-type="species">obesalis</tp:taxon-name-part></tp:taxon-name></italic> made in various localities in the Alps (M.R. Shaw). The oviposition sequence (observations from two females, and <italic><tp:taxon-name><tp:taxon-name-part taxon-name-part-type="genus">Hypena</tp:taxon-name-part> <tp:taxon-name-part taxon-name-part-type="species">proboscidalis</tp:taxon-name-part></tp:taxon-name></italic>) is abnormal in that there is no separate pre-oviposition sting inducing temporary paralysis, nor is there a post-oviposition period of association. The host is scarcely antennated, but quickly recognised and pounced upon or snatched with the front two pairs of legs, and held aligned with the parasitoids’s body while the ovipositor is inserted for a prolonged period – sometimes there are several insertions, with self-superparasitism then often occurring. The egg is strongly attached to internal organs (gut and malpighian tubules both observed) at its narrow end. Because of subsequent disease in the stock, it is not possible to give quantitative results, but it appeared that enthusiastic attack on fourth instar hosts resulted in oviposition but no development, and that only earlier instar hosts were suitable. Mummification takes place on the host’s food plant, usually in a semi-concealed position.</p></tp:treatment-sec><tp:treatment-sec sec-type="diagnosis" id="SECID0EWLDK"><title>Diagnosis.</title><p>Antennal segments of female 42–47, of male 42–46; fore femur of ♀ 5.4–5.7 × as long as wide (Fig. <xref ref-type="fig" rid="F79">131</xref>) and hardly sculptured, but of ♂ slenderer; scapus and pedicellus (yellowish) brown ventrally; temples directly narrowed behind eyes; precoxal area frequently with some rugae or rugulae; propodeum distinctly transversally rugose medially and median carina largely absent on posterior half of propodeum or irregular; posterior half of pterostigma of female largely dark brown; ivory part of malar space usually reaching clypeus (Fig. <xref ref-type="fig" rid="F79">134</xref>); mesosternum more or less blackish or dark brown, rarely completely reddish; hind femur of ♀ rather reddish brown, but may be largely infuscate in ♂; OOL about equal to diameter of posterior ocellus (Fig. <!--PageBreak--><xref ref-type="fig" rid="F79">136</xref>); vein 1-CU1 of fore wing horizontal and vein cu-a short (Fig. <xref ref-type="fig" rid="F79">127</xref>); antenna dark brown or black (but scape below usually paler than face; Fig. <xref ref-type="fig" rid="F79">134</xref>), rarely completely yellowish brown; mesosoma black(ish) dorsally, especially mesoscutum and scutellum (but notaulic area may be brownish posteriorly); metasoma largely blackish with (pale) yellowish elliptical patch medially (Fig. <xref ref-type="fig" rid="F79">129</xref>). Similar to <italic><tp:taxon-name><tp:taxon-name-part taxon-name-part-type="genus">Aleiodes</tp:taxon-name-part> <tp:taxon-name-part taxon-name-part-type="species">nigricornis</tp:taxon-name-part></tp:taxon-name></italic> Wesmael, 1838, which (like many <italic><tp:taxon-name><tp:taxon-name-part taxon-name-part-type="genus">Aleiodes</tp:taxon-name-part> <tp:taxon-name-part taxon-name-part-type="species">circumscriptus</tp:taxon-name-part></tp:taxon-name></italic>) has the mesoscutum usually without light markings, but <italic><tp:taxon-name><tp:taxon-name-part taxon-name-part-type="genus">Aleiodes</tp:taxon-name-part> <tp:taxon-name-part taxon-name-part-type="species">nigricornis</tp:taxon-name-part></tp:taxon-name></italic> has the fore femur more slender (6.7–7.4 × as long as wide) and very finely sculptured, the scapus and the pedicellus more or less infuscate or black ventrally, the precoxal area usually without rugae, the propodeum largely coriaceous medially and the median carina at least anteriorly present on posterior half of propodeum and regular, the posterior half of the pterostigma of female more or less yellowish, but usually apical third laterally darkened, the pale yellowish part of the malar space usually not reaching the clypeus and the mesosternum usually reddish or brownish.</p><fig id="F78" position="float" orientation="portrait"><label>Figures 125–126.</label><caption><p>
          <italic><tp:taxon-name><tp:taxon-name-part taxon-name-part-type="genus">Aleiodes</tp:taxon-name-part> <tp:taxon-name-part taxon-name-part-type="species">circumscriptus</tp:taxon-name-part></tp:taxon-name></italic> (Nees), ♀, neotype. <bold>125</bold> habitus lateral <bold>126</bold> mummy of <italic><tp:taxon-name><tp:taxon-name-part taxon-name-part-type="genus">Hypena</tp:taxon-name-part> <tp:taxon-name-part taxon-name-part-type="species">proboscidalis</tp:taxon-name-part></tp:taxon-name></italic> (Linnaeus).</p></caption><graphic xmlns:xlink="http://www.w3.org/1999/xlink" xlink:href="zookeys-639-001-g078.jpg" position="float" orientation="portrait" xlink:type="simple" id="oo_114610.jpg"/></fig><fig id="F79" position="float" orientation="portrait"><label>Figures 127–137.</label><caption><p>
          <italic><tp:taxon-name><tp:taxon-name-part taxon-name-part-type="genus">Aleiodes</tp:taxon-name-part> <tp:taxon-name-part taxon-name-part-type="species">circumscriptus</tp:taxon-name-part></tp:taxon-name></italic> (Nees), ♀, neotype. <bold>127</bold> wings <bold>128</bold> mesosoma lateral <bold>129</bold> propodeum and metasoma dorsal <bold>130</bold> hind leg lateral <bold>131</bold> fore femur lateral <bold>132</bold> antenna <bold>133</bold> apical segments of antenna <bold>134</bold> head anterior <bold>135</bold> head lateral <bold>136</bold> head dorsal <bold>137</bold> basal segments of antenna.</p></caption><graphic xmlns:xlink="http://www.w3.org/1999/xlink" xlink:href="zookeys-639-001-g079.jpg" position="float" orientation="portrait" xlink:type="simple" id="oo_114611.jpg"/></fig></tp:treatment-sec><tp:treatment-sec sec-type="description" id="SECID0EFQDK"><title>Description.</title><p>Neotype, ♀, length of fore wing 4.9 mm, of body 5.3 mm.</p><p>
              <italic>Head.</italic> Antennal segments 46, length of antenna 1.3 × fore wing, its subapical segments about 1.6 × as long as wide; frons coriaceous and posteriorly rugulose, weakly shiny; OOL equal to diameter of posterior ocellus and coriaceous; vertex coriaceous, with satin sheen; clypeus moderately convex, coriaceous; ventral margin of clypeus thick and depressed (Fig. <xref ref-type="fig" rid="F79">134</xref>); width of hypoclypeal depression 0.4 × minimum width of face (Fig. <xref ref-type="fig" rid="F79">134</xref>) and face mainly coriaceous with some rugae dorsally; length of eye 3.2 × temple in dorsal view and temple directly narrowed behind eye; occiput behind stemmaticum coriaceous and occipital carina nearly complete, interrupted dorsally by somewhat less than width of ocellus (Fig. <xref ref-type="fig" rid="F79">136</xref>); clypeus partly above lower level of eyes (Fig. <xref ref-type="fig" rid="F79">134</xref>); length of malar space 0.4 × height of eye in lateral view; eyes moderately protruding (Fig. <xref ref-type="fig" rid="F79">136</xref>).</p><p>
              <italic>Mesosoma.</italic> Mesoscutal lobes largely coriaceous, matt, but medio-posteriorly with a few longitudinal rugae; notauli narrow, shallow and crenulate, but posterior half absent; prepectal carina lamelliform medio-ventrally, reaching anterior border; precoxal area of mesopleuron coriaceous and with some rugae medially; mesopleuron above precoxal area (except large smooth and shiny speculum) coriaceous, but dorsally rugose; medially metapleuron coriaceous, matt; mesosternal sulcus narrow and rather deep, with carina posteriorly; mesosternum rather angulate posteriorly; scutellum nearly flat, coriaceous and largely non-carinate laterally; propodeum rather flat and coriaceous but posteriorly with some rugae, median carina present but absent on posterior half, without tubercles.</p><p>
              <italic>Wings.</italic> Fore wing: r 0.2 × 3-SR (Fig. <xref ref-type="fig" rid="F79">127</xref>); 1-CU1 horizontal, 0.5 × as long as 2-CU1; r-m 0.6 × 2-SR, and 0.4 × 3-SR; second submarginal cell medium-sized (Fig. <xref ref-type="fig" rid="F79">127</xref>); cu-a vertical, not parallel with CU1b, straight; 1-M nearly straight posteriorly. Hind wing: apical half of marginal cell parallel-sided or nearly so (Fig. <xref ref-type="fig" rid="F79">127</xref>); 2-SC+R short and longitudinal; short stub of m-cu present, unpigmented.</p><p>
              <italic>Legs.</italic> Tarsal claws setose; hind coxa superficially coriaceous, with satin sheen; hind trochantellus 2.3 × longer than wide; length of fore and hind femora 5.7 and 4.3 × their width, respectively (Figs <xref ref-type="fig" rid="F79">130–131</xref>); inner apex of hind tibia without comb; length of inner hind spur 0.3 × hind basitarsus.</p><!--PageBreak--><!--PageBreak--><p>
              <italic>Metasoma.</italic> First tergite as long as wide posteriorly, flattened and latero-posteriorly lamelliform; first tergite coriaceous and finely irregularly longitudinally rugose; second tergite robust (Fig. <xref ref-type="fig" rid="F79">129</xref>), without distinct median carina, with satin sheen and superficially rugulose; medio-basal area of second tergite absent; second suture shallow and largely crenulate; basal half of third tergite indistinctly rugulose, remainder of metasoma largely superficially coriaceous and rather shiny; fourth and apical third of third tergite without sharp lateral crease; ovipositor sheath largely densely setose.</p><p>
              <italic>Colour.</italic> Black or brownish black; antenna brown, but scapus dorsally and laterally dark brown; palpi, malar space up to eyes, mandible, tegulae, fore and middle coxae, trochanters and trochantelli, bases of fore and middle femora, medio-apical fifth of first tergite, medially second tergite and medio-basal patch of third tergite pale yellowish (Fig. <xref ref-type="fig" rid="F79">129</xref>); orbita (except latero-ventrally) brownish yellow (Figs <xref ref-type="fig" rid="F79">134–136</xref>) and remainder of head dark brown; mesopleuron ventrally yellowish brown with darker mesosternum; hind femur (except basally) fuzzy brown (Fig. <xref ref-type="fig" rid="F79">130</xref>), remainder of legs brownish yellow; veins and pterostigma (except yellow basal 0.4 and apex) dark brown; border between dark and pale part of pterostigma fairly sharp, contrasting with each other (Fig. <xref ref-type="fig" rid="F79">127</xref>); wing membrane subhyaline.</p><p>
              <italic>Variation.</italic> Length of fore wing 4.5–5.0 mm; antennal segments of ♀: 42(1), 43(1), 44(17), 45(46), 46(28), 47(4); of ♂: 42(13), 43(30), 44(38), 45(25), 46(1); notauli absent posteriorly or shallowly impressed; mesoscutum sometimes with weak diffuse reddish colouration posteriorly, along notaulic courses; orbita sometimes completely yellowish; mesosternum varying from (frequently) almost black, and then strongly contrasting with the reddish lower third of the mesopleuron, to reddish brown; median carina of propodeum sometimes traceable to posterior margin.</p></tp:treatment-sec><tp:treatment-sec sec-type="notes" id="SECID0EQTDK"><title>Note.</title><p>Males have on average about one fewer antennal segment than females.</p></tp:treatment-sec><tp:treatment-sec><!--Section generated to contain objects referenced in tp:taxon-treatment.--><fig id="F62" position="float" orientation="portrait"><label>Figures 9–19.</label><caption><p>
          <italic><tp:taxon-name><tp:taxon-name-part taxon-name-part-type="genus">Aleiodes</tp:taxon-name-part> <tp:taxon-name-part taxon-name-part-type="species">abraxanae</tp:taxon-name-part></tp:taxon-name></italic> sp. n., ♀, holotype. <bold>9</bold> wings <bold>10</bold> mesosoma lateral <bold>11</bold> propodeum and anterior half of metasoma dorsal <bold>12</bold> hind leg lateral <bold>13</bold> fore femur lateral <bold>14</bold> antenna <bold>15</bold> apical segments of antenna <bold>16</bold> head anterior <bold>17</bold> head lateral <bold>18</bold> head dorsal <bold>19</bold> basal segments of antenna.</p></caption><graphic xmlns:xlink="http://www.w3.org/1999/xlink" xlink:href="zookeys-639-001-g062.jpg" position="float" orientation="portrait" xlink:type="simple" id="oo_114592.jpg"/></fig></tp:treatment-sec><ref-list><ref id="B62"><mixed-citation xmlns:xlink="http://www.w3.org/1999/xlink" xlink:type="simple">
          <person-group><name name-style="western"><surname>Shenefelt</surname><given-names>RD</given-names></name></person-group> (<year>1975</year>) <article-title><tp:taxon-name><tp:taxon-name-part taxon-name-part-type="family">Braconidae</tp:taxon-name-part></tp:taxon-name> 8. <tp:taxon-name><tp:taxon-name-part taxon-name-part-type="subfamily">Exothecinae</tp:taxon-name-part></tp:taxon-name>, <tp:taxon-name><tp:taxon-name-part taxon-name-part-type="subfamily">Rogadinae</tp:taxon-name-part></tp:taxon-name>.</article-title> <source>Hymenopterorum Catalogus (nova editio)</source> <volume>12</volume>: <fpage>1115</fpage>–<lpage>1262</lpage>.</mixed-citation></ref><ref id="B45"><mixed-citation xmlns:xlink="http://www.w3.org/1999/xlink" xlink:type="simple">
          <person-group><name name-style="western"><surname>Papp</surname><given-names>J</given-names></name></person-group> (<year>1991</year>) <article-title>Parasitic wasps of the superfamily <tp:taxon-name><tp:taxon-name-part taxon-name-part-type="superfamily">Ichneumonoidea</tp:taxon-name-part></tp:taxon-name>. <tp:taxon-name><tp:taxon-name-part taxon-name-part-type="family">Braconidae</tp:taxon-name-part></tp:taxon-name>. 18. <tp:taxon-name><tp:taxon-name-part taxon-name-part-type="subfamily">Doryctinae</tp:taxon-name-part></tp:taxon-name>. 19. <tp:taxon-name><tp:taxon-name-part taxon-name-part-type="subfamily">Rogadinae</tp:taxon-name-part></tp:taxon-name>.</article-title> <source>Magyarorszag Allatvilaga [Fauna Hungariae]</source> <volume>167</volume>: <fpage>1</fpage>–<lpage>122</lpage>.</mixed-citation></ref><ref id="B11"><mixed-citation xmlns:xlink="http://www.w3.org/1999/xlink" xlink:type="simple">
          <person-group><name name-style="western"><surname>Belokobylskij</surname><given-names>SA</given-names></name><name name-style="western"><surname>Taeger</surname><given-names>A</given-names></name><name name-style="western"><surname>Achterberg</surname><given-names>C van</given-names></name><name name-style="western"><surname>Haeselbarth</surname><given-names>E</given-names></name><name name-style="western"><surname>Riedel</surname><given-names>M</given-names></name></person-group> (<year>2003</year>) <article-title>Checklist of the <tp:taxon-name><tp:taxon-name-part taxon-name-part-type="family">Braconidae</tp:taxon-name-part></tp:taxon-name> (<tp:taxon-name><tp:taxon-name-part taxon-name-part-type="order">Hymenoptera</tp:taxon-name-part></tp:taxon-name>) of Germany.</article-title> <source>Beiträge zur Entomologie</source> <volume>53</volume>(<issue>2</issue>): <fpage>341</fpage>–<lpage>435</lpage>.</mixed-citation></ref></ref-list></tp:taxon-treatment>
