# Supplementary material for: Revision of the western Palaearctic species of Aleiodes Wesmael (Hymenoptera, Braconidae, Rogadinae). Part 1: Introduction, key to species groups, outlying distinctive species, and revisionary notes on some further species
Source: Zookeys. 2016 Dec 12;(639):1–164. doi: 10.3897/zookeys.639.10893 (PMC5240373; doi:10.3897/zookeys.639.10893)
Supplement: XML Treatment for Aleiodes curticornis [file zookeys.639.10893-treatment12.xml]

<!DOCTYPE tp:taxon-treatment
  PUBLIC "-//TaxonX//DTD Taxonomic Treatment Publishing DTD v0 20100105//EN" "tax-treatment-NSO.dtd">
<tp:taxon-treatment xmlns:tp="http://www.plazi.org/taxpub"><tp:treatment-meta><kwd-group><label>Taxon classification</label><kwd><named-content content-type="kingdom">Animalia</named-content></kwd><kwd><named-content content-type="order">Hymenoptera</named-content></kwd><kwd><named-content content-type="family">Braconidae</named-content></kwd></kwd-group><mixed-citation publication-type="journal"><person-group><name><surname>van Achterberg</surname><given-names>Cornelis</given-names></name><name><surname>Shaw</surname><given-names>Mark R.</given-names></name></person-group><article-title>Revision of the western Palaearctic species of <italic><tp:taxon-name><tp:taxon-name-part taxon-name-part-type="genus">Aleiodes</tp:taxon-name-part></tp:taxon-name></italic> Wesmael (<tp:taxon-name><tp:taxon-name-part taxon-name-part-type="order">Hymenoptera</tp:taxon-name-part></tp:taxon-name>, <tp:taxon-name><tp:taxon-name-part taxon-name-part-type="family">Braconidae</tp:taxon-name-part></tp:taxon-name>, <tp:taxon-name><tp:taxon-name-part taxon-name-part-type="subfamily">Rogadinae</tp:taxon-name-part></tp:taxon-name>). Part 1: Introduction, key to species groups, outlying distinctive species, and revisionary notes on some further species</article-title><source>Zookeys</source><day>12</day><month>12</month><year>2016</year><volume>2016</volume><issue>639</issue><fpage>1</fpage><lpage>164</lpage><pub-id pub-id-type="doi">10.3897/zookeys.639.10893</pub-id></mixed-citation></tp:treatment-meta><tp:nomenclature><tp:taxon-name>
              <tp:taxon-name-part taxon-name-part-type="genus">Aleiodes</tp:taxon-name-part>
              <tp:taxon-name-part taxon-name-part-type="species">curticornis</tp:taxon-name-part>
            </tp:taxon-name><tp:taxon-status xmlns:xlink="http://www.w3.org/1999/xlink" xlink:type="simple">nom. n. &amp; stat. rev.</tp:taxon-status><xref ref-type="fig" rid="F80">Figs 138</xref><xref ref-type="fig" rid="F81">, 139–151</xref><!--PageBreak--><tp:nomenclature-citation-list><tp:nomenclature-citation><tp:taxon-name>
                  <tp:taxon-name-part taxon-name-part-type="genus">Aleiodes</tp:taxon-name-part> <tp:taxon-name-part taxon-name-part-type="species">ochraceus</tp:taxon-name-part></tp:taxon-name><comment>Hellén, 1927: 24, 32 (not <tp:taxon-name><tp:taxon-name-part taxon-name-part-type="genus">Rogas</tp:taxon-name-part> <tp:taxon-name-part taxon-name-part-type="species">ochraceus</tp:taxon-name-part></tp:taxon-name> Curtis, 1834); <xref ref-type="bibr" rid="B62">Shenefelt 1975</xref>: 1179; <xref ref-type="bibr" rid="B43">Papp 1985a</xref>: 154 (as possible synonym of <tp:taxon-name><tp:taxon-name-part taxon-name-part-type="genus">Aleiodes</tp:taxon-name-part> <tp:taxon-name-part taxon-name-part-type="species">gastritor</tp:taxon-name-part></tp:taxon-name> (Thunberg, 1822); <xref ref-type="bibr" rid="B33">Koponen and Tobias 1989</xref>: 24 (lectotype deposition) (examined).</comment></tp:nomenclature-citation><tp:nomenclature-citation><tp:taxon-name>
                  <tp:taxon-name-part taxon-name-part-type="genus">Rhogas</tp:taxon-name-part> <tp:taxon-name-part taxon-name-part-type="species">ochraceous</tp:taxon-name-part></tp:taxon-name><comment>; <xref rid="B21" ref-type="bibr">Fahringer 1932</xref>: 305.</comment></tp:nomenclature-citation></tp:nomenclature-citation-list></tp:nomenclature><tp:treatment-sec sec-type="type material" id="SECID0EYWDK"><title>Type material.</title><p>Lectotype of <italic><tp:taxon-name><tp:taxon-name-part taxon-name-part-type="genus">Aleiodes</tp:taxon-name-part> <tp:taxon-name-part taxon-name-part-type="species">ochraceus</tp:taxon-name-part></tp:taxon-name></italic> Hellén here designated (<abbrev xmlns:xlink="http://www.w3.org/1999/xlink" content-type="institution" xlink:title="Finnish Museum of Natural History, Helsinki" id="ABBRID0EIXDK" xlink:type="simple">FMNH</abbrev>), ♀, “[<bold>Finland</bold>,] Jomala”, “Hellén”, “829”, “Coll. Hellén: <italic><tp:taxon-name><tp:taxon-name-part taxon-name-part-type="genus">Aleiodes</tp:taxon-name-part> <tp:taxon-name-part taxon-name-part-type="species">ochraceus</tp:taxon-name-part></tp:taxon-name></italic> Hellén”, “<ext-link xmlns:xlink="http://www.w3.org/1999/xlink" xlink:type="simple" ext-link-type="uri" xlink:href="http://id.luomus.fi./GL3421">http://id.luomus.fi./GL3421</ext-link>”; one ♀ paralectotype (topotypic, GL3420) and one ♂ paralectotype (Nystad, GL3419).</p></tp:treatment-sec><tp:treatment-sec sec-type="material" id="SECID0EBYDK"><title>Additional material.</title><p>*<bold>Austria</bold>, <bold>Finland</bold>, <bold>France</bold> (*mainland and *Corsica), *<bold>Hungary</bold>, <bold>Italy</bold> (*mainland and *Sicily), *<bold>Romania</bold>, *<bold>Spain, *Slovakia, *Slovenia, *Turkey.</bold> Specimens in <named-content xmlns:xlink="http://www.w3.org/1999/xlink" content-type="dwc:institutional_code" xlink:type="simple">NMS</named-content>, <abbrev xmlns:xlink="http://www.w3.org/1999/xlink" content-type="institution" xlink:title="Natural History Museum, London" id="ABBRID0E4YDK" xlink:type="simple">BMNH</abbrev>, <named-content xmlns:xlink="http://www.w3.org/1999/xlink" content-type="dwc:institutional_code" xlink:type="simple">RMNH</named-content>, <abbrev xmlns:xlink="http://www.w3.org/1999/xlink" content-type="institution" xlink:title="Hungarian Natural History Museum, Budapest" id="ABBRID0EKZDK" xlink:type="simple">MTMA</abbrev>, <abbrev xmlns:xlink="http://www.w3.org/1999/xlink" content-type="institution" xlink:title="Finnish Museum of Natural History, Helsinki" id="ABBRID0EPZDK" xlink:type="simple">FMNH</abbrev>, <abbrev xmlns:xlink="http://www.w3.org/1999/xlink" content-type="institution" xlink:title="Zoologische Staatssammlung, München" id="ABBRID0EXZDK" xlink:type="simple">ZSSM</abbrev>, <abbrev xmlns:xlink="http://www.w3.org/1999/xlink" content-type="collection" xlink:title="J.V. Falcó Collection, Valencia" id="ABBRID0E3ZDK" xlink:type="simple">FC</abbrev>, <abbrev xmlns:xlink="http://www.w3.org/1999/xlink" content-type="collection" xlink:title="J. Lukáš Collection, Bratislava" id="ABBRID0EB1DK" xlink:type="simple">JLC</abbrev>.</p><!--PageBreak--></tp:treatment-sec><tp:treatment-sec sec-type="Molecular data" id="SECID0EH1DK"><title>Molecular data.</title><p>MRS056 (Corsica <ext-link xmlns:xlink="http://www.w3.org/1999/xlink" ext-link-type="gen" xlink:href="JF962825" xlink:type="simple">JF962825</ext-link>, CO1), MRS336 (Italy <ext-link xmlns:xlink="http://www.w3.org/1999/xlink" ext-link-type="gen" xlink:href="JF973341" xlink:type="simple">JF973341</ext-link>, CO1), MRS338 (Italy <ext-link xmlns:xlink="http://www.w3.org/1999/xlink" ext-link-type="gen" xlink:href="KU682235" xlink:type="simple">KU682235</ext-link>, CO1]), MRS342 (Italy <ext-link xmlns:xlink="http://www.w3.org/1999/xlink" ext-link-type="gen" xlink:href="KU682236" xlink:type="simple">KU682236</ext-link>, CO1), MRS343 (Italy <ext-link xmlns:xlink="http://www.w3.org/1999/xlink" ext-link-type="gen" xlink:href="JF962826" xlink:type="simple">JF962826</ext-link>/<ext-link xmlns:xlink="http://www.w3.org/1999/xlink" ext-link-type="gen" xlink:href="KU682237" xlink:type="simple">KU682237</ext-link>, CO1).</p><!--PageBreak--></tp:treatment-sec><tp:treatment-sec sec-type="biology" id="SECID0EM2DK"><title>Biology.</title><p>Unknown. Most specimens have been collected at night in July and August in open situations. It may be univoltine and have hosts in low vegetation.</p></tp:treatment-sec><tp:treatment-sec sec-type="diagnosis" id="SECID0ER2DK"><title>Diagnosis.</title><p>Head subglobose (Fig. <xref ref-type="fig" rid="F81">150</xref>); antennal segments of ♀ 28–35, and stout (Fig. <xref ref-type="fig" rid="F81">147</xref>), of ♂ 39–42; antenna of ♀ 0.8–1.1 × as long as fore wing, longer in ♂; OOL of ♀ 1.2 × diameter of posterior ocellus; occiput coriaceous-rugose or -rugulose (Fig. <xref ref-type="fig" rid="F81">150</xref>); second submarginal cell of fore wing rather narrow (Fig. <xref ref-type="fig" rid="F81">139</xref>); dorsal face of propodeum long and (slightly) angularly protruding postero-laterally (Fig. <xref ref-type="fig" rid="F81">142</xref>); fore femur stout (Fig. <xref ref-type="fig" rid="F81">145</xref>); hind femur rather wide (Fig. <xref ref-type="fig" rid="F81">143</xref>); sexes strongly dimorphic, the ♂ having larger ocelli, and slender and more numerous antennal segments; body completely yellowish brown, except black stemmaticum.</p><fig id="F80" position="float" orientation="portrait"><label>Figure 138.</label><caption><p>
          <italic><tp:taxon-name><tp:taxon-name-part taxon-name-part-type="genus">Aleiodes</tp:taxon-name-part> <tp:taxon-name-part taxon-name-part-type="species">curticornis</tp:taxon-name-part></tp:taxon-name></italic> nom. n., ♀, Italy, Tyrol, near Laudes, habitus lateral.</p></caption><graphic xmlns:xlink="http://www.w3.org/1999/xlink" xlink:href="zookeys-639-001-g080.jpg" position="float" orientation="portrait" xlink:type="simple" id="oo_114612.jpg"/></fig><fig id="F81" position="float" orientation="portrait"><label>Figures 139–151.</label><caption><p>
          <italic><tp:taxon-name><tp:taxon-name-part taxon-name-part-type="genus">Aleiodes</tp:taxon-name-part> <tp:taxon-name-part taxon-name-part-type="species">curticornis</tp:taxon-name-part></tp:taxon-name></italic> nom. n., ♀, Turkey, Agri, but 143 of ♀ from Tyrol. <bold>139</bold> fore wing <bold>140</bold> hind wing <bold>141</bold> mesosoma lateral <bold>142</bold> propodeum and metasoma dorsal <bold>143</bold> hind leg lateral <bold>144</bold> basal segments of antenna <bold>145</bold> fore femur lateral <bold>146</bold> antenna <bold>147</bold> apical segments of antenna <bold>148</bold> head anterior <bold>149</bold> head lateral <bold>150</bold> head dorsal <bold>151</bold> propodeum and first tergite lateral.</p></caption><graphic xmlns:xlink="http://www.w3.org/1999/xlink" xlink:href="zookeys-639-001-g081.jpg" position="float" orientation="portrait" xlink:type="simple" id="oo_114613.jpg"/></fig></tp:treatment-sec><tp:treatment-sec sec-type="description" id="SECID0E25DK"><title>Description.</title><p>Redescribed ♀ (<named-content xmlns:xlink="http://www.w3.org/1999/xlink" content-type="dwc:institutional_code" xlink:type="simple">RMNH</named-content>) from Agri (Turkey), length of fore wing 3.2 mm, of body 3.7 mm.</p><p>
              <italic>Head.</italic> Antennal segments 28, length of antenna 0.8 × as long as fore wing, its subapical segments slightly longer than wide (Fig. <xref ref-type="fig" rid="F81">147</xref>); head subglobose in dorsal view (Fig. <xref ref-type="fig" rid="F81">150</xref>); frons granulate-rugulose and slightly shiny; OOL 1.2 × diameter of posterior ocellus and very finely rugulose as is vertex, with satin sheen; clypeus moderately convex and coriaceous; ventral margin of clypeus thick and depressed (Fig. <xref ref-type="fig" rid="F81">148</xref>); width of hypoclypeal depression 0.4 × minimum width of face (Fig. <xref ref-type="fig" rid="F81">148</xref>) and face mainly transversely rugulose and with medium-sized setae; length of eye 2.2 × temple in dorsal view and temple subparallel-sided behind eye; occiput behind stemmaticum rugulose and occipital carina present ventrally and widely interrupted dorsally; clypeus near lower level of eyes (Fig. <xref ref-type="fig" rid="F81">148</xref>); length of malar space 0.5 × height of eye in lateral view (Fig. <xref ref-type="fig" rid="F81">149</xref>); eyes somewhat protruding (Figs <xref ref-type="fig" rid="F81">148–150</xref>).</p><p>
              <italic>Mesosoma.</italic> Pronotum medio-anteriorly distinctly convex; mesoscutal lobes largely coriaceous, matt and medio-posteriorly rugulose, notauli narrow and sparsely finely crenulate and posteriorly absent; prepectal carina narrow lamelliform medio-ventrally, not reaching anterior border of mesopleuron; precoxal area of mesopleuron finely rugose; mesopleuron above precoxal area (except partly smooth and shiny speculum) superficially granulate, but dorsally rugose; medially metapleuron granulate and matt; mesosternal sulcus narrow and rather shallow, without carina posteriorly; mesosternum rounded posteriorly; scutellum slender, moderately convex, mainly granulate and non-carinate laterally; dorsal face of propodeum largely rugose, long and (slightly) angularly crest-like or tuberculate protruding postero-laterally, median carina present but irregular and similar to surrounding sculpture.</p><p>
              <italic>Wings.</italic> Fore wing: r 0.5 × 3-SR (Fig. <xref ref-type="fig" rid="F81">139</xref>); 1-CU1 horizontal, 0.4 × as long as 2-CU1; r-m 0.6 × 2-SR, and 0.4 × 3-SR; second submarginal cell rather slender (Figs <xref ref-type="fig" rid="F80">138</xref>–<xref ref-type="fig" rid="F81">139</xref>); vein M+CU1 of fore wing apically at same level as vein 2-CU1 (Fig. <xref ref-type="fig" rid="F81">139</xref>); vein 1-SR of fore wing short and linear with vein 1-M (Fig. <xref ref-type="fig" rid="F81">139</xref>); cu-a subvertical, not parallel with CU1b, straight; 1-M nearly straight posteriorly. Hind wing: apical half of marginal cell slightly widened apically (Fig. <xref ref-type="fig" rid="F81">140</xref>); 2-SC+R narrow and longitudinal; m-cu present, but unpigmented.</p><p>
              <italic>Legs.</italic> Tarsal claws setose; hind coxa coriaceous, with some oblique striae and satin sheen and about reaching apex of first tergite; hind trochantellus 2.4 × longer ventrally <!--PageBreak--><!--PageBreak-->than wide; length of fore and hind femora 4.5 and 4.2 × their width, respectively (Figs <xref ref-type="fig" rid="F81">143</xref>, <xref ref-type="fig" rid="F81">145</xref>); inner apex of hind tibia without comb; length of inner hind spur 0.4 × hind basitarsus.</p><p>
              <italic>Metasoma.</italic> First tergite 0.9 × as long as wide posteriorly, rather flattened medially and latero-posteriorly non-lamelliform; first–second tergites longitudinally rugose and with median carina (Fig. <xref ref-type="fig" rid="F81">142</xref>); medio-basal area of second tergite absent; second suture narrow, deep and finely crenulate; third tergite without median carina; third–fourth tergites finely coriaceous; fourth tergite flat medially and apically truncate; fourth tergite without sharp lateral crease; remainder of metasoma largely retracted; ovipositor sheath truncate apically and moderately setose.</p><p>
              <italic>Colour.</italic> Yellowish brown; palpi, tegulae, pterostigma, veins (but parastigma and part of basal veins dark brown) and legs yellow; stemmaticum and ovipositor sheath black; wing membrane subhyaline.</p><p>
              <italic>Variation.</italic> Sexual dimorphism is unusually pronounced in this species, in respect of the large ocelli and the slenderer and much higher number of antennal segments of the male. Antennal segments of ♀ 28(2), 30(6), 31(2), 32(1), 33(1), 34(3), 35(1) and of ♂ 39(2), 40(1), 41(5), 42(1); antenna of ♀ 0.8–1.1 × as long as fore wing; stemmaticum black or brown; hind femur of ♀ moderately robust (Fig. <xref ref-type="fig" rid="F81">143</xref>) to rather swollen.</p></tp:treatment-sec><ref-list><ref id="B62"><mixed-citation xmlns:xlink="http://www.w3.org/1999/xlink" xlink:type="simple">
          <person-group><name name-style="western"><surname>Shenefelt</surname><given-names>RD</given-names></name></person-group> (<year>1975</year>) <article-title><tp:taxon-name><tp:taxon-name-part taxon-name-part-type="family">Braconidae</tp:taxon-name-part></tp:taxon-name> 8. <tp:taxon-name><tp:taxon-name-part taxon-name-part-type="subfamily">Exothecinae</tp:taxon-name-part></tp:taxon-name>, <tp:taxon-name><tp:taxon-name-part taxon-name-part-type="subfamily">Rogadinae</tp:taxon-name-part></tp:taxon-name>.</article-title> <source>Hymenopterorum Catalogus (nova editio)</source> <volume>12</volume>: <fpage>1115</fpage>–<lpage>1262</lpage>.</mixed-citation></ref><ref id="B43"><mixed-citation xmlns:xlink="http://www.w3.org/1999/xlink" xlink:type="simple">
          <person-group><name name-style="western"><surname>Papp</surname><given-names>J</given-names></name></person-group> (<year>1985a</year>) <article-title>Contributions to the braconid fauna of Hungary, VII. <tp:taxon-name><tp:taxon-name-part taxon-name-part-type="subfamily">Rogadinae</tp:taxon-name-part></tp:taxon-name> (<tp:taxon-name><tp:taxon-name-part taxon-name-part-type="order">Hymenoptera</tp:taxon-name-part></tp:taxon-name>: <tp:taxon-name><tp:taxon-name-part taxon-name-part-type="family">Braconidae</tp:taxon-name-part></tp:taxon-name>).</article-title> <source>Folia Entomologica Hungarica</source> <volume>46</volume>: <fpage>143</fpage>–<lpage>164</lpage>.</mixed-citation></ref><ref id="B33"><mixed-citation xmlns:xlink="http://www.w3.org/1999/xlink" xlink:type="simple">
          <person-group><name name-style="western"><surname>Koponen</surname><given-names>M</given-names></name><name name-style="western"><surname>Tobias</surname><given-names>VI</given-names></name></person-group> (<year>1989</year>) <article-title>Lists of the insect types in the Zoological Museum, University of Helsinki (Finland): 12. <tp:taxon-name><tp:taxon-name-part taxon-name-part-type="order">Hymenoptera</tp:taxon-name-part></tp:taxon-name>: <tp:taxon-name><tp:taxon-name-part taxon-name-part-type="family">Braconidae</tp:taxon-name-part></tp:taxon-name> described by Wolter Hellén.</article-title> <source>Acta Entomologica Fennica</source> <volume>55</volume>: <fpage>23</fpage>–<lpage>25</lpage>.</mixed-citation></ref><ref id="B21"><mixed-citation xmlns:xlink="http://www.w3.org/1999/xlink" xlink:type="simple">
          <person-group><name name-style="western"><surname>Fahringer</surname><given-names>J</given-names></name></person-group> (<year>1932</year>) <article-title>Opuscula braconologica. Band 3. Palaearktischen Region.</article-title> <source>Opuscula Braconologica (Wien)</source> <volume>4</volume>: <fpage>241</fpage>–<lpage>320</lpage>.</mixed-citation></ref></ref-list></tp:taxon-treatment>
