# Supplementary material for: Revision of the western Palaearctic species of Aleiodes Wesmael (Hymenoptera, Braconidae, Rogadinae). Part 1: Introduction, key to species groups, outlying distinctive species, and revisionary notes on some further species
Source: Zookeys. 2016 Dec 12;(639):1–164. doi: 10.3897/zookeys.639.10893 (PMC5240373; doi:10.3897/zookeys.639.10893)
Supplement: XML Treatment for Aleiodes esenbeckii [file zookeys.639.10893-treatment14.xml]

<!DOCTYPE tp:taxon-treatment
  PUBLIC "-//TaxonX//DTD Taxonomic Treatment Publishing DTD v0 20100105//EN" "tax-treatment-NSO.dtd">
<tp:taxon-treatment xmlns:tp="http://www.plazi.org/taxpub"><tp:treatment-meta><kwd-group><label>Taxon classification</label><kwd><named-content content-type="kingdom">Animalia</named-content></kwd><kwd><named-content content-type="order">Hymenoptera</named-content></kwd><kwd><named-content content-type="family">Braconidae</named-content></kwd></kwd-group><mixed-citation publication-type="journal"><person-group><name><surname>van Achterberg</surname><given-names>Cornelis</given-names></name><name><surname>Shaw</surname><given-names>Mark R.</given-names></name></person-group><article-title>Revision of the western Palaearctic species of <italic><tp:taxon-name><tp:taxon-name-part taxon-name-part-type="genus">Aleiodes</tp:taxon-name-part></tp:taxon-name></italic> Wesmael (<tp:taxon-name><tp:taxon-name-part taxon-name-part-type="order">Hymenoptera</tp:taxon-name-part></tp:taxon-name>, <tp:taxon-name><tp:taxon-name-part taxon-name-part-type="family">Braconidae</tp:taxon-name-part></tp:taxon-name>, <tp:taxon-name><tp:taxon-name-part taxon-name-part-type="subfamily">Rogadinae</tp:taxon-name-part></tp:taxon-name>). Part 1: Introduction, key to species groups, outlying distinctive species, and revisionary notes on some further species</article-title><source>Zookeys</source><day>12</day><month>12</month><year>2016</year><volume>2016</volume><issue>639</issue><fpage>1</fpage><lpage>164</lpage><pub-id pub-id-type="doi">10.3897/zookeys.639.10893</pub-id></mixed-citation></tp:treatment-meta><tp:nomenclature><tp:taxon-name>
              <tp:taxon-name-part taxon-name-part-type="genus">Aleiodes</tp:taxon-name-part>
              <tp:taxon-name-part taxon-name-part-type="species">esenbeckii</tp:taxon-name-part>
            </tp:taxon-name><tp:taxon-authority>(Hartig, 1838)</tp:taxon-authority><xref ref-type="fig" rid="F84">Figs 165–166</xref><xref ref-type="fig" rid="F85">, 167–177</xref><xref ref-type="fig" rid="F86">, 178–179</xref><xref ref-type="fig" rid="F87">, 180–189</xref><!--PageBreak--><tp:nomenclature-citation-list><tp:nomenclature-citation><tp:taxon-name>
                  <tp:taxon-name-part taxon-name-part-type="genus">Rogas</tp:taxon-name-part> <tp:taxon-name-part taxon-name-part-type="species">esenbeckii</tp:taxon-name-part></tp:taxon-name><comment>Hartig, 1838: 255; <xref ref-type="bibr" rid="B73">Tobias 1986</xref>: 81 (transl.: 135) (examined).</comment></tp:nomenclature-citation><tp:nomenclature-citation><tp:taxon-name>
                  <tp:taxon-name-part taxon-name-part-type="genus">Rhogas</tp:taxon-name-part> <tp:taxon-name-part taxon-name-part-type="species">esenbeckii</tp:taxon-name-part></tp:taxon-name><comment>; Kokujev (in Serebryanikova), 1901: 100.</comment></tp:nomenclature-citation><tp:nomenclature-citation><tp:taxon-name>
                  <tp:taxon-name-part taxon-name-part-type="genus">Aleiodes</tp:taxon-name-part> <tp:taxon-name-part taxon-name-part-type="species">esenbecki</tp:taxon-name-part></tp:taxon-name><comment>; <xref ref-type="bibr" rid="B45">Papp 1991</xref>: 93 (as synonym of <tp:taxon-name><tp:taxon-name-part taxon-name-part-type="genus">Aleiodes</tp:taxon-name-part> <tp:taxon-name-part taxon-name-part-type="species">procerus</tp:taxon-name-part></tp:taxon-name>).</comment></tp:nomenclature-citation><tp:nomenclature-citation><tp:taxon-name>
                  <tp:taxon-name-part taxon-name-part-type="genus">Aleiodes</tp:taxon-name-part> <tp:taxon-name-part taxon-name-part-type="species">esenbeckii</tp:taxon-name-part></tp:taxon-name><comment>; <xref ref-type="bibr" rid="B11">Belokobylskij et al. 2003</xref>: 398.</comment></tp:nomenclature-citation><tp:nomenclature-citation><tp:taxon-name>
                  <tp:taxon-name-part taxon-name-part-type="genus">Rhogas</tp:taxon-name-part> <tp:taxon-name-part taxon-name-part-type="species">corsicus</tp:taxon-name-part></tp:taxon-name><comment>Szépligeti, 1906: 616 (examined).</comment></tp:nomenclature-citation><tp:nomenclature-citation><tp:taxon-name>
                  <tp:taxon-name-part taxon-name-part-type="genus">Aleiodes</tp:taxon-name-part> <tp:taxon-name-part taxon-name-part-type="species">corsicus</tp:taxon-name-part></tp:taxon-name><comment>; <xref ref-type="bibr" rid="B45">Papp 1991</xref>: 93 (as synonym of <tp:taxon-name><tp:taxon-name-part taxon-name-part-type="genus">Aleiodes</tp:taxon-name-part> <tp:taxon-name-part taxon-name-part-type="species">procerus</tp:taxon-name-part></tp:taxon-name>), <xref rid="B48" ref-type="bibr">2004</xref>: 215 (holotype).</comment></tp:nomenclature-citation><tp:nomenclature-citation><tp:taxon-name>
                  <tp:taxon-name-part taxon-name-part-type="genus">Rogas</tp:taxon-name-part> <tp:taxon-name-part taxon-name-part-type="species">gastropachae</tp:taxon-name-part></tp:taxon-name><comment>Kokujev (in Serebryanikova), 1901: 100–101.</comment></tp:nomenclature-citation><tp:nomenclature-citation><tp:taxon-name>
                  <tp:taxon-name-part taxon-name-part-type="genus">Aleiodes</tp:taxon-name-part> <tp:taxon-name-part taxon-name-part-type="species">gastropachae</tp:taxon-name-part></tp:taxon-name><comment>; <xref ref-type="bibr" rid="B45">Papp 1991</xref>: 93 (as synonym of <tp:taxon-name><tp:taxon-name-part taxon-name-part-type="genus">Aleiodes</tp:taxon-name-part> <tp:taxon-name-part taxon-name-part-type="species">procerus</tp:taxon-name-part></tp:taxon-name>).</comment></tp:nomenclature-citation><tp:nomenclature-citation><tp:taxon-name>
                  <tp:taxon-name-part taxon-name-part-type="genus">Phanomeris</tp:taxon-name-part> <tp:taxon-name-part taxon-name-part-type="species">dendrolimi</tp:taxon-name-part></tp:taxon-name><comment>Matsumura, 1926: 41; <xref ref-type="bibr" rid="B15">Chen and He 1997</xref>: 50 (as synonym of <tp:taxon-name><tp:taxon-name-part taxon-name-part-type="genus">Aleiodes</tp:taxon-name-part> <tp:taxon-name-part taxon-name-part-type="species">esenbeckii</tp:taxon-name-part></tp:taxon-name>).</comment></tp:nomenclature-citation><tp:nomenclature-citation><tp:taxon-name>
                  <tp:taxon-name-part taxon-name-part-type="genus">Aleiodes</tp:taxon-name-part> <tp:taxon-name-part taxon-name-part-type="species">dendrolimi</tp:taxon-name-part></tp:taxon-name><comment>; <xref ref-type="bibr" rid="B62">Shenefelt 1975</xref>: 1172–1173.</comment></tp:nomenclature-citation><tp:nomenclature-citation><tp:taxon-name>
                  <tp:taxon-name-part taxon-name-part-type="genus">Phanomeris</tp:taxon-name-part> <tp:taxon-name-part taxon-name-part-type="species">dendrolimusi</tp:taxon-name-part></tp:taxon-name><comment>Matsumura, 1926: 32 (invalid emendation).</comment></tp:nomenclature-citation><tp:nomenclature-citation><tp:taxon-name>
                  <tp:taxon-name-part taxon-name-part-type="genus">Phanomeris</tp:taxon-name-part> <tp:taxon-name-part taxon-name-part-type="species">spectabilis</tp:taxon-name-part></tp:taxon-name><comment>Matsumura, 1926: 33; <xref ref-type="bibr" rid="B15">Chen and He 1997</xref>: 50 (as synonym of <tp:taxon-name><tp:taxon-name-part taxon-name-part-type="genus">Aleiodes</tp:taxon-name-part> <tp:taxon-name-part taxon-name-part-type="species">esenbeckii</tp:taxon-name-part></tp:taxon-name>).</comment></tp:nomenclature-citation><tp:nomenclature-citation><tp:taxon-name>
                  <tp:taxon-name-part taxon-name-part-type="genus">Rhogas</tp:taxon-name-part> <tp:taxon-name-part taxon-name-part-type="species">metanastriae</tp:taxon-name-part></tp:taxon-name><comment>Rohwer, 1934: 47; <xref ref-type="bibr" rid="B15">Chen and He 1997</xref>: 50 (as synonym of <tp:taxon-name><tp:taxon-name-part taxon-name-part-type="genus">Aleiodes</tp:taxon-name-part> <tp:taxon-name-part taxon-name-part-type="species">esenbeckii</tp:taxon-name-part></tp:taxon-name>).</comment></tp:nomenclature-citation></tp:nomenclature-citation-list></tp:nomenclature><tp:treatment-sec sec-type="type material" id="SECID0EVGFK"><title>Type material.</title><p>Holotype of <italic><tp:taxon-name><tp:taxon-name-part taxon-name-part-type="genus">Rogas</tp:taxon-name-part> <tp:taxon-name-part taxon-name-part-type="species">esenbeckii</tp:taxon-name-part></tp:taxon-name></italic>, ♂ (<abbrev xmlns:xlink="http://www.w3.org/1999/xlink" content-type="institution" xlink:title="Zoologische Staatssammlung, München" id="ABBRID0EFHFK" xlink:type="simple">ZSSM</abbrev>), “715, [<bold>Germany</bold>, Charlottenburg]”, “<italic><tp:taxon-name><tp:taxon-name-part taxon-name-part-type="species">esenbeckii</tp:taxon-name-part></tp:taxon-name></italic> n.”, together with mummy of <italic><tp:taxon-name><tp:taxon-name-part taxon-name-part-type="genus">Dendrolimus</tp:taxon-name-part> <tp:taxon-name-part taxon-name-part-type="species">pini</tp:taxon-name-part></tp:taxon-name></italic> (L.); holotype of <italic><tp:taxon-name><tp:taxon-name-part taxon-name-part-type="genus">Rhogas</tp:taxon-name-part> <tp:taxon-name-part taxon-name-part-type="species">corsicus</tp:taxon-name-part></tp:taxon-name></italic>, ♀ (<abbrev xmlns:xlink="http://www.w3.org/1999/xlink" content-type="institution" xlink:title="Hungarian Natural History Museum, Budapest" id="ABBRID0EKIFK" xlink:type="simple">MTMA</abbrev>), “[<bold>France</bold>, Corsica,] Ajaccio”, “<italic><tp:taxon-name><tp:taxon-name-part taxon-name-part-type="species">praetor</tp:taxon-name-part></tp:taxon-name></italic> Reinh.? (Corsica)”.</p></tp:treatment-sec><tp:treatment-sec sec-type="material" id="SECID0E2IFK"><title>Additional material.</title><p>
              <tp:taxon-name><tp:taxon-name-part taxon-name-part-type="infraspecific-rank">f.</tp:taxon-name-part> <tp:taxon-name-part taxon-name-part-type="form">esenbeckii</tp:taxon-name-part></tp:taxon-name>: <bold>Austria</bold>, *<bold>Croatia</bold>, <bold>Czech Republic</bold>, <bold>France</bold> (*mainland and Corsica) *<bold>Netherlands</bold> (Muiderberg), <bold>Germany</bold>, <bold>Spain</bold> (*Mallorca); <tp:taxon-name><tp:taxon-name-part taxon-name-part-type="infraspecific-rank">f.</tp:taxon-name-part> <tp:taxon-name-part taxon-name-part-type="form">dendrolimi</tp:taxon-name-part></tp:taxon-name>: <bold>China</bold>, *<bold>Finland</bold>, <bold>Russia</bold>, <bold>Switzerland</bold>. Specimens in <named-content xmlns:xlink="http://www.w3.org/1999/xlink" content-type="dwc:institutional_code" xlink:type="simple">NMS</named-content>, <abbrev xmlns:xlink="http://www.w3.org/1999/xlink" content-type="institution" xlink:title="Zoologische Staatssammlung, München" id="ABBRID0E2KFK" xlink:type="simple">ZSSM</abbrev>, <named-content xmlns:xlink="http://www.w3.org/1999/xlink" content-type="dwc:institutional_code" xlink:type="simple">RMNH</named-content>, <abbrev xmlns:xlink="http://www.w3.org/1999/xlink" content-type="institution" xlink:title="Oberösterreichisches Landesmuseum, Biologiezentrum, Linz" id="ABBRID0EILFK" xlink:type="simple">BZL</abbrev>, <abbrev xmlns:xlink="http://www.w3.org/1999/xlink" content-type="institution" xlink:title="Hungarian Natural History Museum, Budapest" id="ABBRID0ENLFK" xlink:type="simple">MTMA</abbrev>, <abbrev xmlns:xlink="http://www.w3.org/1999/xlink" content-type="institution" xlink:title="Natural History Museum, London" id="ABBRID0ESLFK" xlink:type="simple">BMNH</abbrev>, <abbrev xmlns:xlink="http://www.w3.org/1999/xlink" content-type="institution" xlink:title="Senkenberg Deutches Entomologisches Institut, Müncheberg" id="ABBRID0EXLFK" xlink:type="simple">SDEI</abbrev>, <named-content xmlns:xlink="http://www.w3.org/1999/xlink" content-type="dwc:institutional_code" xlink:type="simple">ZISP</named-content></p></tp:treatment-sec><tp:treatment-sec sec-type="Molecular data" id="SECID0EDMFK"><title>Molecular data.</title><p>MRS180 (Finland <ext-link xmlns:xlink="http://www.w3.org/1999/xlink" ext-link-type="gen" xlink:href="EU979581" xlink:type="simple">EU979581</ext-link>,CO1 + <ext-link xmlns:xlink="http://www.w3.org/1999/xlink" ext-link-type="gen" xlink:href="EU854329" xlink:type="simple">EU854329</ext-link>, short 28S), MRS500 (Mallorca <ext-link xmlns:xlink="http://www.w3.org/1999/xlink" ext-link-type="gen" xlink:href="JF962845" xlink:type="simple">JF962845</ext-link>/<ext-link xmlns:xlink="http://www.w3.org/1999/xlink" ext-link-type="gen" xlink:href="KU682240" xlink:type="simple">KU682240</ext-link>, CO1).</p></tp:treatment-sec><tp:treatment-sec sec-type="biology" id="SECID0E4MFK"><title>Biology.</title><p>Apart from the examined holotype (see above) all the reared specimens we have seen (of <tp:taxon-name><tp:taxon-name-part taxon-name-part-type="infraspecific-rank">form</tp:taxon-name-part> <tp:taxon-name-part taxon-name-part-type="form">dendrolimi</tp:taxon-name-part></tp:taxon-name>) were from Siberian populations of <italic><tp:taxon-name><tp:taxon-name-part taxon-name-part-type="genus">Dendrolimus</tp:taxon-name-part> <tp:taxon-name-part taxon-name-part-type="species">superans</tp:taxon-name-part> <tp:taxon-name-part taxon-name-part-type="subspecies">sibericus</tp:taxon-name-part></tp:taxon-name></italic> (Rozhkov) (<tp:taxon-name><tp:taxon-name-part taxon-name-part-type="order">Lepidoptera</tp:taxon-name-part></tp:taxon-name>: <tp:taxon-name><tp:taxon-name-part taxon-name-part-type="family">Lasiocampidae</tp:taxon-name-part></tp:taxon-name>) (7). <italic><tp:taxon-name><tp:taxon-name-part taxon-name-part-type="genus">Aleiodes</tp:taxon-name-part> <tp:taxon-name-part taxon-name-part-type="species">esenbeckii</tp:taxon-name-part></tp:taxon-name></italic> is a well-known parasitoid of <italic><tp:taxon-name><tp:taxon-name-part taxon-name-part-type="genus">Dendrolimus</tp:taxon-name-part></tp:taxon-name></italic> species. In the central part of its range the host species <italic><tp:taxon-name><tp:taxon-name-part taxon-name-part-type="genus">Dendrolimus</tp:taxon-name-part> <tp:taxon-name-part taxon-name-part-type="species">pini</tp:taxon-name-part></tp:taxon-name></italic> (Linnaeus) is normally univoltine, but in southern European (Mediterranean) popula<!--PageBreak-->tions it is at least bivoltine (Vadim V. Zolotuhin, pers. comm.), while in northern Siberia the host <italic><tp:taxon-name><tp:taxon-name-part taxon-name-part-type="genus">Dendrolimus</tp:taxon-name-part> <tp:taxon-name-part taxon-name-part-type="species">superans</tp:taxon-name-part> <tp:taxon-name-part taxon-name-part-type="subspecies">sibericus</tp:taxon-name-part></tp:taxon-name></italic> Tchetverikov usually has a 2-year life cycle. The parasitoid overwinters inside the diapausing host larva, and adapts its seasonality according <!--PageBreak-->to that of the host: <xref ref-type="bibr" rid="B13">Boldaruev (1958)</xref> reports that in Siberia <italic><tp:taxon-name><tp:taxon-name-part taxon-name-part-type="genus">Aleiodes</tp:taxon-name-part> <tp:taxon-name-part taxon-name-part-type="species">dendrolimi</tp:taxon-name-part></tp:taxon-name></italic> spends over 20 months inside its host larva, which is mummified in late May to June following the second winter of the 2-year cycle, but in captivity (and also ocassionally in the wild) the host, and similarly the parasitoid, can be induced to develop within a year or even less. He also found that the adult parasitoid is long-lived and that females develop eggs only after a prolonged period of feeding on honeydew. Specimens seen from Europe have been collected from late May–October, no doubt reflecting local seasonality of the host.</p></tp:treatment-sec><tp:treatment-sec sec-type="diagnosis" id="SECID0ECQFK"><title>Diagnosis.</title><p>Antennal segments of ♀ 56–62; head entirely brownish yellow apart from stemmaticum (Figs <xref ref-type="fig" rid="F85">173–175</xref>): <tp:taxon-name><tp:taxon-name-part taxon-name-part-type="infraspecific-rank">f.</tp:taxon-name-part> <tp:taxon-name-part taxon-name-part-type="form">esenbeckii</tp:taxon-name-part></tp:taxon-name>) or blackish (Figs <xref ref-type="fig" rid="F87">185–187</xref>: part of <tp:taxon-name><tp:taxon-name-part taxon-name-part-type="infraspecific-rank">f.</tp:taxon-name-part> <tp:taxon-name-part taxon-name-part-type="form">dendrolimi</tp:taxon-name-part></tp:taxon-name>); scapus in lateral view ratherly oblique apically; OOL 0.3 × diameter of posterior ocellus; occipital carina complete ventrally (Fig. <xref ref-type="fig" rid="F85">174</xref>); length of malar space 0.25 × height of eye in lateral view; vein 2-CU1 of fore wing 0.7–1.2 × vein 1-CU1 (Fig. <xref ref-type="fig" rid="F85">167</xref>); vein 1-SR angled to vein 1-M and vein 1-M distinctly curved (Fig. <xref ref-type="fig" rid="F85">167</xref>); vein r of fore wing gradually merging into vein 3-SR; tarsal claws small (Fig. <xref ref-type="fig" rid="F85">170</xref>); fourth metasomal tergite superficially coriaceous; length of fore wing 6–10 mm. Often confused with <italic><tp:taxon-name><tp:taxon-name-part taxon-name-part-type="genus">Aleiodes</tp:taxon-name-part> <tp:taxon-name-part taxon-name-part-type="species">varius</tp:taxon-name-part></tp:taxon-name></italic> (as <italic><tp:taxon-name><tp:taxon-name-part taxon-name-part-type="genus">Aleiodes</tp:taxon-name-part> <tp:taxon-name-part taxon-name-part-type="species">procerus</tp:taxon-name-part></tp:taxon-name></italic>), but differs by the relative lengths of veins 1- and 2-CU1 and by the number of antennal segments.</p><fig id="F84" position="float" orientation="portrait"><label>Figures 165–166.</label><caption><p>
          <italic><tp:taxon-name><tp:taxon-name-part taxon-name-part-type="genus">Aleiodes</tp:taxon-name-part> <tp:taxon-name-part taxon-name-part-type="species">esenbeckii</tp:taxon-name-part></tp:taxon-name></italic> (Hartig), ♀, Spain, Mallorca. <bold>165</bold> habitus lateral <bold>166</bold> mummy of <italic><tp:taxon-name><tp:taxon-name-part taxon-name-part-type="genus">Dendrolimus</tp:taxon-name-part> <tp:taxon-name-part taxon-name-part-type="species">pini</tp:taxon-name-part></tp:taxon-name></italic> (Linnaeus) of holotype of <italic><tp:taxon-name><tp:taxon-name-part taxon-name-part-type="genus">Aleiodes</tp:taxon-name-part> <tp:taxon-name-part taxon-name-part-type="species">esenbeckii</tp:taxon-name-part></tp:taxon-name></italic> from Germany.</p></caption><graphic xmlns:xlink="http://www.w3.org/1999/xlink" xlink:href="zookeys-639-001-g084.jpg" position="float" orientation="portrait" xlink:type="simple" id="oo_114616.jpg"/></fig><fig id="F85" position="float" orientation="portrait"><label>Figures 167–177.</label><caption><p>
          <italic><tp:taxon-name><tp:taxon-name-part taxon-name-part-type="genus">Aleiodes</tp:taxon-name-part> <tp:taxon-name-part taxon-name-part-type="species">esenbeckii</tp:taxon-name-part></tp:taxon-name></italic> (Hartig), ♀, Spain, Mallorca. <bold>167</bold> wings <bold>168</bold> mesosoma lateral <bold>169</bold> propodeum and metasoma dorsal <bold>170</bold> hind leg lateral <bold>171</bold> fore femur lateral <bold>172</bold> antenna <bold>173</bold> head anterior <bold>174</bold> head lateral <bold>175</bold> head dorsal <bold>176</bold> apical segments of antenna <bold>177</bold> basal segments of antenna.</p></caption><graphic xmlns:xlink="http://www.w3.org/1999/xlink" xlink:href="zookeys-639-001-g085.jpg" position="float" orientation="portrait" xlink:type="simple" id="oo_114617.jpg"/></fig><fig id="F86" position="float" orientation="portrait"><label>Figures 178–179.</label><caption><p>
          <tp:taxon-name><tp:taxon-name-part taxon-name-part-type="genus">Aleiodes</tp:taxon-name-part> <tp:taxon-name-part taxon-name-part-type="species">esenbeckii</tp:taxon-name-part> <tp:taxon-name-part taxon-name-part-type="basionym-authority">(Hartig)</tp:taxon-name-part> <tp:taxon-name-part taxon-name-part-type="infraspecific-rank">f.</tp:taxon-name-part> <tp:taxon-name-part taxon-name-part-type="form">dendrolimi</tp:taxon-name-part></tp:taxon-name> (Matsumura), ♀, Russia, Sakhalin. <bold>178</bold> habitus lateral <bold>179</bold> mummy of <italic><tp:taxon-name><tp:taxon-name-part taxon-name-part-type="genus">Dendrolimus</tp:taxon-name-part> <tp:taxon-name-part taxon-name-part-type="species">spectabilis</tp:taxon-name-part></tp:taxon-name></italic> (Butler) from China.</p></caption><graphic xmlns:xlink="http://www.w3.org/1999/xlink" xlink:href="zookeys-639-001-g086.jpg" position="float" orientation="portrait" xlink:type="simple" id="oo_114618.jpg"/></fig><fig id="F87" position="float" orientation="portrait"><label>Figures 180–189.</label><caption><p>
          <tp:taxon-name><tp:taxon-name-part taxon-name-part-type="genus">Aleiodes</tp:taxon-name-part> <tp:taxon-name-part taxon-name-part-type="species">esenbeckii</tp:taxon-name-part> <tp:taxon-name-part taxon-name-part-type="basionym-authority">(Hartig)</tp:taxon-name-part> <tp:taxon-name-part taxon-name-part-type="infraspecific-rank">f.</tp:taxon-name-part> <tp:taxon-name-part taxon-name-part-type="form">dendrolimi</tp:taxon-name-part></tp:taxon-name> (Matsumura), ♀, Russia, Sakhalin. <bold>180</bold> wings <bold>181</bold> mesosoma lateral <bold>182</bold> propodeum and metasoma dorsal <bold>183</bold> hind leg lateral <bold>184</bold> antenna <bold>185</bold> head anterior <bold>186</bold> head lateral <bold>187</bold> head dorsal <bold>188</bold> fore femur lateral <bold>189</bold> basal segments of antenna.</p></caption><graphic xmlns:xlink="http://www.w3.org/1999/xlink" xlink:href="zookeys-639-001-g087.jpg" position="float" orientation="portrait" xlink:type="simple" id="oo_114620.jpg"/></fig></tp:treatment-sec><tp:treatment-sec sec-type="description" id="SECID0ESYFK"><title>Description.</title><p>Redescribed ♀ (<named-content xmlns:xlink="http://www.w3.org/1999/xlink" content-type="dwc:institutional_code" xlink:type="simple">NMS</named-content>) from Mallorca (Spain), length of fore wing 7.6 mm, of body 9.5 mm.</p><p>
              <italic>Head.</italic> Antennal segments 59, length of antenna 1.3 × fore wing, its subapical segments about 1.9 × as long as wide and scapus in lateral view rather oblique apically; frons superficially granulate, rather shiny; OOL 0.3 × diameter of posterior ocellus and granulate; vertex superficially coriaceous, with satin sheen; clypeus rather high, convex dorsally and flattened ventrally, coriaceous and with long setae; ventral margin of clypeus thick and gradually depressed (Figs <xref ref-type="fig" rid="F85">173</xref>, <xref ref-type="fig" rid="F87">185</xref>); width of hypoclypeal depression 0.4 × minimum width of face (Figs <xref ref-type="fig" rid="F85">173</xref>, <xref ref-type="fig" rid="F87">185</xref>) and face mainly rugose with interspaces coriaceous; length of eye 4.7 × temple in dorsal view and temple directly narrowed behind eye; occiput behind stemmaticum finely rugose and occipital carina curved and interrupted medio-dorsally and complete ventrally (Figs <xref ref-type="fig" rid="F85">174</xref>, <xref ref-type="fig" rid="F87">186</xref>); clypeus entirely above lower level of eyes (Figs <xref ref-type="fig" rid="F85">173</xref>, <xref ref-type="fig" rid="F87">185</xref>); length of malar space 0.25 × height of eye in lateral view; eyes strongly protruding (Figs <xref ref-type="fig" rid="F85">173–175</xref>, <xref ref-type="fig" rid="F87">185–187</xref>).</p><p>
              <italic>Mesosoma.</italic> Mesoscutal lobes very finely coriaceous, with satin sheen; notauli narrow, shallow and mainly coriaceous; prepectal carina rather lamelliform medio-ventrally, almost reaching anterior border of mesopleuron and latero-ventrally curved; precoxal area of mesopleuron coriaceous, without fine rugae medially; mesopleuron above precoxal area (including shiny and granulate speculum) coriaceous, but dorsally finely rugose (cf. Fig. <xref ref-type="fig" rid="F87">181</xref>); medially metapleuron superficially granulate and shiny; mesosternal sulcus narrow and deep, without carina posteriorly; mesosternum angulate posteriorly; scutellum superficially coriaceous and carinate antero-laterally; dorsal face of propodeum rather long and coriaceous, posterior face short, hardly differentiated, with some short carinae and smooth in between, median carina complete and with weak tubercles postero-laterally.</p><p>
              <italic>Wings.</italic> Fore wing: r 0.3 × 3-SR (Fig. <xref ref-type="fig" rid="F85">167</xref>); 1-CU1 horizontal, 1.1 × as long as 2-CU1; r-m 0.9 × 2-SR, and 0.45 × 3-SR; second submarginal cell stout (Fig. <xref ref-type="fig" rid="F85">167</xref>); <!--PageBreak--><!--PageBreak--><!--PageBreak--><!--PageBreak-->1-SR rather angled to 1-M; cu-a somewhat reclivous and curved; 1-M slightly curved. Hind wing: marginal cell parallel-sided submedially and slightly widened apically (Fig. <xref ref-type="fig" rid="F85">167</xref>); 2-SC+R short and subquadrate; m-cu present as slightly pigmented vein; M+CU:1-M = 6:5; 1r-m 0.7 × 1-M.</p><p>
              <italic>Legs.</italic> Tarsal claws with fine brownish pecten basally; hind coxa finely coriaceous, with satin sheen; hind trochantellus 2.2 × longer ventrally than wide; length of fore and hind femora 5.7 and 4.5 × their width, respectively; inner apex of hind tibia without comb; length of inner hind spur 0.35 × hind basitarsus; hind basitarsus wider than following segments.</p><p>
              <italic>Metasoma.</italic> First tergite 1.3 × as long as wide posteriorly, flattened and latero-anteriorly widely lamelliform; first–second tergites densely finely irregularly rugulose and with fine median carina; second tergite as long as wide basally and 1.4 × as long as third tergite (Fig. <xref ref-type="fig" rid="F85">169</xref>); minute medio-basal area of second tergite present; second suture rather deep, widened medially and distinctly crenulate; third and following tergites superficially coriaceous and shiny; fourth tergite largely without sharp lateral crease; ovipositor sheath largely densely setose and apically truncate.</p><p>
              <italic>Colour.</italic> Yellowish brown; antenna (except yellow scapus and pedicellus) dark brown; stemmaticum black; hypopygium, middle and hind tarsi more or less infuscate; pterostigma and veins of middle third of wings dark brown (Fig. <xref ref-type="fig" rid="F85">167</xref>); other veins brownish yellow; wing membrane subhyaline.</p><p>
              <italic>Variation.</italic> Length of fore wing 6–10 mm, of body 7.5–11.5 mm; antennal segments of ♀ 58(1), 59(2), 60(3), (and of <tp:taxon-name><tp:taxon-name-part taxon-name-part-type="infraspecific-rank">f.</tp:taxon-name-part> <tp:taxon-name-part taxon-name-part-type="form">dendrolimi</tp:taxon-name-part></tp:taxon-name>: 60(2), 61(2), 62(1), 63(1)), of ♂ 55(1), 56(2), 57(1), 58(2), 59(2), 61(1) (of <tp:taxon-name><tp:taxon-name-part taxon-name-part-type="infraspecific-rank">f.</tp:taxon-name-part> <tp:taxon-name-part taxon-name-part-type="form">dendrolimi</tp:taxon-name-part></tp:taxon-name>: 54(1), 61(1)); latero-anterior lamella of first tergite rather wide or narrow; marginal cell of hind wing parallel-sided or slightly narrowed submedially; <tp:taxon-name><tp:taxon-name-part taxon-name-part-type="infraspecific-rank">f.</tp:taxon-name-part> <tp:taxon-name-part taxon-name-part-type="form">dendrolimi</tp:taxon-name-part></tp:taxon-name> has head partly, palpi, mesosoma ventrally and posteriorly, metasoma and legs more or less dark brown or blackish; rarely nearly entire head black.</p></tp:treatment-sec><tp:treatment-sec sec-type="notes" id="SECID0ED5FK"><title>Notes.</title><p>
              <tp:taxon-name><tp:taxon-name-part taxon-name-part-type="genus">Aleiodes</tp:taxon-name-part> <tp:taxon-name-part taxon-name-part-type="species">esenbeckii</tp:taxon-name-part> <tp:taxon-name-part taxon-name-part-type="infraspecific-rank">f.</tp:taxon-name-part> <tp:taxon-name-part taxon-name-part-type="form">dendrolimi</tp:taxon-name-part></tp:taxon-name> differs morphologically only in colouration and occurs in the East Palaearctic region and in boreal Europe, perhaps reflecting a 2-year life cycle. The CO1 sequences (between Mallorcan <tp:taxon-name><tp:taxon-name-part taxon-name-part-type="infraspecific-rank">f.</tp:taxon-name-part> <tp:taxon-name-part taxon-name-part-type="form">esenbeckii</tp:taxon-name-part></tp:taxon-name> and Finnish <tp:taxon-name><tp:taxon-name-part taxon-name-part-type="infraspecific-rank">f.</tp:taxon-name-part> <tp:taxon-name-part taxon-name-part-type="form">dendrolimi</tp:taxon-name-part></tp:taxon-name>) are, however, divergent, differing by at least 32 base pairs in the barcode region (around 5%) (D.L.J. Quicke, pers. comm.), suggesting effective genetic isolation of at least these populations. For mediterranean specimens the name <italic><tp:taxon-name><tp:taxon-name-part taxon-name-part-type="genus">Aleiodes</tp:taxon-name-part> <tp:taxon-name-part taxon-name-part-type="species">corsicus</tp:taxon-name-part></tp:taxon-name></italic> Szépligeti, 1906, is available. From limited data males appear to average about 3 fewer antennal segments than females, in both forms.</p></tp:treatment-sec><ref-list><ref id="B73"><mixed-citation xmlns:xlink="http://www.w3.org/1999/xlink" xlink:type="simple">
          <person-group><name name-style="western"><surname>Tobias</surname><given-names>VI</given-names></name></person-group> (<year>1986</year>) <article-title><tp:taxon-name><tp:taxon-name-part taxon-name-part-type="subfamily">Rogadinae</tp:taxon-name-part></tp:taxon-name>: 72–85.</article-title> In: <person-group><name name-style="western"><surname>Medvedev</surname><given-names>GS</given-names></name></person-group> (<role>Ed.</role>) <issue-title>Opredelitel Nasekomych Evrospeiskoi Tsasti SSSR 3, Peredpontdatokrylye 4.</issue-title> <source>Opredeliteli po Faune SSSR</source> <volume>145</volume>: <fpage>1</fpage>–<lpage>501</lpage>. <comment>[In Russian; translation (1995): 512–588. Lebanon, U.S.A.]</comment></mixed-citation></ref><ref id="B45"><mixed-citation xmlns:xlink="http://www.w3.org/1999/xlink" xlink:type="simple">
          <person-group><name name-style="western"><surname>Papp</surname><given-names>J</given-names></name></person-group> (<year>1991</year>) <article-title>Parasitic wasps of the superfamily <tp:taxon-name><tp:taxon-name-part taxon-name-part-type="superfamily">Ichneumonoidea</tp:taxon-name-part></tp:taxon-name>. <tp:taxon-name><tp:taxon-name-part taxon-name-part-type="family">Braconidae</tp:taxon-name-part></tp:taxon-name>. 18. <tp:taxon-name><tp:taxon-name-part taxon-name-part-type="subfamily">Doryctinae</tp:taxon-name-part></tp:taxon-name>. 19. <tp:taxon-name><tp:taxon-name-part taxon-name-part-type="subfamily">Rogadinae</tp:taxon-name-part></tp:taxon-name>.</article-title> <source>Magyarorszag Allatvilaga [Fauna Hungariae]</source> <volume>167</volume>: <fpage>1</fpage>–<lpage>122</lpage>.</mixed-citation></ref><ref id="B11"><mixed-citation xmlns:xlink="http://www.w3.org/1999/xlink" xlink:type="simple">
          <person-group><name name-style="western"><surname>Belokobylskij</surname><given-names>SA</given-names></name><name name-style="western"><surname>Taeger</surname><given-names>A</given-names></name><name name-style="western"><surname>Achterberg</surname><given-names>C van</given-names></name><name name-style="western"><surname>Haeselbarth</surname><given-names>E</given-names></name><name name-style="western"><surname>Riedel</surname><given-names>M</given-names></name></person-group> (<year>2003</year>) <article-title>Checklist of the <tp:taxon-name><tp:taxon-name-part taxon-name-part-type="family">Braconidae</tp:taxon-name-part></tp:taxon-name> (<tp:taxon-name><tp:taxon-name-part taxon-name-part-type="order">Hymenoptera</tp:taxon-name-part></tp:taxon-name>) of Germany.</article-title> <source>Beiträge zur Entomologie</source> <volume>53</volume>(<issue>2</issue>): <fpage>341</fpage>–<lpage>435</lpage>.</mixed-citation></ref><ref id="B48"><mixed-citation xmlns:xlink="http://www.w3.org/1999/xlink" xlink:type="simple">
          <person-group><name name-style="western"><surname>Papp</surname><given-names>J</given-names></name></person-group> (<year>2004</year>) <article-title>Type specimens of the braconid species by Gy. Szépligeti deposited in the Hungarian Natural History Museum (<tp:taxon-name><tp:taxon-name-part taxon-name-part-type="order">Hymenoptera</tp:taxon-name-part></tp:taxon-name>: <tp:taxon-name><tp:taxon-name-part taxon-name-part-type="family">Braconidae</tp:taxon-name-part></tp:taxon-name>).</article-title> <source>Annales Historico-Naturales Musei Nationalis Hungarici</source> <volume>96</volume>: <fpage>153</fpage>–<lpage>223</lpage>.</mixed-citation></ref><ref id="B15"><mixed-citation xmlns:xlink="http://www.w3.org/1999/xlink" xlink:type="simple">
          <person-group><name name-style="western"><surname>Chen</surname><given-names>XX</given-names></name><name name-style="western"><surname>He</surname><given-names>JH</given-names></name></person-group> (<year>1997</year>) <article-title>Revision of the subfamily <tp:taxon-name><tp:taxon-name-part taxon-name-part-type="subfamily">Rogadinae</tp:taxon-name-part></tp:taxon-name> (<tp:taxon-name><tp:taxon-name-part taxon-name-part-type="order">Hymenoptera</tp:taxon-name-part></tp:taxon-name>: <tp:taxon-name><tp:taxon-name-part taxon-name-part-type="family">Braconidae</tp:taxon-name-part></tp:taxon-name>) from China.</article-title> <source>Zoologische Verhandelingen (Leiden)</source> <volume>308</volume>: <fpage>1</fpage>–<lpage>187</lpage>.</mixed-citation></ref><ref id="B62"><mixed-citation xmlns:xlink="http://www.w3.org/1999/xlink" xlink:type="simple">
          <person-group><name name-style="western"><surname>Shenefelt</surname><given-names>RD</given-names></name></person-group> (<year>1975</year>) <article-title><tp:taxon-name><tp:taxon-name-part taxon-name-part-type="family">Braconidae</tp:taxon-name-part></tp:taxon-name> 8. <tp:taxon-name><tp:taxon-name-part taxon-name-part-type="subfamily">Exothecinae</tp:taxon-name-part></tp:taxon-name>, <tp:taxon-name><tp:taxon-name-part taxon-name-part-type="subfamily">Rogadinae</tp:taxon-name-part></tp:taxon-name>.</article-title> <source>Hymenopterorum Catalogus (nova editio)</source> <volume>12</volume>: <fpage>1115</fpage>–<lpage>1262</lpage>.</mixed-citation></ref><ref id="B13"><mixed-citation xmlns:xlink="http://www.w3.org/1999/xlink" xlink:type="simple">
          <person-group><name name-style="western"><surname>Boldaruev</surname><given-names>VO</given-names></name></person-group> (<year>1958</year>) <article-title><italic><tp:taxon-name><tp:taxon-name-part taxon-name-part-type="genus">Rhogas</tp:taxon-name-part> <tp:taxon-name-part taxon-name-part-type="species">dendrolimi</tp:taxon-name-part></tp:taxon-name></italic> Mats. (<tp:taxon-name><tp:taxon-name-part taxon-name-part-type="order">Hymenoptera</tp:taxon-name-part></tp:taxon-name>, <tp:taxon-name><tp:taxon-name-part taxon-name-part-type="family">Braconidae</tp:taxon-name-part></tp:taxon-name>) an efficient parasite of <italic><tp:taxon-name><tp:taxon-name-part taxon-name-part-type="genus">Dendrolimus</tp:taxon-name-part> <tp:taxon-name-part taxon-name-part-type="species">sibericus</tp:taxon-name-part></tp:taxon-name></italic> Tshetv. (<tp:taxon-name><tp:taxon-name-part taxon-name-part-type="order">Lepidoptera</tp:taxon-name-part></tp:taxon-name>, <tp:taxon-name><tp:taxon-name-part taxon-name-part-type="family">Lasiocampidae</tp:taxon-name-part></tp:taxon-name>).</article-title> <source>Entomological Review, Washington</source> <volume>37</volume>: <fpage>716</fpage>–<lpage>719</lpage>.</mixed-citation></ref></ref-list></tp:taxon-treatment>
