# Supplementary material for: Revision of the western Palaearctic species of Aleiodes Wesmael (Hymenoptera, Braconidae, Rogadinae). Part 1: Introduction, key to species groups, outlying distinctive species, and revisionary notes on some further species
Source: Zookeys. 2016 Dec 12;(639):1–164. doi: 10.3897/zookeys.639.10893 (PMC5240373; doi:10.3897/zookeys.639.10893)
Supplement: XML Treatment for Aleiodes jakowlewi [file zookeys.639.10893-treatment15.xml]

<!DOCTYPE tp:taxon-treatment
  PUBLIC "-//TaxonX//DTD Taxonomic Treatment Publishing DTD v0 20100105//EN" "tax-treatment-NSO.dtd">
<tp:taxon-treatment xmlns:tp="http://www.plazi.org/taxpub"><tp:treatment-meta><kwd-group><label>Taxon classification</label><kwd><named-content content-type="kingdom">Animalia</named-content></kwd><kwd><named-content content-type="order">Hymenoptera</named-content></kwd><kwd><named-content content-type="family">Braconidae</named-content></kwd></kwd-group><mixed-citation publication-type="journal"><person-group><name><surname>van Achterberg</surname><given-names>Cornelis</given-names></name><name><surname>Shaw</surname><given-names>Mark R.</given-names></name></person-group><article-title>Revision of the western Palaearctic species of <italic><tp:taxon-name><tp:taxon-name-part taxon-name-part-type="genus">Aleiodes</tp:taxon-name-part></tp:taxon-name></italic> Wesmael (<tp:taxon-name><tp:taxon-name-part taxon-name-part-type="order">Hymenoptera</tp:taxon-name-part></tp:taxon-name>, <tp:taxon-name><tp:taxon-name-part taxon-name-part-type="family">Braconidae</tp:taxon-name-part></tp:taxon-name>, <tp:taxon-name><tp:taxon-name-part taxon-name-part-type="subfamily">Rogadinae</tp:taxon-name-part></tp:taxon-name>). Part 1: Introduction, key to species groups, outlying distinctive species, and revisionary notes on some further species</article-title><source>Zookeys</source><day>12</day><month>12</month><year>2016</year><volume>2016</volume><issue>639</issue><fpage>1</fpage><lpage>164</lpage><pub-id pub-id-type="doi">10.3897/zookeys.639.10893</pub-id></mixed-citation></tp:treatment-meta><tp:nomenclature><tp:taxon-name>
              <tp:taxon-name-part taxon-name-part-type="genus">Aleiodes</tp:taxon-name-part>
              <tp:taxon-name-part taxon-name-part-type="species">jakowlewi</tp:taxon-name-part>
            </tp:taxon-name><tp:taxon-authority>(Kokujev, 1898)</tp:taxon-authority><xref ref-type="fig" rid="F88">Figs 190</xref><xref ref-type="fig" rid="F89">, 191–202</xref><tp:nomenclature-citation-list><tp:nomenclature-citation><tp:taxon-name>
                  <tp:taxon-name-part taxon-name-part-type="genus">Rhogas</tp:taxon-name-part> (<tp:taxon-name-part taxon-name-part-type="subgenus">Aleiodes</tp:taxon-name-part>) <tp:taxon-name-part taxon-name-part-type="species">jakowlewi</tp:taxon-name-part></tp:taxon-name><comment>Kokujev, 1898: 307.</comment></tp:nomenclature-citation><tp:nomenclature-citation><tp:taxon-name>
                  <tp:taxon-name-part taxon-name-part-type="genus">Aleiodes</tp:taxon-name-part> <tp:taxon-name-part taxon-name-part-type="species">jakowlewi</tp:taxon-name-part></tp:taxon-name><comment>; <xref ref-type="bibr" rid="B62">Shenefelt 1975</xref>: 1176; <xref ref-type="bibr" rid="B45">Papp 1991</xref>: 112.</comment></tp:nomenclature-citation><tp:nomenclature-citation><tp:taxon-name>
                  <tp:taxon-name-part taxon-name-part-type="genus">Rogas</tp:taxon-name-part> <tp:taxon-name-part taxon-name-part-type="species">jakowlewi</tp:taxon-name-part></tp:taxon-name><comment>; <xref ref-type="bibr" rid="B73">Tobias 1986</xref>: 82 (transl.: 136).</comment></tp:nomenclature-citation></tp:nomenclature-citation-list></tp:nomenclature><tp:treatment-sec sec-type="material" id="SECID0EYCGK"><title>Material.</title><p>*<bold>Finland</bold>: 2 ♀ (<named-content xmlns:xlink="http://www.w3.org/1999/xlink" content-type="dwc:institutional_code" xlink:type="simple">NMS</named-content>), Pohjois-Savo, Kangaslampi, Malaise trap, 26.vi–17.vii.2004 and 19.vii–1.viii.2005, N.M. Laurenne; 1 ♀ (I. Kakko collection) Finland, Loppi Topeno, 67410xx: 33468xx, 24.viii.2006, I. Kakko; *<bold>Sweden</bold>: 2 ♀, 1 ♂ (<abbrev xmlns:xlink="http://www.w3.org/1999/xlink" content-type="institution" xlink:title="Natural History Museum, London" id="ABBRID0EKDGK" xlink:type="simple">BMNH</abbrev>), Skåne, Röstanga 6.vii.1938, D.M.S &amp; J.F. Perkins; *<bold>Slovakia</bold>: 1 ♀ (<abbrev xmlns:xlink="http://www.w3.org/1999/xlink" content-type="institution" xlink:title="Hungarian Natural History Museum, Budapest" id="ABBRID0ERDGK" xlink:type="simple">MTMA</abbrev>), Smolnieká Huta, 2.vii.1956, M. Čapek.</p></tp:treatment-sec><tp:treatment-sec sec-type="Molecular data" id="SECID0EWDGK"><title>Molecular data.</title><p>MRS355 (Finland <ext-link xmlns:xlink="http://www.w3.org/1999/xlink" ext-link-type="gen" xlink:href="JF962849" xlink:type="simple">JF962849</ext-link>, CO1).</p></tp:treatment-sec><tp:treatment-sec sec-type="biology" id="SECID0EBEGK"><title>Biology.</title><p>Nothing is known of the biology of this predominantly boreal species.</p></tp:treatment-sec><tp:treatment-sec sec-type="diagnosis" id="SECID0EGEGK"><title>Diagnosis.</title><p>Head transverse in dorsal view and directly narrowed ventrally; eye rather large; antenna of ♀ sometimes with a narrow white or pale yellowish submedial band, scapus and pedicellus of ♀ similarly coloured as medial fifth of antenna; antennal segments of ♀ 49–52; OOL equal to width of posterior ocellus; length of malar space of ♀ 0.30–0.40 × (of ♂ 0.25 times) height of eye in lateral view (Fig. <xref ref-type="fig" rid="F89">200</xref>); speculum of mesopleuron rugose or reticulate and dull as remainder of mesopleuron; propodeum distinctly elongate (Fig. <xref ref-type="fig" rid="F88">190</xref>); fore wing narrow (Fig. <xref ref-type="fig" rid="F89">191</xref>); vein m-cu of fore wing straight and angled to vein 2-CU1 (Fig. <xref ref-type="fig" rid="F89">191</xref>); pterostigma dark brown with its basal third pale yellow; hind femur 4.9–5.5 × as long as its maximum width; hind trochantellus 2.2–2.7 × as long ventrally as wide (Fig. <xref ref-type="fig" rid="F89">194</xref>); hind tibia infuscate subapically, contrasting with yellowish apex of tibia (Fig. <xref ref-type="fig" rid="F89">194</xref>); tarsal claws only bristly <!--PageBreak-->setose, without distinct pecten; first metasomal tergite with lamella latero-anteriorly (Fig. <xref ref-type="fig" rid="F89">202</xref>), second metasomal tergite rather long; second tergite with small smooth triangular area medio-basally (Fig. <xref ref-type="fig" rid="F89">193</xref>); third tergite coarsely sculptured; fourth tergite with distinct sharp lateral crease and basally rugulose. Very similar to the East Palaearctic <italic><tp:taxon-name><tp:taxon-name-part taxon-name-part-type="genus">Aleiodes</tp:taxon-name-part> <tp:taxon-name-part taxon-name-part-type="species">parentalis</tp:taxon-name-part></tp:taxon-name></italic> Belokobylskij, 2000; this species differs mainly by the wider hind femur, the subbasally yellowish first tergite (except two dark brown patches) and the more robust apical antennal segments.</p><fig id="F88" position="float" orientation="portrait"><label>Figure 190.</label><caption><p>
          <italic><tp:taxon-name><tp:taxon-name-part taxon-name-part-type="genus">Aleiodes</tp:taxon-name-part> <tp:taxon-name-part taxon-name-part-type="species">jakowlewi</tp:taxon-name-part></tp:taxon-name></italic> (Kokujev), ♀, Finland, Kangaslampi, habitus lateral.</p></caption><graphic xmlns:xlink="http://www.w3.org/1999/xlink" xlink:href="zookeys-639-001-g088.jpg" position="float" orientation="portrait" xlink:type="simple" id="oo_114621.jpg"/></fig><fig id="F89" position="float" orientation="portrait"><label>Figures 191–202.</label><caption><p>
          <italic><tp:taxon-name><tp:taxon-name-part taxon-name-part-type="genus">Aleiodes</tp:taxon-name-part> <tp:taxon-name-part taxon-name-part-type="species">jakowlewi</tp:taxon-name-part></tp:taxon-name></italic> (Kokujev), ♀, Finland, Kangaslampi. <bold>191</bold> wings <bold>192</bold> mesosoma lateral <bold>193</bold> propodeum and metasoma dorsal <bold>194</bold> hind leg lateral <bold>195</bold> fore femur lateral <bold>196</bold> apical segments of antenna <bold>197</bold> basal segments of antenna <bold>198</bold> antenna <bold>199</bold> head anterior <bold>200</bold> head lateral <bold>201</bold> head dorsal <bold>202</bold> base of first metasomal tergite dorsal.</p></caption><graphic xmlns:xlink="http://www.w3.org/1999/xlink" xlink:href="zookeys-639-001-g089.jpg" position="float" orientation="portrait" xlink:type="simple" id="oo_114622.jpg"/></fig></tp:treatment-sec><tp:treatment-sec sec-type="description" id="SECID0E5HGK"><title>Description.</title><p>Redescribed ♀ (<named-content xmlns:xlink="http://www.w3.org/1999/xlink" content-type="dwc:institutional_code" xlink:type="simple">NMS</named-content>) from Kangaslampi (Finland), length of fore wing 4.5 mm, of body 5.5 mm.</p><p>
              <italic>Head.</italic> Antennal segments of ♀ 49, length of antenna 1.2 × fore wing, its subapical segments 1.7–1.8 × as long as wide; frons granulate, with satin sheen; OOL and POL 1.0 and 0.8 × width of posterior ocellus, respectively; vertex distinctly rugulose-granulate, with satin sheen; clypeus convex and coriaceous; ventral margin of clypeus thick and convex (Fig. <xref ref-type="fig" rid="F89">199</xref>); width of hypoclypeal depression 0.3 × minimum width of face (Fig. <xref ref-type="fig" rid="F89">199</xref>) and face mainly coarsely granulate with some rugulae; length of eye 3 × temple in dorsal view and temple directly narrowed behind eye; occiput behind stemmaticum rugulose-coriaceous; occipital carina complete, with short crenulae and dorsally curved (Figs <xref ref-type="fig" rid="F89">200–201</xref>); clypeus partly above lower level of eyes (Fig. <xref ref-type="fig" rid="F89">199</xref>); length of malar space 0.35 × height of eye in lateral view; eyes rather protruding (Figs <xref ref-type="fig" rid="F89">199–201</xref>).</p><p>
              <italic>Mesosoma.</italic> Length of mesosoma 1.8 × its height; mesoscutal lobes coriaceous, matt, but medio-posteriorly longitudinally rugose and anteriorly low; notauli narrow and crenulate; prepectal carina medium-sized, remaining separate from anterior border; precoxal area of mesopleuron and area above it largely rugose (Fig. <xref ref-type="fig" rid="F89">192</xref>); remainder of mesopleuron (including speculum) granulate and with satin sheen; metapleuron distinctly granulate and with satin sheen; mesosternal sulcus deep and sparsely crenulate; mesosternum rather angulate posteriorly; scutellum slightly convex, coriaceous, and laterally with carina; propodeum flattened, without tubercles and largely coarsely rugose, median carina complete.</p><p>
              <italic>Wings.</italic> Fore wing: r 0.5 × 3-SR (Fig. <xref ref-type="fig" rid="F89">191</xref>); 1-CU1 horizontal, 0.3 × as long as 2-CU1; r-m 0.6 × 2-SR, and 0.4 × 3-SR; second submarginal cell medium-sized (Fig. <xref ref-type="fig" rid="F89">191</xref>); cu-a inclivous, parallel with CU1b, straight (Fig. <xref ref-type="fig" rid="F89">191</xref>); 1-M straight and 1-SR angled to 1-M. Hind wing: marginal cell parallel-sided; 2-SC+R short; m-cu short and only weakly pigmented; M+CU:1-M = 15:10; 1r-m 0.7 × 1-M.</p><p>
              <italic>Legs.</italic> Tarsal claws with yellow bristles and small; hind coxa rugose-granulate, with satin sheen and 0.9 × as long as first tergite; hind trochantellus 2.7 × longer ventrally than wide; length of fore and hind femora 7.0 and 4.9 × their width, respectively (Figs <xref ref-type="fig" rid="F89">194–195</xref>); inner apex of hind tibia without distinct comb; length of inner hind spur 0.25 × hind basitarsus.</p><p>
              <italic>Metasoma.</italic> First tergite 1.2 × as long as wide posteriorly, stout, convex anteriorly and latero-anteriorly distinctly lamelliform; first–fourth tergites densely finely rugose (Fig. <xref ref-type="fig" rid="F89">193</xref>), with distinct median carina up to middle of third tergite; medio-basal area of second tergite minute; second suture medium-sized and crenulate; third and fourth tergites with complete sharp lateral crease; fifth and following tergites retracted; ovipositor sheath mainly densely setose and apically acute.</p><!--PageBreak--><!--PageBreak--><p>
              <italic>Colour.</italic> Dark brown; palpi, humeral plate, trochanters and trochantelli, fore and middle coxae, and ventral half of metasoma ivory or pale yellow; orbita posteriorly and tegula brown; legs (but hind femur (except basally) dark brown and fore and middle femora and hind tibia subapically infuscate), first tergite posteriorly, second tergite (except laterally) brownish yellow; ovipositor sheath black; veins and pterostigma (but basal third pale yellow) dark brown; wing membrane rather infuscate.</p><p>
              <italic>Variation.</italic> Antennal segments of ♀ 49(3), 50(1); of ♂ 48(1). In some females the antenna is distinctly white-banded (over about 23<sup>rd</sup>–27<sup>th</sup> segments) but in others, even from the same locality, the antenna is completely brownish. The anterior ocellus is sometimes enlarged, but this too seems to be variable and is not always noticeable.</p></tp:treatment-sec><tp:treatment-sec sec-type="notes" id="SECID0ESLGK"><title>Note.</title><p>From limited data males appear to have fewer antennal segments than females.</p></tp:treatment-sec><ref-list><ref id="B62"><mixed-citation xmlns:xlink="http://www.w3.org/1999/xlink" xlink:type="simple">
          <person-group><name name-style="western"><surname>Shenefelt</surname><given-names>RD</given-names></name></person-group> (<year>1975</year>) <article-title><tp:taxon-name><tp:taxon-name-part taxon-name-part-type="family">Braconidae</tp:taxon-name-part></tp:taxon-name> 8. <tp:taxon-name><tp:taxon-name-part taxon-name-part-type="subfamily">Exothecinae</tp:taxon-name-part></tp:taxon-name>, <tp:taxon-name><tp:taxon-name-part taxon-name-part-type="subfamily">Rogadinae</tp:taxon-name-part></tp:taxon-name>.</article-title> <source>Hymenopterorum Catalogus (nova editio)</source> <volume>12</volume>: <fpage>1115</fpage>–<lpage>1262</lpage>.</mixed-citation></ref><ref id="B45"><mixed-citation xmlns:xlink="http://www.w3.org/1999/xlink" xlink:type="simple">
          <person-group><name name-style="western"><surname>Papp</surname><given-names>J</given-names></name></person-group> (<year>1991</year>) <article-title>Parasitic wasps of the superfamily <tp:taxon-name><tp:taxon-name-part taxon-name-part-type="superfamily">Ichneumonoidea</tp:taxon-name-part></tp:taxon-name>. <tp:taxon-name><tp:taxon-name-part taxon-name-part-type="family">Braconidae</tp:taxon-name-part></tp:taxon-name>. 18. <tp:taxon-name><tp:taxon-name-part taxon-name-part-type="subfamily">Doryctinae</tp:taxon-name-part></tp:taxon-name>. 19. <tp:taxon-name><tp:taxon-name-part taxon-name-part-type="subfamily">Rogadinae</tp:taxon-name-part></tp:taxon-name>.</article-title> <source>Magyarorszag Allatvilaga [Fauna Hungariae]</source> <volume>167</volume>: <fpage>1</fpage>–<lpage>122</lpage>.</mixed-citation></ref><ref id="B73"><mixed-citation xmlns:xlink="http://www.w3.org/1999/xlink" xlink:type="simple">
          <person-group><name name-style="western"><surname>Tobias</surname><given-names>VI</given-names></name></person-group> (<year>1986</year>) <article-title><tp:taxon-name><tp:taxon-name-part taxon-name-part-type="subfamily">Rogadinae</tp:taxon-name-part></tp:taxon-name>: 72–85.</article-title> In: <person-group><name name-style="western"><surname>Medvedev</surname><given-names>GS</given-names></name></person-group> (<role>Ed.</role>) <issue-title>Opredelitel Nasekomych Evrospeiskoi Tsasti SSSR 3, Peredpontdatokrylye 4.</issue-title> <source>Opredeliteli po Faune SSSR</source> <volume>145</volume>: <fpage>1</fpage>–<lpage>501</lpage>. <comment>[In Russian; translation (1995): 512–588. Lebanon, U.S.A.]</comment></mixed-citation></ref></ref-list></tp:taxon-treatment>
