# Supplementary material for: Revision of the western Palaearctic species of Aleiodes Wesmael (Hymenoptera, Braconidae, Rogadinae). Part 1: Introduction, key to species groups, outlying distinctive species, and revisionary notes on some further species
Source: Zookeys. 2016 Dec 12;(639):1–164. doi: 10.3897/zookeys.639.10893 (PMC5240373; doi:10.3897/zookeys.639.10893)
Supplement: XML Treatment for Aleiodes leptofemur [file zookeys.639.10893-treatment16.xml]

<!DOCTYPE tp:taxon-treatment
  PUBLIC "-//TaxonX//DTD Taxonomic Treatment Publishing DTD v0 20100105//EN" "tax-treatment-NSO.dtd">
<tp:taxon-treatment xmlns:tp="http://www.plazi.org/taxpub"><tp:treatment-meta><kwd-group><label>Taxon classification</label><kwd><named-content content-type="kingdom">Animalia</named-content></kwd><kwd><named-content content-type="order">Hymenoptera</named-content></kwd><kwd><named-content content-type="family">Braconidae</named-content></kwd></kwd-group><mixed-citation publication-type="journal"><person-group><name><surname>van Achterberg</surname><given-names>Cornelis</given-names></name><name><surname>Shaw</surname><given-names>Mark R.</given-names></name></person-group><article-title>Revision of the western Palaearctic species of <italic><tp:taxon-name><tp:taxon-name-part taxon-name-part-type="genus">Aleiodes</tp:taxon-name-part></tp:taxon-name></italic> Wesmael (<tp:taxon-name><tp:taxon-name-part taxon-name-part-type="order">Hymenoptera</tp:taxon-name-part></tp:taxon-name>, <tp:taxon-name><tp:taxon-name-part taxon-name-part-type="family">Braconidae</tp:taxon-name-part></tp:taxon-name>, <tp:taxon-name><tp:taxon-name-part taxon-name-part-type="subfamily">Rogadinae</tp:taxon-name-part></tp:taxon-name>). Part 1: Introduction, key to species groups, outlying distinctive species, and revisionary notes on some further species</article-title><source>Zookeys</source><day>12</day><month>12</month><year>2016</year><volume>2016</volume><issue>639</issue><fpage>1</fpage><lpage>164</lpage><pub-id pub-id-type="doi">10.3897/zookeys.639.10893</pub-id></mixed-citation></tp:treatment-meta><tp:nomenclature><tp:taxon-name>
              <tp:taxon-name-part taxon-name-part-type="genus">Aleiodes</tp:taxon-name-part>
              <tp:taxon-name-part taxon-name-part-type="species">leptofemur</tp:taxon-name-part>
              <object-id xmlns:xlink="http://www.w3.org/1999/xlink" content-type="zoobank" xlink:type="simple">http://zoobank.org/B3F2C302-894D-4DF9-89A0-3C9737CFC373</object-id>
            </tp:taxon-name><tp:taxon-status xmlns:xlink="http://www.w3.org/1999/xlink" xlink:type="simple">sp. n.</tp:taxon-status><xref ref-type="fig" rid="F90">Figs 203–204</xref><xref ref-type="fig" rid="F91">, 205–214</xref><!--PageBreak--><tp:nomenclature-citation-list><tp:nomenclature-citation><tp:taxon-name>
                  <tp:taxon-name-part taxon-name-part-type="genus">Aleiodes</tp:taxon-name-part> <tp:taxon-name-part taxon-name-part-type="uncertainty-rank">?</tp:taxon-name-part><tp:taxon-name-part taxon-name-part-type="species">nigriceps</tp:taxon-name-part></tp:taxon-name><comment>; <xref ref-type="bibr" rid="B56">Shaw 1983</xref>: 319, 321.</comment></tp:nomenclature-citation><tp:nomenclature-citation><tp:taxon-name>
                  <tp:taxon-name-part taxon-name-part-type="genus">Aleiodes</tp:taxon-name-part> <tp:taxon-name-part taxon-name-part-type="species">borealis</tp:taxon-name-part></tp:taxon-name><comment>; <xref ref-type="bibr" rid="B58">Shaw 1994</xref>: 134, 136, 137.</comment></tp:nomenclature-citation><tp:nomenclature-citation><tp:taxon-name>
                  <tp:taxon-name-part taxon-name-part-type="genus">Aleiodes</tp:taxon-name-part> <tp:taxon-name-part taxon-name-part-type="species">borealis</tp:taxon-name-part></tp:taxon-name><comment>; <xref ref-type="bibr" rid="B46">Papp and Rezbanyai-Reser 1996</xref>: 73, 96.</comment></tp:nomenclature-citation><tp:nomenclature-citation><tp:taxon-name>
                  <tp:taxon-name-part taxon-name-part-type="genus">Aleiodes</tp:taxon-name-part> <tp:taxon-name-part taxon-name-part-type="species">borealis</tp:taxon-name-part></tp:taxon-name><comment>; <xref ref-type="bibr" rid="B11">Belokobylskij et al. 2003</xref>: 398.</comment></tp:nomenclature-citation><tp:nomenclature-citation><tp:taxon-name>
                  <tp:taxon-name-part taxon-name-part-type="genus">Aleiodes</tp:taxon-name-part> <tp:taxon-name-part taxon-name-part-type="species">nigriceps</tp:taxon-name-part></tp:taxon-name><comment>auctt. p.p. (not <xref ref-type="bibr" rid="B77">Wesmael 1838</xref>).</comment></tp:nomenclature-citation></tp:nomenclature-citation-list></tp:nomenclature><tp:treatment-sec sec-type="type material" id="SECID0ESPGK"><title>Type material.</title><p>Holotype, ♀ (<named-content xmlns:xlink="http://www.w3.org/1999/xlink" content-type="dwc:institutional_code" xlink:type="simple">NMS</named-content>, Edinburgh), “[<bold>England</bold>:] Norfolk, Santon, ex <italic><tp:taxon-name><tp:taxon-name-part taxon-name-part-type="genus">Stilbia</tp:taxon-name-part> <tp:taxon-name-part taxon-name-part-type="species">anomala</tp:taxon-name-part></tp:taxon-name></italic> on <italic><tp:taxon-name><tp:taxon-name-part taxon-name-part-type="genus">Deschampsia</tp:taxon-name-part> <tp:taxon-name-part taxon-name-part-type="species">flexuosa</tp:taxon-name-part></tp:taxon-name></italic>, 18.xii.[20]01, mum. ?ii.[20]02, em. 12.v.[20]02, G. M. Haggett”, “MRS <italic><tp:taxon-name><tp:taxon-name-part taxon-name-part-type="genus">Aleiodes</tp:taxon-name-part></tp:taxon-name></italic> DNA 154”. Paratypes (475 ♀, 412 ♂) from <bold>England</bold> (West Cornwall, East Cornwall, South Devon, North Devon, Isle of Wight, North Somerset, North Wilts, South Wilts, Dorset, North Hants, South Hants, West Sussex, East Sussex, East Kent, West Kent, Surrey, South Essex, Herts, Middlesex, Berks, Oxford, Bucks, West Suffolk, East Norfolk, West Norfolk, Cambridge, Bedford, Hunts, Northampton, East Gloucester, West Gloucester, Warwick, Stafford, Leicester, Derby, Chester, South Lancaster, Mid-west York, North-west York, Westmorland), <bold>Scotland</bold> (Dumfries, Ayr, Lanark, Berwick, Haddington, Edinburgh, Linlithgow, Fife, Stirling, West Perth, East Perth, Elgin, Easterness, Westerness, Dunbarton, Kintyre, West Ross), <bold>Wales</bold> (Glamorgan, Merioneth, Caernarvon, Monmouth, Pembroke, Anglesey), <bold>Isle of Man, Guernsey, Jersey, Andorra</bold> (St. Julia), <bold>Austria</bold> (Niederösterreich: Raglitz; Poysdorf; Hainburg; Oberösterreich: Linz, Kirchschlag; Sensengebirge Bärenriedlau), <bold>Belgium</bold> (Mt. St. Pierre), <bold>Bulgaria</bold> (Rodopi: Galabovo), <bold>Cyprus</bold> (Yermasoyia Riv.; Yeroskipon; Cherkes; Limasol; Paramytha), <bold>Czech Republic</bold> (Sumava, 1000–1300m; Moravia: Mikulov), <bold>France</bold> (Orsay; Hautes-Alpes: Briançon), <bold>Finland</bold> (Kainuu: Kuhmo), <bold>Germany</bold> (Bonn: Rheinhöhenweg im Kottenforst; Schleswig-Holstein: Lübeck; Niedersachsen: Berkhof; Gottingen: Hann-Munden; Bonn; Rheinland, Köln-Flittard; Bavaria: Wiesen/Spessart; Lower Saxony: Harzburg; Mullingen; Alfeld; Oberhaverbeck; Hürth-Fischenich; Ahlem; Saxony: Zöbigker; Baden-Württemberg: <!--PageBreak-->Heidel/Jagdl; Goslar, Astfeld), <bold>Gibraltar</bold> (<named-content xmlns:xlink="http://www.w3.org/1999/xlink" xlink:type="simple" content-type="institution" xlink:href="http://grbio.org/institution/botanical-garden" id="NCID0E4RGK">Botanical Garden</named-content>), <bold>Greece</bold> (Lakonia, Parnon Oros, 1700 m; id., Taygetos, 1000–1200 m; Thessalia: Mt Olympos; Pisadia; Kozani). <bold>Hungary</bold> (Budapest: Budaliget; Budakeszi, Hársbokorhegy; Pécs, Tettye), <bold>Ireland</bold> (WI: <!--PageBreak-->Ballinclea; SK: Caragh Lake; DU: Phoenix Park; Carlow, Antrim), <bold>Italy</bold> (Tuscany: Gorgona Isl.; Sicily: Catania; Mt. Etna, Milo Fornazzo, 800 m; Bolzano, Sarntal; 1250 m; Südtirol: Ahrntal; Trentino: Riva s. Garda; Trentino: Tremalzo), <bold>Netherlands</bold> (DR: Wijster; Borger, FL: Lelystad (Oostvaardersplassen &amp; Jagersbos), GE: Gortel; Ede; Epe; Heerde; Nunspeet; Tongeren, NB: Baarle-Nassau; Eindhoven; Geertruidenberg; Hoogerheide; Nijmegen, Berg en Dal; Vierlingsbeek; Etten-Leur; Hilvarenbeek; Rijen; Bergen op Zoom; Oss; Raamdonksveer; Tilburg (Kaaistoep), LI: Arcen; Geulle; Lemelerberg; Neercanne; Wrakelberg; Grubbenvorst; St. Pietersberg; Vilt; Wolder, NH: Weesp; Texel, Oudeschild, UT: Linschoten, ZH: Meijendel; Oostvoorne; Ouddorp; Lexmond; Melissant; Nieuwkoopse Plassen; Noordwijk; Rotterdam; Voorschoten; Waarder, FR: Ried; Terschelling, ZE: Haamstede; Westenschouwen), <bold>Norway</bold> (Oppland, Lom-Lia), <bold>Slovakia</bold> (B. Karpaty-Jaktar, Drietoma), <bold>Spain</bold> (Teruel, Tramacastilla; Navarra, Alsasua, 600 m; Mallorca, Porto Cristo; Zaragoza: Juslibol), <bold>Sweden</bold> (Skåne: Järahusen; Ystad; Böste; Spraggehusen; Ö. Väringe; Spukke; Härjedalen: Tänndalen; Duvberget; Halland: Åsa Närsbokrok), and <bold>Switzerland</bold> (GR: Sent Surains, Val Gronda, 1500 m). Paratypes in <named-content xmlns:xlink="http://www.w3.org/1999/xlink" content-type="dwc:institutional_code" xlink:type="simple">NMS</named-content>, <abbrev xmlns:xlink="http://www.w3.org/1999/xlink" content-type="collection" xlink:title="A.A. Allen Collection, Dawlish" id="ABBRID0ERUGK" xlink:type="simple">AAC</abbrev>, <abbrev xmlns:xlink="http://www.w3.org/1999/xlink" content-type="institution" xlink:title="Natural History Museum, London" id="ABBRID0EWUGK" xlink:type="simple">BMNH</abbrev>, <abbrev xmlns:xlink="http://www.w3.org/1999/xlink" content-type="institution" xlink:title="Oberösterreichisches Landesmuseum, Biologiezentrum, Linz" id="ABBRID0E2UGK" xlink:type="simple">BZL</abbrev>, M. Riedel collection, <named-content xmlns:xlink="http://www.w3.org/1999/xlink" content-type="dwc:institutional_code" xlink:type="simple">RMNH</named-content>, H. Schnee collection, <abbrev xmlns:xlink="http://www.w3.org/1999/xlink" content-type="institution" xlink:title="Finnish Environment Institute, Friendship Park Research Centre, Kuhmo" id="ABBRID0EIVGK" xlink:type="simple">SYKE</abbrev>, <abbrev xmlns:xlink="http://www.w3.org/1999/xlink" content-type="collection" xlink:title="M. Schwarz Collection, Linz-Ansfelden" id="ABBRID0ENVGK" xlink:type="simple">MSC</abbrev>, <abbrev xmlns:xlink="http://www.w3.org/1999/xlink" content-type="institution" xlink:title="Zhejiang University, Hangzhou" id="ABBRID0EVVGK" xlink:type="simple">ZJUH</abbrev>, <named-content xmlns:xlink="http://www.w3.org/1999/xlink" content-type="dwc:institutional_code" xlink:type="simple">MCZ</named-content> and <abbrev xmlns:xlink="http://www.w3.org/1999/xlink" content-type="institution" xlink:title="Zoologische Staatssammlung, München" id="ABBRID0ECWGK" xlink:type="simple">ZSSM</abbrev>.</p></tp:treatment-sec><tp:treatment-sec sec-type="Molecular data" id="SECID0EHWGK"><title>Molecular data.</title><p>MRS154 (England <ext-link xmlns:xlink="http://www.w3.org/1999/xlink" ext-link-type="gen" xlink:href="KU682229" xlink:type="simple">KU682229</ext-link>, CO1), MRS156 (England <ext-link xmlns:xlink="http://www.w3.org/1999/xlink" ext-link-type="gen" xlink:href="JF962813" xlink:type="simple">JF962813</ext-link>, CO1), MRS157 (England <ext-link xmlns:xlink="http://www.w3.org/1999/xlink" ext-link-type="gen" xlink:href="KU682230" xlink:type="simple">KU682230</ext-link>, CO1), MRS515 (Netherlands <ext-link xmlns:xlink="http://www.w3.org/1999/xlink" ext-link-type="gen" xlink:href="KU682260" xlink:type="simple">KU682260</ext-link>, CO1).</p></tp:treatment-sec><tp:treatment-sec sec-type="biology" id="SECID0EBXGK"><title>Biology.</title><p>A parasitoid of a wide range of low feeding noctuid larvae, as listed below. Overwinters as a small larva in the host, which is killed before it is in its final instar. Mummy (Fig. <xref ref-type="fig" rid="F90">204</xref>) largely dark brown (summer generations paler) and slender, usually formed in a prominent position at least in spring. Specimens (in <named-content xmlns:xlink="http://www.w3.org/1999/xlink" content-type="dwc:institutional_code" xlink:type="simple">NMS</named-content> unless indicated) reared from wild-collected <tp:taxon-name><tp:taxon-name-part taxon-name-part-type="family">Noctuidae</tp:taxon-name-part></tp:taxon-name> identified as <italic><tp:taxon-name><tp:taxon-name-part taxon-name-part-type="genus">Abrostola</tp:taxon-name-part> <tp:taxon-name-part taxon-name-part-type="species">triplasia</tp:taxon-name-part></tp:taxon-name></italic> (Linnaeus) (1; J.L. Gregory), <italic><tp:taxon-name><tp:taxon-name-part taxon-name-part-type="genus">Ammoconia</tp:taxon-name-part> <tp:taxon-name-part taxon-name-part-type="species">caecimacula</tp:taxon-name-part></tp:taxon-name></italic> (Denis &amp; Schiffermüller) (4:1; J. Connell/Austria), <italic><tp:taxon-name><tp:taxon-name-part taxon-name-part-type="genus">Autographa</tp:taxon-name-part> <tp:taxon-name-part taxon-name-part-type="species">gamma</tp:taxon-name-part></tp:taxon-name></italic> (Linneaus) (2; G.E. King/Spain, E. Haeselbarth/Germany; 1 (<named-content xmlns:xlink="http://www.w3.org/1999/xlink" content-type="dwc:institutional_code" xlink:type="simple">RMNH</named-content>), G. Peters/Germany), ?<italic><tp:taxon-name><tp:taxon-name-part taxon-name-part-type="genus">Cerastis</tp:taxon-name-part> <tp:taxon-name-part taxon-name-part-type="species">rubricosa</tp:taxon-name-part></tp:taxon-name></italic> (Denis &amp; Schiffermüller) (1; J.L. Gregory), <italic><tp:taxon-name><tp:taxon-name-part taxon-name-part-type="genus">Cucullia</tp:taxon-name-part> <tp:taxon-name-part taxon-name-part-type="species">chamomillae</tp:taxon-name-part></tp:taxon-name></italic> (Denis &amp; Schiffermüller) (2; A.A. Allen [1 is <abbrev xmlns:xlink="http://www.w3.org/1999/xlink" content-type="collection" xlink:title="A.A. Allen Collection, Dawlish" id="ABBRID0ESZGK" xlink:type="simple">AAC</abbrev>]), ?<italic><tp:taxon-name><tp:taxon-name-part taxon-name-part-type="genus">Diarsia</tp:taxon-name-part> <tp:taxon-name-part taxon-name-part-type="species">rubi</tp:taxon-name-part></tp:taxon-name></italic> (Vieweg) (1; T.H. Ford), <italic><tp:taxon-name><tp:taxon-name-part taxon-name-part-type="genus">Dicestra</tp:taxon-name-part> <tp:taxon-name-part taxon-name-part-type="species">trifolii</tp:taxon-name-part></tp:taxon-name></italic> (Hufnagel) (1; G.M. Haggett), <italic><tp:taxon-name><tp:taxon-name-part taxon-name-part-type="genus">Euplexia</tp:taxon-name-part> <tp:taxon-name-part taxon-name-part-type="species">lucipara</tp:taxon-name-part></tp:taxon-name></italic> (Linnaeus) (6:1; P. Baker), <italic><tp:taxon-name><tp:taxon-name-part taxon-name-part-type="genus">Lacanobia</tp:taxon-name-part> <tp:taxon-name-part taxon-name-part-type="species">oleracea</tp:taxon-name-part></tp:taxon-name></italic> (Linnaeus) (2:1; P. Baker), <italic><tp:taxon-name><tp:taxon-name-part taxon-name-part-type="genus">Melanchra</tp:taxon-name-part> <tp:taxon-name-part taxon-name-part-type="species">pisi</tp:taxon-name-part></tp:taxon-name></italic> (Linnaeus) (5; P. Baker, A. Lord, M.R. Shaw), <italic><tp:taxon-name><tp:taxon-name-part taxon-name-part-type="genus">Mythimna</tp:taxon-name-part> <tp:taxon-name-part taxon-name-part-type="species">ferrago</tp:taxon-name-part></tp:taxon-name></italic> (Fabricius) (1; J. L. Gregory), ?<italic><tp:taxon-name><tp:taxon-name-part taxon-name-part-type="genus">Mythimna</tp:taxon-name-part> <tp:taxon-name-part taxon-name-part-type="species">impura</tp:taxon-name-part></tp:taxon-name></italic> (Hübner) (3:1; M. R. Hall), ?<italic><tp:taxon-name><tp:taxon-name-part taxon-name-part-type="genus">Mythimna</tp:taxon-name-part> <tp:taxon-name-part taxon-name-part-type="species">littoralis</tp:taxon-name-part></tp:taxon-name></italic> (Curtis) (1; F.D. Bennett), <italic><tp:taxon-name><tp:taxon-name-part taxon-name-part-type="genus">Noctua</tp:taxon-name-part> <tp:taxon-name-part taxon-name-part-type="species">comes</tp:taxon-name-part></tp:taxon-name></italic> Hübner (14; J. Connell[?], D. Hackett[?], G.M. Haggett, E. Haeselbarth, R. Hinz, R.A. Softly), <italic><tp:taxon-name><tp:taxon-name-part taxon-name-part-type="genus">Noctua</tp:taxon-name-part> <tp:taxon-name-part taxon-name-part-type="species">fimbriata</tp:taxon-name-part></tp:taxon-name></italic> (Schreber) (2; G.M. Haggett, R.A. Softly), <italic><tp:taxon-name><tp:taxon-name-part taxon-name-part-type="genus">Noctua</tp:taxon-name-part> <tp:taxon-name-part taxon-name-part-type="species">interjecta</tp:taxon-name-part></tp:taxon-name></italic> Hübner (2; M.R. Hall, G.M. Haggett), <italic><tp:taxon-name><tp:taxon-name-part taxon-name-part-type="genus">Noctua</tp:taxon-name-part> <tp:taxon-name-part taxon-name-part-type="species">janthina</tp:taxon-name-part></tp:taxon-name></italic> (Denis &amp; Schiffermüller) (1; G.M. Haggett), <italic><tp:taxon-name><tp:taxon-name-part taxon-name-part-type="genus">Noctua</tp:taxon-name-part> <tp:taxon-name-part taxon-name-part-type="species">orbona</tp:taxon-name-part></tp:taxon-name></italic> (Hufnagel) (3; G.M. Haggett), <italic><tp:taxon-name><tp:taxon-name-part taxon-name-part-type="genus">Noctua</tp:taxon-name-part> <tp:taxon-name-part taxon-name-part-type="species">pronuba</tp:taxon-name-part></tp:taxon-name></italic> (Linnaeus) (5 [2 are <abbrev xmlns:xlink="http://www.w3.org/1999/xlink" content-type="institution" xlink:title="Natural History Museum, London" id="ABBRID0ED5GK" xlink:type="simple">BMNH</abbrev>]; R.A. Softly), <italic><tp:taxon-name><tp:taxon-name-part taxon-name-part-type="genus">Orthosia</tp:taxon-name-part> <tp:taxon-name-part taxon-name-part-type="species">gracilis</tp:taxon-name-part></tp:taxon-name></italic> (Denis &amp; Schiffermüller) (1; M.R. Shaw), <italic><tp:taxon-name><tp:taxon-name-part taxon-name-part-type="genus">Paradiarsia</tp:taxon-name-part> <tp:taxon-name-part taxon-name-part-type="species">glareosa</tp:taxon-name-part></tp:taxon-name></italic> (Esper) (1; G.M. Haggett), <italic><tp:taxon-name><tp:taxon-name-part taxon-name-part-type="genus">Phlogophora</tp:taxon-name-part> <tp:taxon-name-part taxon-name-part-type="species">meticulosa</tp:taxon-name-part></tp:taxon-name></italic> (Linnaeus) (10; M.R. Shaw, R.A. Softly, J. Voogd), <italic><tp:taxon-name><tp:taxon-name-part taxon-name-part-type="genus">Shargacucullia</tp:taxon-name-part> <tp:taxon-name-part taxon-name-part-type="species">verbasci</tp:taxon-name-part></tp:taxon-name></italic> (Linnaeus) (24 [5 are <named-content xmlns:xlink="http://www.w3.org/1999/xlink" content-type="dwc:institutional_code" xlink:type="simple">OUM</named-content>, 1 is <abbrev xmlns:xlink="http://www.w3.org/1999/xlink" content-type="collection" xlink:title="A.A. Allen Collection, Dawlish" id="ABBRID0EY6GK" xlink:type="simple">AAC</abbrev>]; A.A. Allen, F.C. Woodforde, M.R. Shaw), <italic><tp:taxon-name><tp:taxon-name-part taxon-name-part-type="genus">Standfussiana</tp:taxon-name-part> <tp:taxon-name-part taxon-name-part-type="species">lucernea</tp:taxon-name-part></tp:taxon-name></italic> (Linnaeus) (1; R.F. Logan), <italic><tp:taxon-name><tp:taxon-name-part taxon-name-part-type="genus">Stilbia</tp:taxon-name-part> <tp:taxon-name-part taxon-name-part-type="species">anomala</tp:taxon-name-part></tp:taxon-name></italic> (Haworth) (4; G.M. Haggett), <italic><tp:taxon-name><tp:taxon-name-part taxon-name-part-type="genus">Xestia</tp:taxon-name-part> <tp:taxon-name-part taxon-name-part-type="species">agathina</tp:taxon-name-part></tp:taxon-name></italic> (Duponchel) (12 [6 are <abbrev xmlns:xlink="http://www.w3.org/1999/xlink" content-type="institution" xlink:title="Zoologische Staatssammlung, München" id="ABBRID0E2AHK" xlink:type="simple">ZSSM</abbrev>, 2 are <abbrev xmlns:xlink="http://www.w3.org/1999/xlink" content-type="collection" xlink:title="A.A. Allen Collection, Dawlish" id="ABBRID0EABHK" xlink:type="simple">AAC</abbrev>]; A.A. Allen, E. Bauer, A. Dobson, <!--PageBreak--><!--PageBreak-->M.R. Shaw), <italic><tp:taxon-name><tp:taxon-name-part taxon-name-part-type="genus">Xestia</tp:taxon-name-part> <tp:taxon-name-part taxon-name-part-type="species">baja</tp:taxon-name-part></tp:taxon-name></italic> (Denis &amp; Schiffermüller) (1; J.L. Gregory), <italic><tp:taxon-name><tp:taxon-name-part taxon-name-part-type="genus">Xestia</tp:taxon-name-part> <tp:taxon-name-part taxon-name-part-type="species">castanea</tp:taxon-name-part></tp:taxon-name></italic> (Esper) (8 [5 are <abbrev xmlns:xlink="http://www.w3.org/1999/xlink" content-type="institution" xlink:title="Zoologische Staatssammlung, München" id="ABBRID0E3BHK" xlink:type="simple">ZSSM</abbrev>]; E. Bauer, K.P. Bland[?], M.R. Shaw), <italic><tp:taxon-name><tp:taxon-name-part taxon-name-part-type="genus">Xestia</tp:taxon-name-part> <tp:taxon-name-part taxon-name-part-type="species">xanthographa</tp:taxon-name-part></tp:taxon-name></italic> (Denis &amp; Schiffermüller) (31 [1 is <abbrev xmlns:xlink="http://www.w3.org/1999/xlink" content-type="institution" xlink:title="Zoologische Staatssammlung, München" id="ABBRID0ELCHK" xlink:type="simple">ZSSM</abbrev>, 1 is <named-content xmlns:xlink="http://www.w3.org/1999/xlink" content-type="dwc:institutional_code" xlink:type="simple">RMNH</named-content>]; E. Bauer, M.R. Britten, J. Connell, G.M. Haggett, M.R. Hall, N. Hall, R. Hinz, M.R. Shaw, R.A. Softly), and unidentified noctuids (81 [14 are <abbrev xmlns:xlink="http://www.w3.org/1999/xlink" content-type="institution" xlink:title="Natural History Museum, London" id="ABBRID0EYCHK" xlink:type="simple">BMNH</abbrev>], mostly collected as mummies). Specimens in <named-content xmlns:xlink="http://www.w3.org/1999/xlink" content-type="dwc:institutional_code" xlink:type="simple">NMS</named-content> reared in culture experiments are included in the type material (but not in the above host list), and these experimental results (using females from the overwinter generation to parasitize summer hosts) are as follows: <italic><tp:taxon-name><tp:taxon-name-part taxon-name-part-type="genus">Diarsia</tp:taxon-name-part> <tp:taxon-name-part taxon-name-part-type="species">rubi</tp:taxon-name-part></tp:taxon-name></italic> 1:16\16\\7+4 [several others were retarded but died]; <italic><tp:taxon-name><tp:taxon-name-part taxon-name-part-type="genus">Dicestra</tp:taxon-name-part> <tp:taxon-name-part taxon-name-part-type="species">trifolii</tp:taxon-name-part></tp:taxon-name></italic> 5:28\28\\24+4; <italic><tp:taxon-name><tp:taxon-name-part taxon-name-part-type="genus">Lacanobia</tp:taxon-name-part> <tp:taxon-name-part taxon-name-part-type="species">oleracea</tp:taxon-name-part></tp:taxon-name></italic> 6:28\22\\0+16 [several others were retarded but died]; <italic><tp:taxon-name><tp:taxon-name-part taxon-name-part-type="genus">Melanchra</tp:taxon-name-part> <tp:taxon-name-part taxon-name-part-type="species">persicariae</tp:taxon-name-part></tp:taxon-name></italic> (Linnaeus) 4:22\13[several others pricked and paralysed without oviposition]\\0+13; <italic><tp:taxon-name><tp:taxon-name-part taxon-name-part-type="genus">Orthosia</tp:taxon-name-part> <tp:taxon-name-part taxon-name-part-type="species">cerasi</tp:taxon-name-part></tp:taxon-name></italic> (Fabricius) 7:55\6\\5+1; <italic><tp:taxon-name><tp:taxon-name-part taxon-name-part-type="genus">Orthosia</tp:taxon-name-part> <tp:taxon-name-part taxon-name-part-type="species">gothica</tp:taxon-name-part></tp:taxon-name></italic> (Linneaus) 6:40\1\\0+1; <italic><tp:taxon-name><tp:taxon-name-part taxon-name-part-type="genus">Orthosia</tp:taxon-name-part> <tp:taxon-name-part taxon-name-part-type="species">gracilis</tp:taxon-name-part></tp:taxon-name></italic> 8:27\16\\14+2; <italic><tp:taxon-name><tp:taxon-name-part taxon-name-part-type="genus">Orthosia</tp:taxon-name-part> <tp:taxon-name-part taxon-name-part-type="species">incerta</tp:taxon-name-part></tp:taxon-name></italic> (Hufnagel) 6:23\4\\2+1; <italic><tp:taxon-name><tp:taxon-name-part taxon-name-part-type="genus">Phlogophora</tp:taxon-name-part> <tp:taxon-name-part taxon-name-part-type="species">meticulosa</tp:taxon-name-part></tp:taxon-name></italic> 9:49\44\\29+14: <italic><tp:taxon-name><tp:taxon-name-part taxon-name-part-type="genus">Shargacucullia</tp:taxon-name-part> <tp:taxon-name-part taxon-name-part-type="species">verbasci</tp:taxon-name-part></tp:taxon-name></italic> 1:1\1\\1+0. In Britain adult flight times peak around May, July–August and October. However, in common with most <italic><tp:taxon-name><tp:taxon-name-part taxon-name-part-type="genus">Aleiodes</tp:taxon-name-part></tp:taxon-name></italic>, the adults are very long-lived and can be found in most months (but we have no British records from January to March). Both sexes come feely to light, but it is also active by day. The males tend to court non-conspecific females (at least of some species) with as much – though unsuccessful – vigour as with conspecifics. All host records are from <tp:taxon-name><tp:taxon-name-part taxon-name-part-type="family">Noctuidae</tp:taxon-name-part></tp:taxon-name> feeding on low plants, but within that group this species has an unusually broad host range. Many (but not all) of the overwintering hosts, such as <italic><tp:taxon-name><tp:taxon-name-part taxon-name-part-type="genus">Noctua</tp:taxon-name-part></tp:taxon-name></italic> and <italic><tp:taxon-name><tp:taxon-name-part taxon-name-part-type="genus">Xestia</tp:taxon-name-part></tp:taxon-name></italic> species (parasitized from September to November), feed on <tp:taxon-name><tp:taxon-name-part taxon-name-part-type="family">Poaceae</tp:taxon-name-part></tp:taxon-name> and grow slowly during mild periods in the winter, with mummification by the parasitoid in the host’s 3<sup>rd</sup> or 4<sup>th</sup> instar sometimes as early as February, but more often during March or April. The resulting adults again parasitize low-feeding noctuids, with a similarly broad range of hosts, but mostly on plants other than <tp:taxon-name><tp:taxon-name-part taxon-name-part-type="family">Poaceae</tp:taxon-name-part></tp:taxon-name>. Adults of both sexes are often swept from trees and bushes (especially in late summer and autumn) but they are probably merely feeding on honeydew rather than seeking hosts: although some <italic><tp:taxon-name><tp:taxon-name-part taxon-name-part-type="genus">Noctua</tp:taxon-name-part></tp:taxon-name></italic> and <italic><tp:taxon-name><tp:taxon-name-part taxon-name-part-type="genus">Xestia</tp:taxon-name-part></tp:taxon-name></italic> species that feed through the winter on grasses do sometimes oviposit on tree leaves, with the resulting larvae feeding thereon until (easily!) displaced, their falling to the field layer usually happens in the first instar (MRS, personal observation) when they are probably still too small to be easily parasitized by <italic><tp:taxon-name><tp:taxon-name-part taxon-name-part-type="genus">Aleiodes</tp:taxon-name-part> <tp:taxon-name-part taxon-name-part-type="species">leptofemur</tp:taxon-name-part></tp:taxon-name></italic>. It is rather remarkable that the host larvae, especially of the overwintering generation, regularly (perhaps invariably) climb out of their normal living space, to be mummified fully exposed high on stems of various kinds (very often on dead grass seed heads), on tree trunks, fence posts etc. Related common species such as <italic><tp:taxon-name><tp:taxon-name-part taxon-name-part-type="genus">Aleiodes</tp:taxon-name-part> <tp:taxon-name-part taxon-name-part-type="species">nigriceps</tp:taxon-name-part></tp:taxon-name></italic>, <italic><tp:taxon-name><tp:taxon-name-part taxon-name-part-type="genus">Aleiodes</tp:taxon-name-part> <tp:taxon-name-part taxon-name-part-type="species">pictus</tp:taxon-name-part></tp:taxon-name></italic> and <italic><tp:taxon-name><tp:taxon-name-part taxon-name-part-type="genus">Aleiodes</tp:taxon-name-part> <tp:taxon-name-part taxon-name-part-type="species">similis</tp:taxon-name-part></tp:taxon-name></italic> (Curtis, 1834) [the latter to be treated in a subsequent part of this revision], which (at least overwinter) parasitize ecologically similar and closely related – or in many cases the same – noctuid species, do not cause their hosts to do this, but instead the hosts parasitized by these species seek concealment before mummification. Consequently, mummies of this group found exposed in nature are almost invariably those of <italic><tp:taxon-name><tp:taxon-name-part taxon-name-part-type="genus">Aleiodes</tp:taxon-name-part> <tp:taxon-name-part taxon-name-part-type="species">leptofemur</tp:taxon-name-part></tp:taxon-name></italic>. It is an obvious suggestion that this helps the parasitoid to avoid idiobiont parasitism (pseudohyperparasitism) in the dangerous <!--PageBreak-->field layer, including by virtue of faster development to the relative safety of the adult stage (the spring-forming mummies are very dark and presumably absorb insolation energy well), but it does leave open the question why the other (related, and similarly plurivoltine) species mentioned above have not adopted the same habit.</p><fig id="F90" position="float" orientation="portrait"><label>Figures 203–204.</label><caption><p>
          <italic><tp:taxon-name><tp:taxon-name-part taxon-name-part-type="genus">Aleiodes</tp:taxon-name-part> <tp:taxon-name-part taxon-name-part-type="species">leptofemur</tp:taxon-name-part></tp:taxon-name></italic> sp. n., ♀, holotype. <bold>203</bold> habitus lateral <bold>204</bold> mummy of <italic><tp:taxon-name><tp:taxon-name-part taxon-name-part-type="genus">Stilbia</tp:taxon-name-part> <tp:taxon-name-part taxon-name-part-type="species">anomala</tp:taxon-name-part></tp:taxon-name></italic> (Haworth).</p></caption><graphic xmlns:xlink="http://www.w3.org/1999/xlink" xlink:href="zookeys-639-001-g090.jpg" position="float" orientation="portrait" xlink:type="simple" id="oo_114623.jpg"/></fig></tp:treatment-sec><tp:treatment-sec sec-type="diagnosis" id="SECID0EYKHK"><title>Diagnosis.</title><p>Length of fore femur 6.4–8.0 × its maximum width (Fig. <xref ref-type="fig" rid="F91">209</xref>) and hind femur parallel-sided (Fig. <xref ref-type="fig" rid="F91">208</xref>); mesosternum usually black(ish); face with some weak transverse rugae dorsally; OOL 1.5 × diameter of posterior ocellus; temple roundly narrowed (Fig. <xref ref-type="fig" rid="F91">214</xref>); scapus ventrally and usually basal half of antenna (dark) brown, rarely yellowish; hind femur slender, basally largely yellowish and frequently infuscate subapically, but remaining nearly always paler than ventral side of scapus; if rarely hind femur is distinctly infuscate (Fig. <xref ref-type="fig" rid="F91">208</xref>) then often also hind coxa (at least basally) and base of hind tibia infuscate (Fig. <xref ref-type="fig" rid="F90">203</xref>); face usually black or dark brown medially and near eyes yellowish brown; antennal segments of ♂ 35–40, usually 36–38, less than of ♀, which has usually 37–39 segments; pterostigma tending to be dark brown medially (Fig. <xref ref-type="fig" rid="F91">205</xref>). Similar to <italic><tp:taxon-name><tp:taxon-name-part taxon-name-part-type="genus">Aleiodes</tp:taxon-name-part> <tp:taxon-name-part taxon-name-part-type="species">borealis</tp:taxon-name-part></tp:taxon-name></italic> (Thomson, 1892) and to species of the <italic><tp:taxon-name><tp:taxon-name-part taxon-name-part-type="genus">Aleiodes</tp:taxon-name-part> <tp:taxon-name-part taxon-name-part-type="species">pictus</tp:taxon-name-part></tp:taxon-name></italic> aggregate. They differ by having the length of the fore femur 5.4–6.4(–7.3) × its maximum width and the hind femur more or less weakly swollen; if more than 6.4 × then the face without transverse rugae dorsally, the hind femur comparatively wide basally, the mesosternum yellowish or the temple comparatively wide, or the scapus ventrally and the basal half of the antenna yellowish brown; if the scapus is dark brown or blackish then the scapus is similarly coloured as the hind femur subapically; colour of the hind femur variable, usually dark brown or blackish subapically; face usually completely black or rarely yellowish; antennal segments of male 37–45, averages about one segment more than of female, which has 36–45 segments (32–34 in <italic><tp:taxon-name><tp:taxon-name-part taxon-name-part-type="genus">Aleiodes</tp:taxon-name-part> <tp:taxon-name-part taxon-name-part-type="species">borealis</tp:taxon-name-part></tp:taxon-name></italic>, of which we have not seen a male with complete antenna); pterostigma is variable, but often yellowish medially; clypeus distinctly transverse and less depressed ventrally, and hind femur rather micro-sculptured. Some dark males of <italic><tp:taxon-name><tp:taxon-name-part taxon-name-part-type="genus">Aleiodes</tp:taxon-name-part> <tp:taxon-name-part taxon-name-part-type="species">similis</tp:taxon-name-part></tp:taxon-name></italic> are very like pale males of <italic><tp:taxon-name><tp:taxon-name-part taxon-name-part-type="genus">Aleiodes</tp:taxon-name-part> <tp:taxon-name-part taxon-name-part-type="species">leptofemur</tp:taxon-name-part></tp:taxon-name></italic> and in extreme cases scarcely separable. The new species shares with the East Palaearctic <italic><tp:taxon-name><tp:taxon-name-part taxon-name-part-type="genus">Aleiodes</tp:taxon-name-part> <tp:taxon-name-part taxon-name-part-type="species">angustatus</tp:taxon-name-part></tp:taxon-name></italic> (Papp, 1971) the elongate and paralle-sided fore and hind femora. <italic><tp:taxon-name><tp:taxon-name-part taxon-name-part-type="genus">Aleiodes</tp:taxon-name-part> <tp:taxon-name-part taxon-name-part-type="species">angustatus</tp:taxon-name-part></tp:taxon-name></italic> has the body entirely yellowish brown, the ocelli larger (POL slightly less than the diameter of the posterior ocellus and OOL about 1.2 times diameter of ocellus), the antenna of ♀ with 47–49 (♂: 46–49) segments, the second metasomal tergite nearly parallel-sided, the precoxal sulcus witrh distinct rugae and the pterostigma yellow.</p><fig id="F91" position="float" orientation="portrait"><label>Figures 205–214.</label><caption><p>
          <italic><tp:taxon-name><tp:taxon-name-part taxon-name-part-type="genus">Aleiodes</tp:taxon-name-part> <tp:taxon-name-part taxon-name-part-type="species">leptofemur</tp:taxon-name-part></tp:taxon-name></italic> sp. n., ♀, holotype. <bold>205</bold> wings <bold>206</bold> mesosoma lateral <bold>207</bold> propodeum and metasoma dorsal <bold>208</bold> hind leg lateral <bold>209</bold> fore femur lateral <bold>210</bold> basal segments of antenna <bold>211</bold> apical segments of antenna <bold>212</bold> head anterior <bold>213</bold> head lateral <bold>214</bold> head dorsal.</p></caption><graphic xmlns:xlink="http://www.w3.org/1999/xlink" xlink:href="zookeys-639-001-g091.jpg" position="float" orientation="portrait" xlink:type="simple" id="oo_114624.jpg"/></fig></tp:treatment-sec><tp:treatment-sec sec-type="description" id="SECID0EHPHK"><title>Description.</title><p>Holotype, ♀, length of fore wing 4.5 mm, of body 4.4 mm.</p><p>
              <italic>Head.</italic> Antennal segments 39, length of antenna 1.1 × fore wing, its subapical segments about 1.8 × as long as wide (Fig. <xref ref-type="fig" rid="F91">211</xref>) and basal segments comparatively wide (Fig. <xref ref-type="fig" rid="F91">210</xref>); frons granulate-coriaceous, with satin sheen; OOL 1.5 × diameter of posterior ocellus and coriaceous; vertex granulate-coriaceous, with satin sheen; clypeus distinctly convex (Fig. <xref ref-type="fig" rid="F91">213</xref>), coriaceous; ventral margin of clypeus rounded and depressed (Fig. <xref ref-type="fig" rid="F91">212</xref>); width of hypoclypeal depression 0.4 × minimum width of face and face coriaceous, dorsally somewhat rugulose (Fig. <xref ref-type="fig" rid="F91">212</xref>); length of eye 2.5 × temple in dorsal view and temple gradually roundly narrowed behind eye (Fig. <xref ref-type="fig" rid="F91">214</xref>); occiput <!--PageBreak-->behind stemmaticum granulate-coriaceous, occipital carina interrupted by somewhat more than width of ocellus (Fig. <xref ref-type="fig" rid="F91">214</xref>); clypeus partly above lower level of eyes (Fig. <xref ref-type="fig" rid="F91">212</xref>); length of malar space 0.4 × length of eye in lateral view; eyes moderately protruding (Figs <xref ref-type="fig" rid="F91">212–214</xref>).</p><p>
              <italic>Mesosoma.</italic> Mesoscutal lobes finely coriaceous, with satin sheen, medio-posteriorly with a few rugulae; notauli complete and narrow, largely smooth and posteriorly reduced; prepectal carina narrow lamelliform, reaching anterior border; precoxal area of mesopleuron granulate-coriaceous, mesopleuron with superficially granulate and shiny speculum and rugose dorso-anteriorly (Fig. <xref ref-type="fig" rid="F91">206</xref>); metapleuron granulate-coriaceous, matt and posteriorly not tuberculate; mesosternal sulcus narrow and rather deep, shallow medio-posteriorly and no carina; mesosternum angulate posteriorly; scutellum elongate, slightly convex, granulate-coriaceous and laterally largely without carina; propodeum rather flat dorsally, not tuberculate latero-posteriorly, and coriaceous with median carina complete.</p><p>
              <italic>Wings.</italic> Fore wing: r 0.3 × 3-SR (Fig. <xref ref-type="fig" rid="F91">205</xref>); 1-CU1 horizontal, 0.4 × as long as 2-CU1; r-m 0.6 × 2-SR, and 0.35 × 3-SR; second submarginal cell comparatively large (Fig. <xref ref-type="fig" rid="F91">205</xref>); cu-a weakly oblique, not parallel with CU1b, straight; 1-M nearly straight posteriorly. Hind wing: apically marginal cell nearly twice as wide as its minimum width; 2-SC+R short and longitudinal; m-cu short and not pigmented (Fig. <xref ref-type="fig" rid="F91">205</xref>).</p><p>
              <italic>Legs.</italic> Tarsal claws setose; hind coxa finely coriaceous, largely matt; hind trochantellus 2.4 × longer than wide; length of fore and hind femora 6.9 and 6.9 × their width, respectively (Figs <xref ref-type="fig" rid="F91">208–209</xref>); inner apex of hind tibia without comb; length of inner hind spur 0.3 × hind basitarsus.</p><p>
              <italic>Metasoma.</italic> First tergite 1.1 × as long as wide posteriorly and latero-posteriorly narrowly lamelliform, moderately convex and flattened posteriorly, dorsope medium-sized (Fig. <xref ref-type="fig" rid="F91">207</xref>); first and second tergites densely and longitudinally rugulose (Fig. <xref ref-type="fig" rid="F91">207</xref>), with distinct median carina; medio-basal area of second tergite absent; second suture narrow and finely crenulate; third tergite coriaceous and remainder of metasoma largely smooth and shiny; fourth and apical half of third tergite without sharp lateral crease; ovipositor sheath (except dorsally) moderately setose.</p><p>
              <italic>Colour.</italic> Black; antenna dark brown; palpi largely brown; tegulae, malar space ventrally and triangular patch on second tergite pale yellowish (Fig. <xref ref-type="fig" rid="F91">207</xref>); inner orbita as dark as face centrally; outer orbita posteriorly and dorsally, malar space dorsally and mesoscutum medio-posteriorly brownish yellow (Fig. <xref ref-type="fig" rid="F91">213</xref>); mesopleuron with ventral brownish yellow stripe (Fig. <xref ref-type="fig" rid="F91">206</xref>); hind coxa largely, apical half of hind femur, base of hind tibia and tarsi rather fuzzy dark brown (Figs <xref ref-type="fig" rid="F90">203</xref>, <xref ref-type="fig" rid="F91">208</xref>) and remainder of legs yellowish brown; veins and pterostigma (except yellow basal 0.3 and slightly apex) dark brown; border between dark and pale part of pterostigma rather sharp, contrasting with each other (Fig. <xref ref-type="fig" rid="F91">205</xref>); wing membrane subhyaline.</p><p>
              <italic>Variation.</italic> Length of fore wing 4.5–5.0 mm; antennal segments of ♀ 35(3), 36(16), 37(79), 38(98), 39(70), 40(20), 41(1), 42(1), of ♂ 35(22), 36(64), 37(89), 38(60), 39(17), 40(4), 41(1)); mesosoma largely black to largely orange brown; medial length of second tergite 0.8–0.9 × its basal width; OOL of male slightly longer than diameter <!--PageBreak-->of posterior ocellus and apical half of antenna dark brown; mesopleuron medially and propodeum rugose or superficially rugulose. Specimens of the summer generation(s) are usually overall paler than those from the overwinter generation. The face usually dark centrally with the inner orbits paler but sometimes face completely black (as in the type, from the overwinter generation), less often completely orange or darkened only near clypeus (males more likely than females to exhibit these extremes). Extent of orange markings on mesoscutum extremely variable, but almost always distinct; metasoma only rarely wholly black or dark brown. Colour of pterostigma very variable, sometimes pale greyish and only faintly darker near posterior margin.</p><p>The broad host range, which has (at least in part) been experimentally verified, may contribute to the variability of this species. We have seen a large number of summer-generation female specimens from S. Europe (Portugal, Greece, Turkey and most notably a long series from South Bulgaria from Rodopi in <abbrev xmlns:xlink="http://www.w3.org/1999/xlink" content-type="institution" xlink:title="Oberösterreichisches Landesmuseum, Biologiezentrum, Linz" id="ABBRID0EWTHK" xlink:type="simple">BZL</abbrev>) that consistently differ in colour from summer specimens from Britain in the combination of a slightly darker pterostigma, uniformly pale legs, and the metasomal tergites posterior to the central pale area tending to be reddish brown rather than blackish, and they are also slightly smaller. Because of its relative uniformity in contrast to the variability of what we otherwise regard as <italic><tp:taxon-name><tp:taxon-name-part taxon-name-part-type="genus">Aleiodes</tp:taxon-name-part> <tp:taxon-name-part taxon-name-part-type="species">leptofemur</tp:taxon-name-part></tp:taxon-name></italic>, it seem possible that this material represents a different species and we have not included it in the type series.</p></tp:treatment-sec><tp:treatment-sec sec-type="etymology" id="SECID0EFUHK"><title>Etymology.</title><p>This common and widely distributed species is named after its slender femora (“leptos” = Greek for “thin”).</p></tp:treatment-sec><tp:treatment-sec sec-type="distribution" id="SECID0EKUHK"><title>Distribution.</title><p>*Andorra, *Austria, *Belgium, *British Isles (England, Wales, Isle of Man, Scotland, Ireland, Guernsey, Jersey), *Bulgaria, *Cyprus, *Czech Republic, *France, *Finland, *Germany, *Gibraltar (British territory), *Greece, *Hungary, *Italy, *Netherlands, *Norway, *Slovakia, *Spain, *Sweden, *Switzerland. The southern European countries are included provisionally (see above under variation).</p></tp:treatment-sec><tp:treatment-sec sec-type="notes" id="SECID0EPUHK"><title>Notes.</title><p>Males have on average about one fewer antennal segments than females. Both authors have left determination labels for this species incorrectly as <italic><tp:taxon-name><tp:taxon-name-part taxon-name-part-type="genus">Aleiodes</tp:taxon-name-part> <tp:taxon-name-part taxon-name-part-type="species">borealis</tp:taxon-name-part></tp:taxon-name></italic> (Thomson) on a large number of specimens in many collections (up until about 2006 for CvA; until 2007 for MRS), which are now impossible to correct.</p></tp:treatment-sec><ref-list><ref id="B56"><mixed-citation xmlns:xlink="http://www.w3.org/1999/xlink" xlink:type="simple">
          <person-group><name name-style="western"><surname>Shaw</surname><given-names>MR</given-names></name></person-group> (<year>1983</year>) <article-title>On[e] evolution of endoparasitism; the biology of some genera of <tp:taxon-name><tp:taxon-name-part taxon-name-part-type="subfamily">Rogadinae</tp:taxon-name-part></tp:taxon-name> (<tp:taxon-name><tp:taxon-name-part taxon-name-part-type="family">Braconidae</tp:taxon-name-part></tp:taxon-name>).</article-title> <source>Contributions of the American Entomological Institute</source> <volume>20</volume>: <fpage>307</fpage>–<lpage>328</lpage>.</mixed-citation></ref><ref id="B58"><mixed-citation xmlns:xlink="http://www.w3.org/1999/xlink" xlink:type="simple">
          <person-group><name name-style="western"><surname>Shaw</surname><given-names>MR</given-names></name></person-group> (<year>1994</year>) <article-title>Parasitoid host ranges.</article-title> In: <person-group><name name-style="western"><surname>Hawkins</surname><given-names>BA</given-names></name><name name-style="western"><surname>Sheehan</surname><given-names>W</given-names></name></person-group> (<role>Eds</role>) <issue-title>Parasitoid Community Ecology.</issue-title> <source>Oxford</source>, <fpage>111</fpage>–<lpage>144</lpage>.</mixed-citation></ref><ref id="B46"><mixed-citation xmlns:xlink="http://www.w3.org/1999/xlink" xlink:type="simple">
          <person-group><name name-style="western"><surname>Papp</surname><given-names>J</given-names></name><name name-style="western"><surname>Rezbanyai-Reser</surname><given-names>L</given-names></name></person-group> (<year>1996</year>) <article-title>Contributions to the braconid fauna of Monte Generoso, Canton Ticino, southern Switzerland (<tp:taxon-name><tp:taxon-name-part taxon-name-part-type="order">Hymenoptera</tp:taxon-name-part></tp:taxon-name>: <tp:taxon-name><tp:taxon-name-part taxon-name-part-type="family">Braconidae</tp:taxon-name-part></tp:taxon-name>).</article-title> <source>Entomologische Berichte Luzern</source> <volume>35</volume>: <fpage>59</fpage>–<lpage>134</lpage>.</mixed-citation></ref><ref id="B11"><mixed-citation xmlns:xlink="http://www.w3.org/1999/xlink" xlink:type="simple">
          <person-group><name name-style="western"><surname>Belokobylskij</surname><given-names>SA</given-names></name><name name-style="western"><surname>Taeger</surname><given-names>A</given-names></name><name name-style="western"><surname>Achterberg</surname><given-names>C van</given-names></name><name name-style="western"><surname>Haeselbarth</surname><given-names>E</given-names></name><name name-style="western"><surname>Riedel</surname><given-names>M</given-names></name></person-group> (<year>2003</year>) <article-title>Checklist of the <tp:taxon-name><tp:taxon-name-part taxon-name-part-type="family">Braconidae</tp:taxon-name-part></tp:taxon-name> (<tp:taxon-name><tp:taxon-name-part taxon-name-part-type="order">Hymenoptera</tp:taxon-name-part></tp:taxon-name>) of Germany.</article-title> <source>Beiträge zur Entomologie</source> <volume>53</volume>(<issue>2</issue>): <fpage>341</fpage>–<lpage>435</lpage>.</mixed-citation></ref><ref id="B77"><mixed-citation xmlns:xlink="http://www.w3.org/1999/xlink" xlink:type="simple">
          <person-group><name name-style="western"><surname>Wesmael</surname><given-names>C</given-names></name></person-group> (<year>1838</year>) <article-title>Monographie des Braconides de Belgique 4.</article-title> <source>Nouveaux Mémoires de l’Academie Royale des Sciences et Belles-lettres de Bruxelles</source> <volume>11</volume>: <fpage>1</fpage>–<lpage>166</lpage>.</mixed-citation></ref></ref-list></tp:taxon-treatment>
