# Supplementary material for: Revision of the western Palaearctic species of Aleiodes Wesmael (Hymenoptera, Braconidae, Rogadinae). Part 1: Introduction, key to species groups, outlying distinctive species, and revisionary notes on some further species
Source: Zookeys. 2016 Dec 12;(639):1–164. doi: 10.3897/zookeys.639.10893 (PMC5240373; doi:10.3897/zookeys.639.10893)
Supplement: XML Treatment for Aleiodes modestus [file zookeys.639.10893-treatment17.xml]

<!DOCTYPE tp:taxon-treatment
  PUBLIC "-//TaxonX//DTD Taxonomic Treatment Publishing DTD v0 20100105//EN" "tax-treatment-NSO.dtd">
<tp:taxon-treatment xmlns:tp="http://www.plazi.org/taxpub"><tp:treatment-meta><kwd-group><label>Taxon classification</label><kwd><named-content content-type="kingdom">Animalia</named-content></kwd><kwd><named-content content-type="order">Hymenoptera</named-content></kwd><kwd><named-content content-type="family">Braconidae</named-content></kwd></kwd-group><mixed-citation publication-type="journal"><person-group><name><surname>van Achterberg</surname><given-names>Cornelis</given-names></name><name><surname>Shaw</surname><given-names>Mark R.</given-names></name></person-group><article-title>Revision of the western Palaearctic species of <italic><tp:taxon-name><tp:taxon-name-part taxon-name-part-type="genus">Aleiodes</tp:taxon-name-part></tp:taxon-name></italic> Wesmael (<tp:taxon-name><tp:taxon-name-part taxon-name-part-type="order">Hymenoptera</tp:taxon-name-part></tp:taxon-name>, <tp:taxon-name><tp:taxon-name-part taxon-name-part-type="family">Braconidae</tp:taxon-name-part></tp:taxon-name>, <tp:taxon-name><tp:taxon-name-part taxon-name-part-type="subfamily">Rogadinae</tp:taxon-name-part></tp:taxon-name>). Part 1: Introduction, key to species groups, outlying distinctive species, and revisionary notes on some further species</article-title><source>Zookeys</source><day>12</day><month>12</month><year>2016</year><volume>2016</volume><issue>639</issue><fpage>1</fpage><lpage>164</lpage><pub-id pub-id-type="doi">10.3897/zookeys.639.10893</pub-id></mixed-citation></tp:treatment-meta><tp:nomenclature><tp:taxon-name>
              <tp:taxon-name-part taxon-name-part-type="genus">Aleiodes</tp:taxon-name-part>
              <tp:taxon-name-part taxon-name-part-type="species">modestus</tp:taxon-name-part>
            </tp:taxon-name><tp:taxon-authority>(Reinhard, 1863)</tp:taxon-authority><xref ref-type="fig" rid="F92">Figs 215–216</xref><xref ref-type="fig" rid="F93">, 217–229</xref><tp:nomenclature-citation-list><tp:nomenclature-citation><tp:taxon-name>
                  <tp:taxon-name-part taxon-name-part-type="genus">Rogas</tp:taxon-name-part> <tp:taxon-name-part taxon-name-part-type="species">modestus</tp:taxon-name-part></tp:taxon-name><comment>Reinhard, 1863: 271; <xref ref-type="bibr" rid="B62">Shenefelt 1975</xref>: 1177; <xref ref-type="bibr" rid="B43">Papp 1985a</xref>: 160 (lectotype designation); <xref ref-type="bibr" rid="B73">Tobias 1986</xref>: 83 (transl.: 138).</comment></tp:nomenclature-citation><tp:nomenclature-citation><tp:taxon-name>
                  <tp:taxon-name-part taxon-name-part-type="genus">Aleiodes</tp:taxon-name-part> <tp:taxon-name-part taxon-name-part-type="species">modestus</tp:taxon-name-part></tp:taxon-name><comment>; <xref ref-type="bibr" rid="B45">Papp 1991</xref>: 99; <xref ref-type="bibr" rid="B11">Belokobylskij et al. 2003</xref>: 398.</comment></tp:nomenclature-citation><tp:nomenclature-citation><tp:taxon-name>
                  <tp:taxon-name-part taxon-name-part-type="genus">Rhogas</tp:taxon-name-part> (<tp:taxon-name-part taxon-name-part-type="subgenus">Aleiodes</tp:taxon-name-part>) <tp:taxon-name-part taxon-name-part-type="species">modestus</tp:taxon-name-part> <tp:taxon-name-part taxon-name-part-type="infraspecific-rank">var.</tp:taxon-name-part> <tp:taxon-name-part taxon-name-part-type="variety">piceus</tp:taxon-name-part></tp:taxon-name><comment>Fahringer, 1932: 302–303; <xref ref-type="bibr" rid="B62">Shenefelt 1975</xref>: 1177.</comment></tp:nomenclature-citation></tp:nomenclature-citation-list></tp:nomenclature><tp:treatment-sec sec-type="type material" id="SECID0EMYHK"><title>Type material.</title><p>Lectotype ♀ (<named-content xmlns:xlink="http://www.w3.org/1999/xlink" content-type="dwc:institutional_code" xlink:type="simple">ZMB</named-content>) from Germany examined.</p></tp:treatment-sec><tp:treatment-sec sec-type="material" id="SECID0E1YHK"><title>Additional material.</title><p>Widespread in western Europe: *<bold>Austria</bold>, <bold>British Isles</bold> (<bold>England</bold>: V.C.s 11, 17, 22, 28, 29, 31, 32, 38, 39, 52, 57, 58, 61, 62, 63, 64; <bold>Wales</bold>: V.C.s 48, 52: <bold>Scotland</bold>: V.C.s 88, 96, 97), <bold>Bulgaria</bold>, *<bold>Czech Republic</bold>, *<bold>Denmark</bold>, <bold>Finland</bold>, *<bold>France</bold>, <bold>Germany</bold>, <bold>Italy</bold>, <bold>Netherlands</bold> (DR: Borger; Wijster, GE: Heerde; Brummen (Voorstonden), FR: Terschelling (Midsland-Noord, dunes), LI: Epen, ZH: Asperen; Meijendel (dunes)), <bold>Poland</bold>, *<bold>Romania</bold>, <bold>Russia</bold>, <bold>Slovakia</bold>, <bold>Sweden</bold>, <bold>Switzerland</bold>. Specimens in <named-content xmlns:xlink="http://www.w3.org/1999/xlink" content-type="dwc:institutional_code" xlink:type="simple">NMS</named-content>, <named-content xmlns:xlink="http://www.w3.org/1999/xlink" content-type="dwc:institutional_code" xlink:type="simple">MNHN</named-content>, <abbrev xmlns:xlink="http://www.w3.org/1999/xlink" content-type="institution" xlink:title="Natural History Museum, London" id="ABBRID0EI2HK" xlink:type="simple">BMNH</abbrev>, <named-content xmlns:xlink="http://www.w3.org/1999/xlink" content-type="dwc:institutional_code" xlink:type="simple">RMNH</named-content>, NRSM, <abbrev xmlns:xlink="http://www.w3.org/1999/xlink" content-type="institution" xlink:title="Oberösterreichisches Landesmuseum, Biologiezentrum, Linz" id="ABBRID0EV2HK" xlink:type="simple">BZL</abbrev>, <abbrev xmlns:xlink="http://www.w3.org/1999/xlink" content-type="institution" xlink:title="Hungarian Natural History Museum, Budapest" id="ABBRID0E12HK" xlink:type="simple">MTMA</abbrev>, <named-content xmlns:xlink="http://www.w3.org/1999/xlink" content-type="dwc:institutional_code" xlink:type="simple">USNM</named-content>, <named-content xmlns:xlink="http://www.w3.org/1999/xlink" content-type="dwc:institutional_code" xlink:type="simple">CNC</named-content>, <abbrev xmlns:xlink="http://www.w3.org/1999/xlink" content-type="collection" xlink:title="C. Morley Collection, Ipswich Museum, Ipswich" id="ABBRID0EP3HK" xlink:type="simple">CMIM</abbrev>, M. Riedel coll., <abbrev xmlns:xlink="http://www.w3.org/1999/xlink" content-type="collection" xlink:title="J. Lukáš Collection, Bratislava" id="ABBRID0EU3HK" xlink:type="simple">JLC</abbrev>, Delémont, <named-content xmlns:xlink="http://www.w3.org/1999/xlink" content-type="dwc:institutional_code" xlink:type="simple">ZSM</named-content>, <named-content xmlns:xlink="http://www.w3.org/1999/xlink" content-type="dwc:institutional_code" xlink:type="simple">MCZ</named-content>, <abbrev xmlns:xlink="http://www.w3.org/1999/xlink" content-type="institution" xlink:title="Senkenberg Deutches Entomologisches Institut, Müncheberg" id="ABBRID0EF4HK" xlink:type="simple">SDEI</abbrev>, <abbrev xmlns:xlink="http://www.w3.org/1999/xlink" content-type="institution" xlink:title="Forest Research, Alice Holt Lodge, Farnham" id="ABBRID0EK4HK" xlink:type="simple">FRAH</abbrev>, <abbrev xmlns:xlink="http://www.w3.org/1999/xlink" content-type="collection" xlink:title="W.A. Ely Collection, Rotherham" id="ABBRID0EP4HK" xlink:type="simple">WAE</abbrev>, <abbrev xmlns:xlink="http://www.w3.org/1999/xlink" content-type="institution" xlink:title="University of Wyoming Insect Museum, Laramie" id="ABBRID0EU4HK" xlink:type="simple">UWIM</abbrev>, <abbrev xmlns:xlink="http://www.w3.org/1999/xlink" content-type="institution" xlink:title="Zoological Museum, Copenhagen" id="ABBRID0EZ4HK" xlink:type="simple">ZMC</abbrev>, <named-content xmlns:xlink="http://www.w3.org/1999/xlink" content-type="dwc:institutional_code" xlink:type="simple">ZMUO</named-content>.</p></tp:treatment-sec><tp:treatment-sec sec-type="Molecular data" id="SECID0EJ5HK"><title>Molecular data.</title><p>MRS282 (Wales <ext-link xmlns:xlink="http://www.w3.org/1999/xlink" ext-link-type="gen" xlink:href="JF962850" xlink:type="simple">JF962850</ext-link>, CO1 + <ext-link xmlns:xlink="http://www.w3.org/1999/xlink" ext-link-type="gen" xlink:href="KU682267" xlink:type="simple">KU682267</ext-link>, 28S).</p></tp:treatment-sec><tp:treatment-sec sec-type="biology" id="SECID0EZ5HK"><title>Biology.</title><p>A univoltine parasitoid of a wide range of <italic><tp:taxon-name><tp:taxon-name-part taxon-name-part-type="genus">Eupithecia</tp:taxon-name-part></tp:taxon-name></italic> species (<tp:taxon-name><tp:taxon-name-part taxon-name-part-type="family">Geometridae</tp:taxon-name-part></tp:taxon-name>: <tp:taxon-name><tp:taxon-name-part taxon-name-part-type="subfamily">Larentiinae</tp:taxon-name-part></tp:taxon-name>), mummifying the host in its pupation chamber and overwintering in the mummy. Specimens reared from wild collected hosts determined as follows: <italic><tp:taxon-name><tp:taxon-name-part taxon-name-part-type="genus">Eupithecia</tp:taxon-name-part> <tp:taxon-name-part taxon-name-part-type="species">absinthiata</tp:taxon-name-part></tp:taxon-name></italic> (Clerck) (2 <named-content xmlns:xlink="http://www.w3.org/1999/xlink" content-type="dwc:institutional_code" xlink:type="simple">NRS</named-content>), <italic><tp:taxon-name><tp:taxon-name-part taxon-name-part-type="genus">Eupithecia</tp:taxon-name-part> <tp:taxon-name-part taxon-name-part-type="species">exiguata</tp:taxon-name-part></tp:taxon-name></italic> (Hübner) (1 <named-content xmlns:xlink="http://www.w3.org/1999/xlink" content-type="dwc:institutional_code" xlink:type="simple">ZMUH</named-content>), <italic><tp:taxon-name><tp:taxon-name-part taxon-name-part-type="genus">Eupithecia</tp:taxon-name-part> <tp:taxon-name-part taxon-name-part-type="species">gelidata</tp:taxon-name-part> <tp:taxon-name-part taxon-name-part-type="subspecies">hyperboreata</tp:taxon-name-part></tp:taxon-name></italic> Staudinger (2 <abbrev xmlns:xlink="http://www.w3.org/1999/xlink" content-type="institution" xlink:title="Senkenberg Deutches Entomologisches Institut, Müncheberg" id="ABBRID0EBBAM" xlink:type="simple">SDEI</abbrev>), <italic><tp:taxon-name><tp:taxon-name-part taxon-name-part-type="genus">Eupithecia</tp:taxon-name-part> <tp:taxon-name-part taxon-name-part-type="species">goossensiata</tp:taxon-name-part></tp:taxon-name></italic> Mabille (2 <named-content xmlns:xlink="http://www.w3.org/1999/xlink" content-type="dwc:institutional_code" xlink:type="simple">NMS</named-content>, 1 <named-content xmlns:xlink="http://www.w3.org/1999/xlink" content-type="dwc:institutional_code" xlink:type="simple">OUM</named-content>; T.H. Ford), <italic><tp:taxon-name><tp:taxon-name-part taxon-name-part-type="genus">Eupithecia</tp:taxon-name-part> <tp:taxon-name-part taxon-name-part-type="species">innotata</tp:taxon-name-part></tp:taxon-name></italic> (Hufnagel) (2 <named-content xmlns:xlink="http://www.w3.org/1999/xlink" content-type="dwc:institutional_code" xlink:type="simple">ZMUH</named-content>, 1 <named-content xmlns:xlink="http://www.w3.org/1999/xlink" content-type="dwc:institutional_code" xlink:type="simple">ZMUO</named-content>); I. Itämes), <italic><tp:taxon-name><tp:taxon-name-part taxon-name-part-type="genus">Eupithecia</tp:taxon-name-part> <tp:taxon-name-part taxon-name-part-type="species">lariciata</tp:taxon-name-part></tp:taxon-name></italic> (Freyer) (1 <named-content xmlns:xlink="http://www.w3.org/1999/xlink" content-type="dwc:institutional_code" xlink:type="simple">NMS</named-content>, 2 Copenhagen, 2 Delémont, 10 <abbrev xmlns:xlink="http://www.w3.org/1999/xlink" content-type="institution" xlink:title="Forest Research, Alice Holt Lodge, Farnham" id="ABBRID0ELDAM" xlink:type="simple">FRAH</abbrev>), <italic><tp:taxon-name><tp:taxon-name-part taxon-name-part-type="genus">Eupithecia</tp:taxon-name-part> <tp:taxon-name-part taxon-name-part-type="species">nanata</tp:taxon-name-part></tp:taxon-name></italic> (Hübner) (22 <named-content xmlns:xlink="http://www.w3.org/1999/xlink" content-type="dwc:institutional_code" xlink:type="simple">NMS</named-content>, 5 <abbrev xmlns:xlink="http://www.w3.org/1999/xlink" content-type="institution" xlink:title="Natural History Museum, London" id="ABBRID0ECEAM" xlink:type="simple">BMNH</abbrev>, 5 <named-content xmlns:xlink="http://www.w3.org/1999/xlink" content-type="dwc:institutional_code" xlink:type="simple">OUM</named-content>]; T.H. Ford, G.T. Lyle), <italic><tp:taxon-name><tp:taxon-name-part taxon-name-part-type="genus">Eupithecia</tp:taxon-name-part> <tp:taxon-name-part taxon-name-part-type="species">satyrata</tp:taxon-name-part></tp:taxon-name></italic> (Hübner) (1 <named-content xmlns:xlink="http://www.w3.org/1999/xlink" content-type="dwc:institutional_code" xlink:type="simple">NRS</named-content>), <italic><tp:taxon-name><tp:taxon-name-part taxon-name-part-type="genus">Eupithecia</tp:taxon-name-part> <tp:taxon-name-part taxon-name-part-type="species">subfuscata</tp:taxon-name-part></tp:taxon-name></italic> (Haworth) (3 <named-content xmlns:xlink="http://www.w3.org/1999/xlink" content-type="dwc:institutional_code" xlink:type="simple">OUM</named-content>; T.H. Ford), <italic><tp:taxon-name><tp:taxon-name-part taxon-name-part-type="genus">Eupithecia</tp:taxon-name-part> <tp:taxon-name-part taxon-name-part-type="species">succenturiata</tp:taxon-name-part></tp:taxon-name></italic> (Linnaeus) (1 <named-content xmlns:xlink="http://www.w3.org/1999/xlink" content-type="dwc:institutional_code" xlink:type="simple">NMS</named-content>, 1 <named-content xmlns:xlink="http://www.w3.org/1999/xlink" content-type="dwc:institutional_code" xlink:type="simple">OUM</named-content>; T.H. Ford), <italic><tp:taxon-name><tp:taxon-name-part taxon-name-part-type="genus">Eupithecia</tp:taxon-name-part> <tp:taxon-name-part taxon-name-part-type="species">vulgata</tp:taxon-name-part></tp:taxon-name></italic> (Haworth) (6 <named-content xmlns:xlink="http://www.w3.org/1999/xlink" content-type="dwc:institutional_code" xlink:type="simple">NMS</named-content>, 2 <named-content xmlns:xlink="http://www.w3.org/1999/xlink" content-type="dwc:institutional_code" xlink:type="simple">OUM</named-content>; T.H. Ford, M.R. Shaw) and 13 (<named-content xmlns:xlink="http://www.w3.org/1999/xlink" content-type="dwc:institutional_code" xlink:type="simple">NMS</named-content>) from undetermined <italic><tp:taxon-name><tp:taxon-name-part taxon-name-part-type="genus">Eupithecia</tp:taxon-name-part></tp:taxon-name></italic> spp on various low plants (including <italic><tp:taxon-name><tp:taxon-name-part taxon-name-part-type="genus">Artemisia</tp:taxon-name-part></tp:taxon-name></italic>, <italic><tp:taxon-name><tp:taxon-name-part taxon-name-part-type="genus">Lotus</tp:taxon-name-part></tp:taxon-name></italic> and <italic><tp:taxon-name><tp:taxon-name-part taxon-name-part-type="genus">Pimpinella</tp:taxon-name-part></tp:taxon-name></italic>). Experimental culture result in <italic><tp:taxon-name><tp:taxon-name-part taxon-name-part-type="genus">Eupithecia</tp:taxon-name-part> <tp:taxon-name-part taxon-name-part-type="species">vulgata</tp:taxon-name-part></tp:taxon-name></italic> 2:16\16\\7+1. While it has been reared particularly from hosts feeding on field layer plants (as is the habit of the majority of European <italic><tp:taxon-name><tp:taxon-name-part taxon-name-part-type="genus">Eupithecia</tp:taxon-name-part></tp:taxon-name></italic> species), the rearing records also include a substantial number from <italic><tp:taxon-name><tp:taxon-name-part taxon-name-part-type="genus">Eupithecia</tp:taxon-name-part> <tp:taxon-name-part taxon-name-part-type="species">lariciata</tp:taxon-name-part></tp:taxon-name></italic> on <italic><tp:taxon-name><tp:taxon-name-part taxon-name-part-type="genus">Larix</tp:taxon-name-part></tp:taxon-name></italic>; however, it seems probable that many of the specimens seen were reared in a nursery context, in which young <italic><tp:taxon-name><tp:taxon-name-part taxon-name-part-type="genus">Larix</tp:taxon-name-part></tp:taxon-name></italic> would have presented as part of the field layer, and it is perhaps significant that <italic><tp:taxon-name><tp:taxon-name-part taxon-name-part-type="genus">Aleiodes</tp:taxon-name-part> <tp:taxon-name-part taxon-name-part-type="species">modestus</tp:taxon-name-part></tp:taxon-name></italic> was not found to be a prominent parasitoid of <italic><tp:taxon-name><tp:taxon-name-part taxon-name-part-type="genus">Eupithecia</tp:taxon-name-part> <tp:taxon-name-part taxon-name-part-type="species">lariciata</tp:taxon-name-part></tp:taxon-name></italic> on mature <italic><tp:taxon-name><tp:taxon-name-part taxon-name-part-type="genus">Larix</tp:taxon-name-part></tp:taxon-name></italic> sampled in the Alps (although it was indeed reared from it in small numbers at most sampling sites: <xref ref-type="bibr" rid="B31">Kenis et al. 2005</xref>). The host larva is usually fully grown and cocooned in the soil as a prepupa by the time mummification occurs, and the wide and sharp-rimmed clypeus of the adult probably reflects the need to chew its way through the host’s cocoon and soil. The winter is passed in the mummy, which is rather tough and dark, slightly dorso-ventrally flattened but not keeled (Fig. <xref ref-type="fig" rid="F92">216</xref>), and sometimes weakly upcurled. Typically the thoracic and first two abdominal segments are contracted, with the parasitoid occupying approximately abdominal segments 3–8 in a thin silken lining. The mummy is not stuck down, though probably the usual ventral opening for the expulsion of fluid occurs none the less (however, this is unconfirmed). The adult flight time in Britain is approximately from late June through August.</p><fig id="F92" position="float" orientation="portrait"><label>Figures 215–216.</label><caption><p>
          <italic><tp:taxon-name><tp:taxon-name-part taxon-name-part-type="genus">Aleiodes</tp:taxon-name-part> <tp:taxon-name-part taxon-name-part-type="species">modestus</tp:taxon-name-part></tp:taxon-name></italic> (Reinhard), ♀, England, Santon Downham. <bold>215</bold> habitus lateral <bold>216</bold> mummy of <italic><tp:taxon-name><tp:taxon-name-part taxon-name-part-type="genus">Euphithecia</tp:taxon-name-part> <tp:taxon-name-part taxon-name-part-type="species">vulgata</tp:taxon-name-part></tp:taxon-name></italic> (Haworth).</p></caption><graphic xmlns:xlink="http://www.w3.org/1999/xlink" xlink:href="zookeys-639-001-g092.jpg" position="float" orientation="portrait" xlink:type="simple" id="oo_114625.jpg"/></fig></tp:treatment-sec><tp:treatment-sec sec-type="diagnosis" id="SECID0E3LAM"><title>Diagnosis.</title><p>Antennal segments of both sexes 37–(40–45)–47 and third segment rather slender (Fig. <xref ref-type="fig" rid="F93">223</xref>); ventral margin of clypeus thin and protruding (Fig. <xref ref-type="fig" rid="F93">226</xref>); maximum width of hypoclypeal depression about 0.5 × minimum width of face (Fig. <xref ref-type="fig" rid="F93">225</xref>); length of malar space of female 0.2–0.3 × height of eye in lateral view (Fig. <xref ref-type="fig" rid="F93">226</xref>); OOL about equal to diameter of posterior ocellus (Fig. <xref ref-type="fig" rid="F93">227</xref>); area in front of <!--PageBreak-->anterior ocellus with a minute smooth tubercle (Fig. <xref ref-type="fig" rid="F93">227</xref>); vein r of fore wing 0.5–0.6 × vein 3-SR; vein 1-SR of fore wing short (Fig. <xref ref-type="fig" rid="F93">217</xref>); vein 1r-m of hind wing distinctly shorter than vein 1-M (Fig. <xref ref-type="fig" rid="F93">217</xref>); mesopleuron above precoxal area strongly shiny and superficially sculptured; third tergite without distinct striae; pterostigma largely yellow <!--PageBreak-->or yellowish brown; inner side of basal half of hind tibia yellowish; head and mesosoma largely blackish.</p><fig id="F93" position="float" orientation="portrait"><label>Figures 217–229.</label><caption><p>
          <italic><tp:taxon-name><tp:taxon-name-part taxon-name-part-type="genus">Aleiodes</tp:taxon-name-part> <tp:taxon-name-part taxon-name-part-type="species">modestus</tp:taxon-name-part></tp:taxon-name></italic> (Reinhard), ♀, Netherlands, Wijster. <bold>217</bold> wings <bold>218</bold> mesosoma lateral <bold>219</bold> propodeum and metasoma dorsal <bold>220</bold> hind leg lateral <bold>221</bold> fore femur lateral <bold>222</bold> antenna <bold>223</bold> basal segments of antenna <bold>224</bold> apical segments of antenna <bold>225</bold> head anterior <bold>226</bold> head lateral <bold>227</bold> head dorsal <bold>228</bold> base of hind tibia <bold>229</bold> inner apex of hind tibia.</p></caption><graphic xmlns:xlink="http://www.w3.org/1999/xlink" xlink:href="zookeys-639-001-g093.jpg" position="float" orientation="portrait" xlink:type="simple" id="oo_114626.jpg"/></fig></tp:treatment-sec><tp:treatment-sec sec-type="description" id="SECID0E6OAM"><title>Description.</title><p>Figured ♀ (<named-content xmlns:xlink="http://www.w3.org/1999/xlink" content-type="dwc:institutional_code" xlink:type="simple">RMNH</named-content>) from Wijster (Netherlands), length of fore wing 5.4 mm, of body 5.6 mm.</p><p>
              <italic>Head</italic>. Antennal segments of ♀ 43, moderately setose, length of antenna 1.2 × fore wing, its subapical segments distinctly longer than wide (Fig. <xref ref-type="fig" rid="F93">224</xref>); frons rather flat and granulate; OOL equal to diameter of posterior ocellus and finely granulate; vertex finely granulate, with satin sheen; clypeus rather large, micro-granulate; ventral margin of clypeus thin and rather protruding forwards (Fig. <xref ref-type="fig" rid="F93">226</xref>); width of hypoclypeal depression 0.5 × minimum width of face (Fig. <xref ref-type="fig" rid="F93">225</xref>); length of eye 1.9 × temple in dorsal view (Fig. <xref ref-type="fig" rid="F93">227</xref>); occiput behind stemmaticum mainly granulate with some rugulae; clypeus near lower level of eyes; length of malar space 0.25 × length of eye in lateral view; occipital carina complete; with a minute smooth tubercle in front of anterior ocellus.</p><p>
              <italic>Mesosoma</italic>. Mesoscutal lobes densely and finely granulate and with punctulation, matt; prepectal carina complete, distinct; precoxal area of mesopleuron with some rugulae medially; mesopleuron above precoxal area strongly shiny, sparsely punctate and with some superficial micro-granulation (Fig. <xref ref-type="fig" rid="F93">218</xref>); metapleuron largely granulate; scutellum flat, micro-granulate and without lateral carina; propodeum convex, finely rugose and interspaces micro-granulate (Fig. <xref ref-type="fig" rid="F93">219</xref>), without tubercles, median carina complete, weak and rather irregular.</p><p>
              <italic>Wings</italic>. Fore wing: r 0.6 × 3-SR (Fig. <xref ref-type="fig" rid="F93">217</xref>); 1-CU1 horizontal, slender, 0.35 × 2-CU1; r-m 0.5 × 3-SR; second submarginal cell rather long (Fig. <xref ref-type="fig" rid="F93">217</xref>); cu-a vertical, straight posteriorly; 1-M slightly curved posteriorly. Hind wing: marginal cell subparallel-sided but slightly constricted medially, its apical width equal to width at level of hamuli (Fig. <xref ref-type="fig" rid="F93">217</xref>); 2-SC+R subquadrate; m-cu faintly indicated; M+CU:1-M = 5:4; 1r-m 0.6 × as long as 1-M.</p><p>
              <italic>Legs</italic>. Tarsal claws yellowish setose; hind coxa granulate; hind trochantellus rather robust; length of fore femur, hind femur and basitarsus 5.7, 5.2 and 8.6 × their width, respectively (Figs <xref ref-type="fig" rid="F93">220–221</xref>); length of inner hind spur 0.25 × hind basitarsus.</p><p>
              <italic>Metasoma</italic>. First tergite rather robust (Fig. <xref ref-type="fig" rid="F93">219</xref>); first and second tergites densely and rather finely rugose, with rather weak median carina, reduced posteriorly; medio-basal area of second tergite absent; length of second tergite 0.9 × its basal width; second suture rather deep and distinctly crenulate; third tergite 0.8 × as long as second tergite, anterior two-thirds rugose and remainder of metasoma superficially granulate and punctate, somewhat compressed; fourth and apex of third tergite without sharp lateral crease; ovipositor sheath widened and setose.</p><p>
              <italic>Colour</italic>. Black; palpi, tegulae and pterostigma yellow; veins (except basally) dark brown; malar area ventrally, orbita dorsally and posteriorly, pronotum anteriorly and ventrally, mesopleuron antero-dorsally and postero-ventrally, hind coxa (but basally black), medio-posterior part of mesoscutum, first tergite latero-posteriorly, second and third tergites dark reddish brown; apical half of hind femur largely dark brown, except <!--PageBreak--><!--PageBreak-->apically; antenna, telotarsi and clypeus dark brown; remainder of legs yellowish brown or blackish; wing membrane subhyaline.</p><p>
              <italic>Variation.</italic> Antennal segments of ♀ 38(1), 39(0), 40(0), 41(1), 42(18), 43(27), 44(12), 45(4) and of ♂ 40(1), 41(1), 42(2), 43(37), 44(18), 45(2); length of antenna of ♂ 1.3 × fore wing; length of eye of ♀ 1.2–1.9 × temple in dorsal view, of ♂ 1.6–2.5 times; dark specimens have mesosoma, metasoma and hind coxa nearly completely black; pale specimens have scapus, pedicellus, clypeus, entire orbita, notaulic area of mesoscutum, metapleuron posteriorly, first tergite apically and most of second–fourth tergites dark reddish brown; pterostigma sometimes slightly infuscate laterally, but remaining largely yellow; the infuscation of the hind femur is sometimes diffuse; vein cu-a of fore wing vertical or oblique; rugae of precoxal area may be entirely absent.</p></tp:treatment-sec><tp:treatment-sec sec-type="notes" id="SECID0EISAM"><title>Note.</title><p>The number of antennal segments does not differ appreciably between the sexes. The specimens reported from Hungary by <xref ref-type="bibr" rid="B42">Papp (1983</xref>, <xref ref-type="bibr" rid="B43">1985a</xref>, <xref ref-type="bibr" rid="B49">2005</xref>) are misidentified <italic><tp:taxon-name><tp:taxon-name-part taxon-name-part-type="genus">Aleiodes</tp:taxon-name-part> <tp:taxon-name-part taxon-name-part-type="species">fortipes</tp:taxon-name-part></tp:taxon-name></italic> (Reinhard).</p></tp:treatment-sec><ref-list><ref id="B62"><mixed-citation xmlns:xlink="http://www.w3.org/1999/xlink" xlink:type="simple">
          <person-group><name name-style="western"><surname>Shenefelt</surname><given-names>RD</given-names></name></person-group> (<year>1975</year>) <article-title><tp:taxon-name><tp:taxon-name-part taxon-name-part-type="family">Braconidae</tp:taxon-name-part></tp:taxon-name> 8. <tp:taxon-name><tp:taxon-name-part taxon-name-part-type="subfamily">Exothecinae</tp:taxon-name-part></tp:taxon-name>, <tp:taxon-name><tp:taxon-name-part taxon-name-part-type="subfamily">Rogadinae</tp:taxon-name-part></tp:taxon-name>.</article-title> <source>Hymenopterorum Catalogus (nova editio)</source> <volume>12</volume>: <fpage>1115</fpage>–<lpage>1262</lpage>.</mixed-citation></ref><ref id="B43"><mixed-citation xmlns:xlink="http://www.w3.org/1999/xlink" xlink:type="simple">
          <person-group><name name-style="western"><surname>Papp</surname><given-names>J</given-names></name></person-group> (<year>1985a</year>) <article-title>Contributions to the braconid fauna of Hungary, VII. <tp:taxon-name><tp:taxon-name-part taxon-name-part-type="subfamily">Rogadinae</tp:taxon-name-part></tp:taxon-name> (<tp:taxon-name><tp:taxon-name-part taxon-name-part-type="order">Hymenoptera</tp:taxon-name-part></tp:taxon-name>: <tp:taxon-name><tp:taxon-name-part taxon-name-part-type="family">Braconidae</tp:taxon-name-part></tp:taxon-name>).</article-title> <source>Folia Entomologica Hungarica</source> <volume>46</volume>: <fpage>143</fpage>–<lpage>164</lpage>.</mixed-citation></ref><ref id="B73"><mixed-citation xmlns:xlink="http://www.w3.org/1999/xlink" xlink:type="simple">
          <person-group><name name-style="western"><surname>Tobias</surname><given-names>VI</given-names></name></person-group> (<year>1986</year>) <article-title><tp:taxon-name><tp:taxon-name-part taxon-name-part-type="subfamily">Rogadinae</tp:taxon-name-part></tp:taxon-name>: 72–85.</article-title> In: <person-group><name name-style="western"><surname>Medvedev</surname><given-names>GS</given-names></name></person-group> (<role>Ed.</role>) <issue-title>Opredelitel Nasekomych Evrospeiskoi Tsasti SSSR 3, Peredpontdatokrylye 4.</issue-title> <source>Opredeliteli po Faune SSSR</source> <volume>145</volume>: <fpage>1</fpage>–<lpage>501</lpage>. <comment>[In Russian; translation (1995): 512–588. Lebanon, U.S.A.]</comment></mixed-citation></ref><ref id="B45"><mixed-citation xmlns:xlink="http://www.w3.org/1999/xlink" xlink:type="simple">
          <person-group><name name-style="western"><surname>Papp</surname><given-names>J</given-names></name></person-group> (<year>1991</year>) <article-title>Parasitic wasps of the superfamily <tp:taxon-name><tp:taxon-name-part taxon-name-part-type="superfamily">Ichneumonoidea</tp:taxon-name-part></tp:taxon-name>. <tp:taxon-name><tp:taxon-name-part taxon-name-part-type="family">Braconidae</tp:taxon-name-part></tp:taxon-name>. 18. <tp:taxon-name><tp:taxon-name-part taxon-name-part-type="subfamily">Doryctinae</tp:taxon-name-part></tp:taxon-name>. 19. <tp:taxon-name><tp:taxon-name-part taxon-name-part-type="subfamily">Rogadinae</tp:taxon-name-part></tp:taxon-name>.</article-title> <source>Magyarorszag Allatvilaga [Fauna Hungariae]</source> <volume>167</volume>: <fpage>1</fpage>–<lpage>122</lpage>.</mixed-citation></ref><ref id="B11"><mixed-citation xmlns:xlink="http://www.w3.org/1999/xlink" xlink:type="simple">
          <person-group><name name-style="western"><surname>Belokobylskij</surname><given-names>SA</given-names></name><name name-style="western"><surname>Taeger</surname><given-names>A</given-names></name><name name-style="western"><surname>Achterberg</surname><given-names>C van</given-names></name><name name-style="western"><surname>Haeselbarth</surname><given-names>E</given-names></name><name name-style="western"><surname>Riedel</surname><given-names>M</given-names></name></person-group> (<year>2003</year>) <article-title>Checklist of the <tp:taxon-name><tp:taxon-name-part taxon-name-part-type="family">Braconidae</tp:taxon-name-part></tp:taxon-name> (<tp:taxon-name><tp:taxon-name-part taxon-name-part-type="order">Hymenoptera</tp:taxon-name-part></tp:taxon-name>) of Germany.</article-title> <source>Beiträge zur Entomologie</source> <volume>53</volume>(<issue>2</issue>): <fpage>341</fpage>–<lpage>435</lpage>.</mixed-citation></ref><ref id="B31"><mixed-citation xmlns:xlink="http://www.w3.org/1999/xlink" xlink:type="simple">
          <person-group><name name-style="western"><surname>Kenis</surname><given-names>M</given-names></name><name name-style="western"><surname>Herz</surname><given-names>K</given-names></name><name name-style="western"><surname>West</surname><given-names>RJ</given-names></name><name name-style="western"><surname>Shaw</surname><given-names>MR</given-names></name></person-group> (<year>2005</year>) <article-title>Parasitoid assemblages reared from geometrid defoliators (<tp:taxon-name><tp:taxon-name-part taxon-name-part-type="order">Lepidoptera</tp:taxon-name-part></tp:taxon-name>: <tp:taxon-name><tp:taxon-name-part taxon-name-part-type="family">Geometridae</tp:taxon-name-part></tp:taxon-name>) of larch and fir in the Alps.</article-title> <source>Agricultural and Forest Entomology</source> <volume>7</volume>: <fpage>307</fpage>–<lpage>318</lpage>. <ext-link xlink:type="simple" ext-link-type="doi" xlink:href="10.1111/j.1461-9555.2005.00277.x">https://doi.org/10.1111/j.1461-9555.2005.00277.x</ext-link></mixed-citation></ref><ref id="B42"><mixed-citation xmlns:xlink="http://www.w3.org/1999/xlink" xlink:type="simple">
          <person-group><name name-style="western"><surname>Papp</surname><given-names>J</given-names></name></person-group> (<year>1983</year>) <article-title>A survey of the Braconid fauna of the Hortobágy National Park (<tp:taxon-name><tp:taxon-name-part taxon-name-part-type="order">Hymenoptera</tp:taxon-name-part></tp:taxon-name>, <tp:taxon-name><tp:taxon-name-part taxon-name-part-type="family">Braconidae</tp:taxon-name-part></tp:taxon-name>), II.</article-title> In: <person-group><name name-style="western"><surname>Mahunka</surname><given-names>S</given-names></name></person-group> (<role>Ed.</role>) <source>The Fauna of the Hortobágy National Park</source>. <volume>II</volume>. <publisher-name>Budapest</publisher-name>, <fpage>315</fpage>–<lpage>337</lpage>.</mixed-citation></ref><ref id="B49"><mixed-citation xmlns:xlink="http://www.w3.org/1999/xlink" xlink:type="simple">
          <person-group><name name-style="western"><surname>Papp</surname><given-names>J</given-names></name></person-group> (<year>2005</year>) <article-title>A checklist of the <tp:taxon-name><tp:taxon-name-part taxon-name-part-type="family">Braconidae</tp:taxon-name-part></tp:taxon-name> of Hungary (<tp:taxon-name><tp:taxon-name-part taxon-name-part-type="order">Hymenoptera</tp:taxon-name-part></tp:taxon-name>).</article-title> <source>Folia Entomologica Hungarica</source>. <volume>66</volume>: <fpage>137</fpage>–<lpage>194</lpage>.</mixed-citation></ref></ref-list></tp:taxon-treatment>
