# Supplementary material for: Revision of the western Palaearctic species of Aleiodes Wesmael (Hymenoptera, Braconidae, Rogadinae). Part 1: Introduction, key to species groups, outlying distinctive species, and revisionary notes on some further species
Source: Zookeys. 2016 Dec 12;(639):1–164. doi: 10.3897/zookeys.639.10893 (PMC5240373; doi:10.3897/zookeys.639.10893)
Supplement: XML Treatment for Aleiodes nigriceps [file zookeys.639.10893-treatment18.xml]

<!DOCTYPE tp:taxon-treatment
  PUBLIC "-//TaxonX//DTD Taxonomic Treatment Publishing DTD v0 20100105//EN" "tax-treatment-NSO.dtd">
<tp:taxon-treatment xmlns:tp="http://www.plazi.org/taxpub"><tp:treatment-meta><kwd-group><label>Taxon classification</label><kwd><named-content content-type="kingdom">Animalia</named-content></kwd><kwd><named-content content-type="order">Hymenoptera</named-content></kwd><kwd><named-content content-type="family">Braconidae</named-content></kwd></kwd-group><mixed-citation publication-type="journal"><person-group><name><surname>van Achterberg</surname><given-names>Cornelis</given-names></name><name><surname>Shaw</surname><given-names>Mark R.</given-names></name></person-group><article-title>Revision of the western Palaearctic species of <italic><tp:taxon-name><tp:taxon-name-part taxon-name-part-type="genus">Aleiodes</tp:taxon-name-part></tp:taxon-name></italic> Wesmael (<tp:taxon-name><tp:taxon-name-part taxon-name-part-type="order">Hymenoptera</tp:taxon-name-part></tp:taxon-name>, <tp:taxon-name><tp:taxon-name-part taxon-name-part-type="family">Braconidae</tp:taxon-name-part></tp:taxon-name>, <tp:taxon-name><tp:taxon-name-part taxon-name-part-type="subfamily">Rogadinae</tp:taxon-name-part></tp:taxon-name>). Part 1: Introduction, key to species groups, outlying distinctive species, and revisionary notes on some further species</article-title><source>Zookeys</source><day>12</day><month>12</month><year>2016</year><volume>2016</volume><issue>639</issue><fpage>1</fpage><lpage>164</lpage><pub-id pub-id-type="doi">10.3897/zookeys.639.10893</pub-id></mixed-citation></tp:treatment-meta><tp:nomenclature><tp:taxon-name>
              <tp:taxon-name-part taxon-name-part-type="genus">Aleiodes</tp:taxon-name-part>
              <tp:taxon-name-part taxon-name-part-type="species">nigriceps</tp:taxon-name-part>
            </tp:taxon-name><tp:taxon-authority>Wesmael, 1838</tp:taxon-authority><xref ref-type="fig" rid="F94">Figs 230–231</xref><xref ref-type="fig" rid="F95">, 232–242</xref><!--PageBreak--><tp:nomenclature-citation-list><tp:nomenclature-citation><tp:taxon-name>
                  <tp:taxon-name-part taxon-name-part-type="genus">Aleiodes</tp:taxon-name-part> <tp:taxon-name-part taxon-name-part-type="species">nigriceps</tp:taxon-name-part></tp:taxon-name><comment>Wesmael, 1838: 109; <xref ref-type="bibr" rid="B43">Papp 1985a</xref>: 156 (lectotype designation).</comment></tp:nomenclature-citation><tp:nomenclature-citation><tp:taxon-name>
                  <tp:taxon-name-part taxon-name-part-type="genus">Aleiodes</tp:taxon-name-part> <tp:taxon-name-part taxon-name-part-type="species">circumscriptus</tp:taxon-name-part> <tp:taxon-name-part taxon-name-part-type="infraspecific-rank">var.</tp:taxon-name-part> <tp:taxon-name-part taxon-name-part-type="variety">nigriceps</tp:taxon-name-part></tp:taxon-name><comment>; <xref ref-type="bibr" rid="B62">Shenefelt 1975</xref>: 1171.</comment></tp:nomenclature-citation></tp:nomenclature-citation-list></tp:nomenclature><tp:treatment-sec sec-type="type material" id="SECID0ESVAM"><title>Type material.</title><p>Lectotype, ♀ (<abbrev xmlns:xlink="http://www.w3.org/1999/xlink" content-type="institution" xlink:title="Koninklijk Belgisch Instituut voor Natuurwetenschappen, Brussels" id="ABBRID0EYVAM" xlink:type="simple">KBIN</abbrev>) from Belgium examined.</p></tp:treatment-sec><tp:treatment-sec sec-type="material" id="SECID0E4VAM"><title>Additional material.</title><p>*<bold>Austria, Belgium, British Isles</bold> (*<bold>England</bold>: V.C.s 3, 8, 12, 19, 20, 22, 23, 24, 25, 27, 28, 29, 30, 31, 33, 40, 58, 62, 65; *<bold>Wales</bold>: V.C.s 41, 45, 52; *<bold>Isle of Man</bold>: V.C. 71; *<bold>Scotland</bold>: V.C.s 75, 77, 83, 84, 89, 97, 99, 101, 105; *<bold>Ireland</bold>: V.C. H5), *<bold>Jersey, *Bulgaria, *Czech Republic, *Finland, France, Germany, Hungary, *Italy</bold>, *<bold>Lithuania, *Netherlands</bold> (FR: Terschelling (Formerum), GE: Putten, NB: Geertruidenberg; Oploo; Udenhout (de Brand), NH: Overveen; Muiderberg, LI: Tegelen; St. Pietersberg; Venlo; Maastricht, UT: Harmelen, ZE: Cadzand; Oostkapelle; ZH: Delft; Den Haag; Wassenaar; Leidschendam), *<bold>Norway, *Poland, *Portugal, Russia, *Slovakia, Spain, *Sweden</bold> and <bold>Switzerland</bold>. Specimens in <named-content xmlns:xlink="http://www.w3.org/1999/xlink" content-type="dwc:institutional_code" xlink:type="simple">NMS</named-content>, <abbrev xmlns:xlink="http://www.w3.org/1999/xlink" content-type="institution" xlink:title="Natural History Museum, London" id="ABBRID0E3XAM" xlink:type="simple">BMNH</abbrev>, <named-content xmlns:xlink="http://www.w3.org/1999/xlink" content-type="dwc:institutional_code" xlink:type="simple">RMNH</named-content>, <abbrev xmlns:xlink="http://www.w3.org/1999/xlink" content-type="institution" xlink:title="Oberösterreichisches Landesmuseum, Biologiezentrum, Linz" id="ABBRID0EJYAM" xlink:type="simple">BZL</abbrev>, <abbrev xmlns:xlink="http://www.w3.org/1999/xlink" content-type="institution" xlink:title="Senkenberg Deutches Entomologisches Institut, Müncheberg" id="ABBRID0EOYAM" xlink:type="simple">SDEI</abbrev>, <abbrev xmlns:xlink="http://www.w3.org/1999/xlink" content-type="institution" xlink:title="Zoologische Staatssammlung, München" id="ABBRID0ETYAM" xlink:type="simple">ZSSM</abbrev>, <abbrev xmlns:xlink="http://www.w3.org/1999/xlink" content-type="institution" xlink:title="Finnish Museum of Natural History, Helsinki" id="ABBRID0EYYAM" xlink:type="simple">FMNH</abbrev>, <abbrev xmlns:xlink="http://www.w3.org/1999/xlink" content-type="institution" xlink:title="Hungarian Natural History Museum, Budapest" id="ABBRID0EAZAM" xlink:type="simple">MTMA</abbrev>, <named-content xmlns:xlink="http://www.w3.org/1999/xlink" content-type="dwc:institutional_code" xlink:type="simple">CNC</named-content>, P.-N. Libert collection, <abbrev xmlns:xlink="http://www.w3.org/1999/xlink" content-type="collection" xlink:title="J. Lukáš Collection, Bratislava" id="ABBRID0ENZAM" xlink:type="simple">JLC</abbrev>, <abbrev xmlns:xlink="http://www.w3.org/1999/xlink" content-type="collection" xlink:title="W.A. Ely Collection, Rotherham" id="ABBRID0ESZAM" xlink:type="simple">WAE</abbrev>, H. Haraldseide collection, and <abbrev xmlns:xlink="http://www.w3.org/1999/xlink" content-type="collection" xlink:title="M. Schwarz Collection, Linz-Ansfelden" id="ABBRID0EXZAM" xlink:type="simple">MSC</abbrev>.</p></tp:treatment-sec><tp:treatment-sec sec-type="Molecular data" id="SECID0E6ZAM"><title>Molecular data.</title><p>MRS075 (England <ext-link xmlns:xlink="http://www.w3.org/1999/xlink" ext-link-type="gen" xlink:href="KU682221" xlink:type="simple">KU682221</ext-link>, CO1), MRS144 (Scotland <ext-link xmlns:xlink="http://www.w3.org/1999/xlink" ext-link-type="gen" xlink:href="KU682228" xlink:type="simple">KU682228</ext-link>, CO1), MRS613 (Wales <ext-link xmlns:xlink="http://www.w3.org/1999/xlink" ext-link-type="gen" xlink:href="KU682243" xlink:type="simple">KU682243</ext-link>, CO1), MRS783 (Austria <ext-link xmlns:xlink="http://www.w3.org/1999/xlink" ext-link-type="gen" xlink:href="KU682250" xlink:type="simple">KU682250</ext-link>, CO1).</p></tp:treatment-sec><tp:treatment-sec sec-type="biology" id="SECID0EZ1AM"><title>Biology.</title><p>At least partly a plurivoltine parasitoid of larvae of low-feeding noctuine <tp:taxon-name><tp:taxon-name-part taxon-name-part-type="family">Noctuidae</tp:taxon-name-part></tp:taxon-name> inhabiting grassy sites; most frequent in humid situations. Mummy (Fig. <xref ref-type="fig" rid="F94">231</xref>) dark brown or brown and slender, only slightly or not swollen, forming low down in concealment. Specimens (in <named-content xmlns:xlink="http://www.w3.org/1999/xlink" content-type="dwc:institutional_code" xlink:type="simple">NMS</named-content> unless stated otherwise) reared from wild-collected <tp:taxon-name><tp:taxon-name-part taxon-name-part-type="family">Noctuidae</tp:taxon-name-part></tp:taxon-name> identified as <italic><tp:taxon-name><tp:taxon-name-part taxon-name-part-type="genus">Diarsia</tp:taxon-name-part> <tp:taxon-name-part taxon-name-part-type="species">rubi</tp:taxon-name-part></tp:taxon-name></italic> (Vieweg) (10 [2 are <abbrev xmlns:xlink="http://www.w3.org/1999/xlink" content-type="institution" xlink:title="Zoologische Staatssammlung, München" id="ABBRID0E62AM" xlink:type="simple">ZSSM</abbrev>]; G.M. Haggett, M.R. Shaw), <italic><tp:taxon-name><tp:taxon-name-part taxon-name-part-type="genus">Lycophotia</tp:taxon-name-part> <tp:taxon-name-part taxon-name-part-type="species">porphyyrea</tp:taxon-name-part></tp:taxon-name></italic> (Dennis and Schiffermüller) (1 [<abbrev xmlns:xlink="http://www.w3.org/1999/xlink" content-type="institution" xlink:title="Zoologische Staatssammlung, München" id="ABBRID0EO3AM" xlink:type="simple">ZSSM</abbrev>/<!--PageBreak-->Netherlands]), <italic><tp:taxon-name><tp:taxon-name-part taxon-name-part-type="genus">Noctua</tp:taxon-name-part> <tp:taxon-name-part taxon-name-part-type="species">fimbriata</tp:taxon-name-part></tp:taxon-name></italic> (Schreber) (1; J. Connell/Austria), <italic><tp:taxon-name><tp:taxon-name-part taxon-name-part-type="genus">Xestia</tp:taxon-name-part> <tp:taxon-name-part taxon-name-part-type="species">c-nigrum</tp:taxon-name-part></tp:taxon-name></italic> (Linnaeus) (1; J. Connell/Austria), <italic><tp:taxon-name><tp:taxon-name-part taxon-name-part-type="genus">Xestia</tp:taxon-name-part> <tp:taxon-name-part taxon-name-part-type="species">sexstrigata</tp:taxon-name-part></tp:taxon-name></italic> (Haworth) (3; G.M. Haggett), and indet. green noctuid (1). A further specimen was reared from a noctuid <!--PageBreak-->mummy collected in a <italic><tp:taxon-name><tp:taxon-name-part taxon-name-part-type="genus">Carex</tp:taxon-name-part></tp:taxon-name></italic> tussock (D.G. Notton). Specimens in <named-content xmlns:xlink="http://www.w3.org/1999/xlink" content-type="dwc:institutional_code" xlink:type="simple">NMS</named-content> reared in culture experiments as follows: <italic><tp:taxon-name><tp:taxon-name-part taxon-name-part-type="genus">Xestia</tp:taxon-name-part> <tp:taxon-name-part taxon-name-part-type="species">sexstrigata</tp:taxon-name-part></tp:taxon-name></italic> 6:20\20\\15+2, <italic><tp:taxon-name><tp:taxon-name-part taxon-name-part-type="genus">Xestia</tp:taxon-name-part> <tp:taxon-name-part taxon-name-part-type="species">xanthographa</tp:taxon-name-part></tp:taxon-name></italic> (Denis &amp; Schiffermüller) 4:47\47\\3+30 [several others were retarded but died], <italic><tp:taxon-name><tp:taxon-name-part taxon-name-part-type="genus">Noctua</tp:taxon-name-part> <tp:taxon-name-part taxon-name-part-type="species">fimbriata</tp:taxon-name-part></tp:taxon-name></italic> 6:45\40\\24+0 [several others were retarded but died], <italic><tp:taxon-name><tp:taxon-name-part taxon-name-part-type="genus">Diarsia</tp:taxon-name-part> <tp:taxon-name-part taxon-name-part-type="species">rubi</tp:taxon-name-part></tp:taxon-name></italic> 6:89\83\\74+9, <italic><tp:taxon-name><tp:taxon-name-part taxon-name-part-type="genus">Phlogophora</tp:taxon-name-part> <tp:taxon-name-part taxon-name-part-type="species">meticulosa</tp:taxon-name-part></tp:taxon-name></italic> (Linnaeus) 7:43\19\\0+12 [several others were retarded but died]. No ovipositions resulted from the following culture experiments: <italic><tp:taxon-name><tp:taxon-name-part taxon-name-part-type="genus">Diarsia</tp:taxon-name-part> <tp:taxon-name-part taxon-name-part-type="species">mendica</tp:taxon-name-part></tp:taxon-name></italic> (Fabricius) 1:5\0\\-, <italic><tp:taxon-name><tp:taxon-name-part taxon-name-part-type="genus">Xanthorhoe</tp:taxon-name-part> <tp:taxon-name-part taxon-name-part-type="species">fluctuata</tp:taxon-name-part></tp:taxon-name></italic> (Linnaeus) 3:19\0\\-, <italic><tp:taxon-name><tp:taxon-name-part taxon-name-part-type="genus">Xanthorhoe</tp:taxon-name-part> <tp:taxon-name-part taxon-name-part-type="species">montanata</tp:taxon-name-part></tp:taxon-name></italic> (Denis &amp; Schiffermüller) 3:15\0\\-, <italic><tp:taxon-name><tp:taxon-name-part taxon-name-part-type="genus">Camptogramma</tp:taxon-name-part> <tp:taxon-name-part taxon-name-part-type="species">bilineata</tp:taxon-name-part></tp:taxon-name></italic> (Linnaeus) 6:13\0\\-. While many of its hosts are univoltine with overwintering larvae, in which the parasitoid overwinters as an early instar larva, <italic><tp:taxon-name><tp:taxon-name-part taxon-name-part-type="genus">Aleiodes</tp:taxon-name-part> <tp:taxon-name-part taxon-name-part-type="species">nigriceps</tp:taxon-name-part></tp:taxon-name></italic> has the capacity to be plurivoltine (e.g. in <italic><tp:taxon-name><tp:taxon-name-part taxon-name-part-type="genus">Diarsia</tp:taxon-name-part> <tp:taxon-name-part taxon-name-part-type="species">rubi</tp:taxon-name-part></tp:taxon-name></italic>), and its long summer flight period, including abundant males in late summer, indicates that it regularly is so. Experimental rearings suggest that even within the genera it uses as hosts it specialises narrowly, and these experiments also clearly distinguish between it and both <italic><tp:taxon-name><tp:taxon-name-part taxon-name-part-type="genus">Aleiodes</tp:taxon-name-part> <tp:taxon-name-part taxon-name-part-type="species">pictus</tp:taxon-name-part></tp:taxon-name></italic> and <italic><tp:taxon-name><tp:taxon-name-part taxon-name-part-type="genus">Aleiodes</tp:taxon-name-part> <tp:taxon-name-part taxon-name-part-type="species">leptofemur</tp:taxon-name-part></tp:taxon-name></italic>. The mummy forms low down, more or less in concealment, and is very seldom collected (unlike that of <italic><tp:taxon-name><tp:taxon-name-part taxon-name-part-type="genus">Aleiodes</tp:taxon-name-part> <tp:taxon-name-part taxon-name-part-type="species">leptofemur</tp:taxon-name-part></tp:taxon-name></italic>). The adult emerges soon after. In captivity adult females of this species are long-lived, but have always died off during the winter, and the flight period is ca May–September. Males are sluggish in their courtship, even towards conspecific females which, however, typically offer themselves for mating immediately.</p><fig id="F94" position="float" orientation="portrait"><label>Figures 230–231.</label><caption><p>
          <italic><tp:taxon-name><tp:taxon-name-part taxon-name-part-type="genus">Aleiodes</tp:taxon-name-part> <tp:taxon-name-part taxon-name-part-type="species">nigriceps</tp:taxon-name-part></tp:taxon-name></italic> Wesmael, ♀, Wales, Anglesey. <bold>230</bold> habitus lateral <bold>231</bold> mummy of <italic><tp:taxon-name><tp:taxon-name-part taxon-name-part-type="genus">Xestia</tp:taxon-name-part> <tp:taxon-name-part taxon-name-part-type="species">sexstrigata</tp:taxon-name-part></tp:taxon-name></italic> (Haworth).</p></caption><graphic xmlns:xlink="http://www.w3.org/1999/xlink" xlink:href="zookeys-639-001-g094.jpg" position="float" orientation="portrait" xlink:type="simple" id="oo_114627.jpg"/></fig></tp:treatment-sec><tp:treatment-sec sec-type="diagnosis" id="SECID0EVDBM"><title>Diagnosis.</title><p>Antennal segments of female (38–)39–43, of male (38–)39–44; pale area of facial (= inner) orbita of female usually narrow or absent (Fig. <xref ref-type="fig" rid="F95">239</xref>); OOL 1.6 × diameter of posterior ocellus; face usually wholly black or dark brown, rarely wholly yellow brown; mesopleuron without distinct rugulae; mesosternum yellowish or reddish, if darkened then dark area usually not sharply defined; width of hypoclypeal depression 0.4–0.5 × minimum width of face (Fig. <xref ref-type="fig" rid="F95">239</xref>); mesoscutum antero-laterally and pronotum medio-anteriorly often black or dark brown; face without distinct rugae or only a few rugae medio-dorsally; ventrally mesopleuron usually widely orange brown; malar space partly or completely and temple near eye orange brown; length of first tergite of ♀ 1.1–1.2 × its apical width; second tergite comparatively wide (Fig. <xref ref-type="fig" rid="F95">234</xref>); fore and hind femora comparatively slender (Figs <xref ref-type="fig" rid="F95">235–236</xref>); pterostigma partly darkened anteriorly; mummy slightly or not swollen and dark brown or brown; middle third of hind femur partly or entirely dark brown. Very similar to <italic><tp:taxon-name><tp:taxon-name-part taxon-name-part-type="genus">Aleiodes</tp:taxon-name-part> <tp:taxon-name-part taxon-name-part-type="species">pictus</tp:taxon-name-part></tp:taxon-name></italic> (Herrich-Schäffer, 1838), but <italic><tp:taxon-name><tp:taxon-name-part taxon-name-part-type="genus">Aleiodes</tp:taxon-name-part> <tp:taxon-name-part taxon-name-part-type="species">pictus</tp:taxon-name-part></tp:taxon-name></italic> has the antennal segments of ♀ (35–)36–40, of ♂ (36–)37–41, the mesopleuron with some rugulae (at most very weakly evident in <italic><tp:taxon-name><tp:taxon-name-part taxon-name-part-type="genus">Aleiodes</tp:taxon-name-part> <tp:taxon-name-part taxon-name-part-type="species">nigriceps</tp:taxon-name-part></tp:taxon-name></italic>), the mesosternum almost always strongly darkened or black and dark area usually sharply defined, malar space somewhat longer than in <italic><tp:taxon-name><tp:taxon-name-part taxon-name-part-type="genus">Aleiodes</tp:taxon-name-part> <tp:taxon-name-part taxon-name-part-type="species">nigriceps</tp:taxon-name-part></tp:taxon-name></italic>, and the mesoscutum antero-laterally and pronotum medio-anteriorly more often yellowish (but variable in both species). The yellowish colouration is frequently more brownish in <italic><tp:taxon-name><tp:taxon-name-part taxon-name-part-type="genus">Aleiodes</tp:taxon-name-part> <tp:taxon-name-part taxon-name-part-type="species">pictus</tp:taxon-name-part></tp:taxon-name></italic> (tending to orange in <italic><tp:taxon-name><tp:taxon-name-part taxon-name-part-type="genus">Aleiodes</tp:taxon-name-part> <tp:taxon-name-part taxon-name-part-type="species">nigriceps</tp:taxon-name-part></tp:taxon-name></italic>), the legs are on the whole less slender, and the paler area at the extreme apex of the hind femur tends to be more extensive. In practice, the majority of specimens of <italic><tp:taxon-name><tp:taxon-name-part taxon-name-part-type="genus">Aleiodes</tp:taxon-name-part> <tp:taxon-name-part taxon-name-part-type="species">nigriceps</tp:taxon-name-part></tp:taxon-name></italic> have both the mesosternum and third tergite completely yellowish orange, and such specimens are easy to recognise as this combination is rarely approached in <italic><tp:taxon-name><tp:taxon-name-part taxon-name-part-type="genus">Aleiodes</tp:taxon-name-part> <tp:taxon-name-part taxon-name-part-type="species">pictus</tp:taxon-name-part></tp:taxon-name></italic>. In extreme examples of <!--PageBreak--><!--PageBreak--><italic><tp:taxon-name><tp:taxon-name-part taxon-name-part-type="genus">Aleiodes</tp:taxon-name-part> <tp:taxon-name-part taxon-name-part-type="species">nigriceps</tp:taxon-name-part></tp:taxon-name></italic> the mesoscutum and (less often) even the scutellum may be wholly black, and when the tergites and scape are also predominantly dark they may resemble <italic><tp:taxon-name><tp:taxon-name-part taxon-name-part-type="genus">Aleiodes</tp:taxon-name-part> <tp:taxon-name-part taxon-name-part-type="species">nigricornis</tp:taxon-name-part></tp:taxon-name></italic>, but in that species the hind femur is only very rarely extensively darkened, and the number of antennal segments is greater (though with a small overlap).</p><fig id="F95" position="float" orientation="portrait"><label>Figures 232–242.</label><caption><p>
          <italic><tp:taxon-name><tp:taxon-name-part taxon-name-part-type="genus">Aleiodes</tp:taxon-name-part> <tp:taxon-name-part taxon-name-part-type="species">nigriceps</tp:taxon-name-part></tp:taxon-name></italic> Wesmael, ♀, Wales, Anglesey. <bold>232</bold> wings <bold>233</bold> mesosoma lateral <bold>234</bold> propodeum and metasoma dorsal <bold>235</bold> hind leg lateral <bold>236</bold> fore femur lateral <bold>237</bold> apical segments of antenna <bold>238</bold> antenna <bold>239</bold> head anterior <bold>240</bold> head lateral <bold>241</bold> head dorsal <bold>242</bold> basal segments of antenna.</p></caption><graphic xmlns:xlink="http://www.w3.org/1999/xlink" xlink:href="zookeys-639-001-g095.jpg" position="float" orientation="portrait" xlink:type="simple" id="oo_114628.jpg"/></fig></tp:treatment-sec><tp:treatment-sec sec-type="description" id="SECID0E5IBM"><title>Description.</title><p>Redescribed ♀ (<named-content xmlns:xlink="http://www.w3.org/1999/xlink" content-type="dwc:institutional_code" xlink:type="simple">NMS</named-content>), “Culture: [Wales], Anglesey, Llangristiolus, from ♀ 3:2 [ex] <italic><tp:taxon-name><tp:taxon-name-part taxon-name-part-type="genus">Diarsia</tp:taxon-name-part> <tp:taxon-name-part taxon-name-part-type="species">rubi</tp:taxon-name-part></tp:taxon-name></italic> in <italic><tp:taxon-name><tp:taxon-name-part taxon-name-part-type="genus">Xestia</tp:taxon-name-part> <tp:taxon-name-part taxon-name-part-type="species">sexstrigata</tp:taxon-name-part></tp:taxon-name></italic>, ovip. 28.v.[20]08, mum. 4.iv.[20]09, em. 22.v.2009, died viii.2009, ♀ 2/09, M.R. Shaw”. Length of fore wing 4.4 mm, of body 5.5 mm.</p><p>
              <italic>Head.</italic> Antennal segments 43, length of antenna 1.3 × fore wing, its subapical segments about 1.6 × as long as wide; frons granulate-coriaceous, with satin sheen; OOL 1.6 × diameter of posterior ocellus (POL 1.4 times); vertex granulate-coriaceous, with satin sheen; clypeus distinctly convex and largely smooth; ventral margin of clypeus thick and depressed (Fig. <xref ref-type="fig" rid="F95">239</xref>); width of hypoclypeal depression 0.4 × minimum width of face (Fig. <xref ref-type="fig" rid="F95">239</xref>) and face mainly coriaceous with some rugulae medio-dorsally; length of eye 2.3 × temple in dorsal view and temple roundly narrowed behind eye (Fig. <xref ref-type="fig" rid="F95">241</xref>); occiput behind stemmaticum coriaceous and occipital carina absent medio-dorsally, its interruption slightly less than width of stemmaticum (Fig. <xref ref-type="fig" rid="F95">241</xref>); clypeus partly above lower level of eyes (Fig. <xref ref-type="fig" rid="F95">239</xref>); length of malar space 0.4 × height of eye in lateral view; eyes moderately protruding (Figs <xref ref-type="fig" rid="F95">239–241</xref>).</p><p>
              <italic>Mesosoma.</italic> Mesoscutal lobes finely coriaceous, with satin sheen, but medio-posteriorly longitudinally rugose; notauli narrow, moderately impressed and finely crenulate, but posteriorly lost in rugose area; prepectal carina narrow lamelliform and reaching anterior border; precoxal area of mesopleuron coriaceous and without rugae medially; mesopleuron above precoxal area (except small smooth and shiny speculum) coriaceous, but antero-dorsally rugose; medially metapleuron coriaceous, matt; mesosternal sulcus narrow and moderately deep, but posteriorly shallow and with a carina; mesosternum rather angulate posteriorly; scutellum nearly flat, coriaceous and largely non-carinate laterally; propodeum rather flat and coriaceous but posteriorly with some rugae, median carina complete, without tubercles.</p><p>
              <italic>Wings.</italic> Fore wing: r 0.2 × 3-SR (Fig. <xref ref-type="fig" rid="F95">232</xref>); 1-CU1 horizontal, 0.5 × as long as 2-CU1; r-m 0.7 × 2-SR, and 0.4 × 3-SR; second submarginal cell medium-sized (Fig. <xref ref-type="fig" rid="F95">232</xref>); cu-a oblique, but not parallel with CU1b, straight; 1-M nearly straight posteriorly. Hind wing: apical half of marginal cell somewhat widened apically (Fig. <xref ref-type="fig" rid="F95">232</xref>); 2-SC+R short and longitudinal; short stub of m-cu present, pigmented.</p><p>
              <italic>Legs.</italic> Tarsal claws setose; hind coxa superficially coriaceous, with satin sheen; hind trochantellus 2.3 × longer than wide; length of fore and hind femora 6.3 and 5.6 × their width, respectively (Figs <xref ref-type="fig" rid="F95">235–236</xref>); inner apex of hind tibia without comb; length of inner hind spur 0.3 × hind basitarsus.</p><p>
              <italic>Metasoma.</italic> First tergite 1.2 × as long as wide posteriorly, convex, but posteriorly flattened; first and second tergites and base of third tergite densely longitudinally rugose; second tergite robust (Fig. <xref ref-type="fig" rid="F95">234</xref>), with distinct median carina, matt; medio-basal area of second tergite obsolescent; second suture shallow and crenulate; third tergite (except basally) largely coriaceous, remainder of metasoma largely smooth and rather <!--PageBreak-->shiny; fourth and apical third of third tergite without sharp lateral crease; ovipositor sheath largely densely setose.</p><p>
              <italic>Colour.</italic> Black or brownish black; antenna brown, but scapus and pedicellus dorsally and laterally and apical third of antenna dark brown; palpi and tegulae pale yellowish (Fig. <xref ref-type="fig" rid="F94">230</xref>); outer orbita posteriorly and dorsally brownish yellow (Figs <xref ref-type="fig" rid="F95">240–241</xref>) and remainder of head black; mesopleuron (except dorsally), mesosternum and metapleuron medially orange brown; hind femur (except basally) dark brown (Fig. <xref ref-type="fig" rid="F95">235</xref>); scutellum, first tergite medio-apically, second and third tergites, part of fourth tergite and remainder of legs brownish yellow; veins (except dark brown veins 1-SR, 1-M, r and CU1) brown; pterostigma yellowish, but anteriorly and posteriorly darkened (Fig. <xref ref-type="fig" rid="F95">232</xref>); wing membrane subhyaline.</p><p>
              <italic>Variation.</italic> Length of fore wing 4.3–4.4 mm; antennal segments of ♀ 38(1), 39(9), 40(44), 41(44), 42(27), 43(13), 44(2), 45(1); of ♂ 37(1), 38(4), 39(31), 40(82), 41(113), 42(33), 43(12), 44(7), 45(3); vein r of fore wing 0.2–0.5 × vein 3-SR; length of first tergite of ♀ 1.1–1.2 × its apical width; pterostigma medially yellow or dark brown; medio-posteriorly mesoscutum black or brownish yellow; second and third tergites yellowish, infuscate or dark brown laterally, mesosternum orange brown or infuscate.</p></tp:treatment-sec><tp:treatment-sec sec-type="notes" id="SECID0ESNBM"><title>Notes.</title><p>The two sexes have about the same number of antennal segments. The lectotype of <italic><tp:taxon-name><tp:taxon-name-part taxon-name-part-type="genus">Aleiodes</tp:taxon-name-part> <tp:taxon-name-part taxon-name-part-type="species">nigriceps</tp:taxon-name-part></tp:taxon-name></italic> has the antenna mutilated; according to the original description it had 40 or 41 segments. <italic><tp:taxon-name><tp:taxon-name-part taxon-name-part-type="genus">Aleiodes</tp:taxon-name-part> <tp:taxon-name-part taxon-name-part-type="species">nigriceps</tp:taxon-name-part></tp:taxon-name></italic> is often considered to be a synonym of <italic><tp:taxon-name><tp:taxon-name-part taxon-name-part-type="genus">Aleiodes</tp:taxon-name-part> <tp:taxon-name-part taxon-name-part-type="species">circumscriptus</tp:taxon-name-part></tp:taxon-name></italic>, e.g. Papp (1985) but the selection of a neotype for <italic><tp:taxon-name><tp:taxon-name-part taxon-name-part-type="genus">Aleiodes</tp:taxon-name-part> <tp:taxon-name-part taxon-name-part-type="species">circumscriptus</tp:taxon-name-part></tp:taxon-name></italic> in the present work resolves that issue (and the two species differ in, among other things, the number of antennal segments).</p></tp:treatment-sec><ref-list><ref id="B43"><mixed-citation xmlns:xlink="http://www.w3.org/1999/xlink" xlink:type="simple">
          <person-group><name name-style="western"><surname>Papp</surname><given-names>J</given-names></name></person-group> (<year>1985a</year>) <article-title>Contributions to the braconid fauna of Hungary, VII. <tp:taxon-name><tp:taxon-name-part taxon-name-part-type="subfamily">Rogadinae</tp:taxon-name-part></tp:taxon-name> (<tp:taxon-name><tp:taxon-name-part taxon-name-part-type="order">Hymenoptera</tp:taxon-name-part></tp:taxon-name>: <tp:taxon-name><tp:taxon-name-part taxon-name-part-type="family">Braconidae</tp:taxon-name-part></tp:taxon-name>).</article-title> <source>Folia Entomologica Hungarica</source> <volume>46</volume>: <fpage>143</fpage>–<lpage>164</lpage>.</mixed-citation></ref><ref id="B62"><mixed-citation xmlns:xlink="http://www.w3.org/1999/xlink" xlink:type="simple">
          <person-group><name name-style="western"><surname>Shenefelt</surname><given-names>RD</given-names></name></person-group> (<year>1975</year>) <article-title><tp:taxon-name><tp:taxon-name-part taxon-name-part-type="family">Braconidae</tp:taxon-name-part></tp:taxon-name> 8. <tp:taxon-name><tp:taxon-name-part taxon-name-part-type="subfamily">Exothecinae</tp:taxon-name-part></tp:taxon-name>, <tp:taxon-name><tp:taxon-name-part taxon-name-part-type="subfamily">Rogadinae</tp:taxon-name-part></tp:taxon-name>.</article-title> <source>Hymenopterorum Catalogus (nova editio)</source> <volume>12</volume>: <fpage>1115</fpage>–<lpage>1262</lpage>.</mixed-citation></ref></ref-list></tp:taxon-treatment>
