# Supplementary material for: Revision of the western Palaearctic species of Aleiodes Wesmael (Hymenoptera, Braconidae, Rogadinae). Part 1: Introduction, key to species groups, outlying distinctive species, and revisionary notes on some further species
Source: Zookeys. 2016 Dec 12;(639):1–164. doi: 10.3897/zookeys.639.10893 (PMC5240373; doi:10.3897/zookeys.639.10893)
Supplement: XML Treatment for Aleiodes nigricornis [file zookeys.639.10893-treatment19.xml]

<!DOCTYPE tp:taxon-treatment
  PUBLIC "-//TaxonX//DTD Taxonomic Treatment Publishing DTD v0 20100105//EN" "tax-treatment-NSO.dtd">
<tp:taxon-treatment xmlns:tp="http://www.plazi.org/taxpub"><tp:treatment-meta><kwd-group><label>Taxon classification</label><kwd><named-content content-type="kingdom">Animalia</named-content></kwd><kwd><named-content content-type="order">Hymenoptera</named-content></kwd><kwd><named-content content-type="family">Braconidae</named-content></kwd></kwd-group><mixed-citation publication-type="journal"><person-group><name><surname>van Achterberg</surname><given-names>Cornelis</given-names></name><name><surname>Shaw</surname><given-names>Mark R.</given-names></name></person-group><article-title>Revision of the western Palaearctic species of <italic><tp:taxon-name><tp:taxon-name-part taxon-name-part-type="genus">Aleiodes</tp:taxon-name-part></tp:taxon-name></italic> Wesmael (<tp:taxon-name><tp:taxon-name-part taxon-name-part-type="order">Hymenoptera</tp:taxon-name-part></tp:taxon-name>, <tp:taxon-name><tp:taxon-name-part taxon-name-part-type="family">Braconidae</tp:taxon-name-part></tp:taxon-name>, <tp:taxon-name><tp:taxon-name-part taxon-name-part-type="subfamily">Rogadinae</tp:taxon-name-part></tp:taxon-name>). Part 1: Introduction, key to species groups, outlying distinctive species, and revisionary notes on some further species</article-title><source>Zookeys</source><day>12</day><month>12</month><year>2016</year><volume>2016</volume><issue>639</issue><fpage>1</fpage><lpage>164</lpage><pub-id pub-id-type="doi">10.3897/zookeys.639.10893</pub-id></mixed-citation></tp:treatment-meta><tp:nomenclature><tp:taxon-name>
              <tp:taxon-name-part taxon-name-part-type="genus">Aleiodes</tp:taxon-name-part>
              <tp:taxon-name-part taxon-name-part-type="species">nigricornis</tp:taxon-name-part>
            </tp:taxon-name><tp:taxon-authority>Wesmael, 1838</tp:taxon-authority><xref ref-type="fig" rid="F96">Figs 243–244</xref><xref ref-type="fig" rid="F97">, 245–256</xref><tp:nomenclature-citation-list><tp:nomenclature-citation><tp:taxon-name>
                  <tp:taxon-name-part taxon-name-part-type="genus">Aleiodes</tp:taxon-name-part> <tp:taxon-name-part taxon-name-part-type="species">nigricornis</tp:taxon-name-part></tp:taxon-name><comment>Wesmael, 1838: 105; <xref ref-type="bibr" rid="B62">Shenefelt 1975</xref>: 1178; <xref ref-type="bibr" rid="B45">Papp 1991</xref>: 112, 1985: 160 (lectotype designation); <xref ref-type="bibr" rid="B11">Belokobylskij et al. 2003</xref>: 398.</comment></tp:nomenclature-citation></tp:nomenclature-citation-list></tp:nomenclature><tp:treatment-sec sec-type="type material" id="SECID0EBRBM"><title>Type material.</title><p>Lectotype, ♀ (<abbrev xmlns:xlink="http://www.w3.org/1999/xlink" content-type="institution" xlink:title="Koninklijk Belgisch Instituut voor Natuurwetenschappen, Brussels" id="ABBRID0EHRBM" xlink:type="simple">KBIN</abbrev>) from Belgium examined.</p></tp:treatment-sec><tp:treatment-sec sec-type="material" id="SECID0EMRBM"><title>Additional material.</title><p>*<bold>Austria, Belgium, British Isles</bold> (<bold>England</bold>: V.C.s 2, 3, 7, 11, 16, 17, 20, 22, 23, 24, 25, 29, 30, 31, 34, 38, 57, 58, 59, 60, 63, 64, 65, 66, 67, 69; <bold>Wales</bold>: V.C.s 35, 44, 48, 52; <bold>Scotland</bold>: V.C.s 72, 75, 78, 79, 83, 85, 86, 87, 88, 89, 90, 95, 96, 97, 98, 99, 101, 102, 105, 107, 108, 111; <bold>Ireland</bold>: V.C.s H21, H28, H29, “Westport”), <bold>Czech Republic</bold>, *<bold>Denmark, France</bold>, <bold>Finland</bold>, <bold>Germany</bold>, <bold>Italy</bold>, <bold>Netherlands</bold> (GE: Ede; Nunspeet; Heerde; Otterlo, Velp, LI: Grubbenvorst, NB: Geertruidenberg; Helvoirt; Bergen op Zoom; Etten-Leur, NH: Overveen; Muiderberg, ZH: Den Haag; Meijendel; Oegstgeest; Voorschoten; Asperen; Waarder), *<bold>Norway</bold>, <bold>Poland</bold>, <bold>Russia</bold>, <bold>Slovakia</bold>, <bold>Sweden</bold>, <bold>Switzerland</bold>. Specimens in <named-content xmlns:xlink="http://www.w3.org/1999/xlink" content-type="dwc:institutional_code" xlink:type="simple">NMS</named-content>, <abbrev xmlns:xlink="http://www.w3.org/1999/xlink" content-type="institution" xlink:title="Natural History Museum, London" id="ABBRID0ELTBM" xlink:type="simple">BMNH</abbrev>, <named-content xmlns:xlink="http://www.w3.org/1999/xlink" content-type="dwc:institutional_code" xlink:type="simple">RMNH</named-content>, <abbrev xmlns:xlink="http://www.w3.org/1999/xlink" content-type="institution" xlink:title="Oberösterreichisches Landesmuseum, Biologiezentrum, Linz" id="ABBRID0EYTBM" xlink:type="simple">BZL</abbrev>, <abbrev xmlns:xlink="http://www.w3.org/1999/xlink" content-type="institution" xlink:title="Hungarian Natural History Museum, Budapest" id="ABBRID0E4TBM" xlink:type="simple">MTMA</abbrev>, <named-content xmlns:xlink="http://www.w3.org/1999/xlink" content-type="dwc:institutional_code" xlink:type="simple">NRS</named-content>, <abbrev xmlns:xlink="http://www.w3.org/1999/xlink" content-type="institution" xlink:title="Senkenberg Deutches Entomologisches Institut, Müncheberg" id="ABBRID0EKUBM" xlink:type="simple">SDEI</abbrev>, <abbrev xmlns:xlink="http://www.w3.org/1999/xlink" content-type="collection" xlink:title="M. Čapek Collection, Moravian Museum, Brno" id="ABBRID0EPUBM" xlink:type="simple">CC</abbrev>, <abbrev xmlns:xlink="http://www.w3.org/1999/xlink" content-type="institution" xlink:title="Finnish Museum of Natural History, Helsinki" id="ABBRID0EXUBM" xlink:type="simple">FMNH</abbrev>, <abbrev xmlns:xlink="http://www.w3.org/1999/xlink" content-type="institution" xlink:title="Zoologische Staatssammlung, München" id="ABBRID0E6UBM" xlink:type="simple">ZSSM</abbrev>, <named-content xmlns:xlink="http://www.w3.org/1999/xlink" content-type="dwc:institutional_code" xlink:type="simple">OUM</named-content>, <abbrev xmlns:xlink="http://www.w3.org/1999/xlink" content-type="institution" xlink:title="National Museum of Ireland, Dublin" id="ABBRID0EMVBM" xlink:type="simple">NMI</abbrev>, <abbrev xmlns:xlink="http://www.w3.org/1999/xlink" content-type="collection" xlink:title="C. Morley Collection, Ipswich Museum, Ipswich" id="ABBRID0EUVBM" xlink:type="simple">CMIM</abbrev>, Sheffield Museum, <named-content xmlns:xlink="http://www.w3.org/1999/xlink" content-type="dwc:institutional_code" xlink:type="simple">SMNS</named-content>, <named-content xmlns:xlink="http://www.w3.org/1999/xlink" content-type="dwc:institutional_code" xlink:type="simple">ZISP</named-content>, <abbrev xmlns:xlink="http://www.w3.org/1999/xlink" content-type="institution" xlink:title="Finnish Environment Institute, Friendship Park Research Centre, Kuhmo" id="ABBRID0EOWBM" xlink:type="simple">SYKE</abbrev>, <named-content xmlns:xlink="http://www.w3.org/1999/xlink" content-type="dwc:institutional_code" xlink:type="simple">ZMUO</named-content>, <named-content xmlns:xlink="http://www.w3.org/1999/xlink" content-type="dwc:institutional_code" xlink:type="simple">USNM</named-content>, <named-content xmlns:xlink="http://www.w3.org/1999/xlink" content-type="dwc:institutional_code" xlink:type="simple">CNC</named-content>, <abbrev xmlns:xlink="http://www.w3.org/1999/xlink" content-type="institution" xlink:title="University of Wyoming Insect Museum, Laramie" id="ABBRID0ELXBM" xlink:type="simple">UWIM</abbrev>, M. Riedel collection, <abbrev xmlns:xlink="http://www.w3.org/1999/xlink" content-type="collection" xlink:title="J. Lukáš Collection, Bratislava" id="ABBRID0EQXBM" xlink:type="simple">JLC</abbrev>, <abbrev xmlns:xlink="http://www.w3.org/1999/xlink" content-type="collection" xlink:title="M. Schwarz Collection, Linz-Ansfelden" id="ABBRID0EVXBM" xlink:type="simple">MSC</abbrev>, <abbrev xmlns:xlink="http://www.w3.org/1999/xlink" content-type="collection" xlink:title="A.A. Allen Collection, Dawlish" id="ABBRID0E4XBM" xlink:type="simple">AAC</abbrev>, <abbrev xmlns:xlink="http://www.w3.org/1999/xlink" content-type="collection" xlink:title="W.A. Ely Collection, Rotherham" id="ABBRID0ECYBM" xlink:type="simple">WAE</abbrev>, I. Kakko collection, H. Haraldseide collection.</p></tp:treatment-sec><tp:treatment-sec sec-type="Molecular data" id="SECID0EHYBM"><title>Molecular data.</title><p>MRS216 (Scotland <ext-link xmlns:xlink="http://www.w3.org/1999/xlink" ext-link-type="gen" xlink:href="EU979585" xlink:type="simple">EU979585</ext-link>, CO1 + <ext-link xmlns:xlink="http://www.w3.org/1999/xlink" ext-link-type="gen" xlink:href="AJ784934" xlink:type="simple">AJ784934</ext-link>, 28S), MRS373 (Sweden <ext-link xmlns:xlink="http://www.w3.org/1999/xlink" ext-link-type="gen" xlink:href="KU682258" xlink:type="simple">KU682258</ext-link>, CO1), MRS790 (Scotland <ext-link xmlns:xlink="http://www.w3.org/1999/xlink" ext-link-type="gen" xlink:href="KU682254" xlink:type="simple">KU682254</ext-link>, CO1), MRS794 (England <ext-link xmlns:xlink="http://www.w3.org/1999/xlink" ext-link-type="gen" xlink:href="KU682255" xlink:type="simple">KU682255</ext-link>, CO1).</p></tp:treatment-sec><tp:treatment-sec sec-type="biology" id="SECID0EGZBM"><title>Biology.</title><p>A plurivoltine parasitoid of <tp:taxon-name><tp:taxon-name-part taxon-name-part-type="family">Noctuidae</tp:taxon-name-part></tp:taxon-name>, using <italic><tp:taxon-name><tp:taxon-name-part taxon-name-part-type="genus">Apamea</tp:taxon-name-part></tp:taxon-name></italic> species in which to overwinter, and (possibly exclusively) <italic><tp:taxon-name><tp:taxon-name-part taxon-name-part-type="genus">Orthosia</tp:taxon-name-part> <tp:taxon-name-part taxon-name-part-type="species">gothica</tp:taxon-name-part></tp:taxon-name></italic> (Linnaeus) in early summer. The mummy is moderately dark brown, rather elongate (Fig. <xref ref-type="fig" rid="F96">244</xref>) and often found in exposed positions. Specimens of the overwintering generation reared from noctuids <!--PageBreak-->identified as <italic><tp:taxon-name><tp:taxon-name-part taxon-name-part-type="genus">Apamea</tp:taxon-name-part> <tp:taxon-name-part taxon-name-part-type="species">crenata</tp:taxon-name-part></tp:taxon-name></italic> (Hufnagel) (2 <abbrev xmlns:xlink="http://www.w3.org/1999/xlink" content-type="institution" xlink:title="Zoologische Staatssammlung, München" id="ABBRID0ES1BM" xlink:type="simple">ZSSM</abbrev>, 1 <named-content xmlns:xlink="http://www.w3.org/1999/xlink" content-type="dwc:institutional_code" xlink:type="simple">NMS</named-content>, 1 <named-content xmlns:xlink="http://www.w3.org/1999/xlink" content-type="dwc:institutional_code" xlink:type="simple">NRS</named-content>; E. Haeselbarth, R.I. Lorimer), <italic><tp:taxon-name><tp:taxon-name-part taxon-name-part-type="genus">Apamea</tp:taxon-name-part> <tp:taxon-name-part taxon-name-part-type="species">epomidion</tp:taxon-name-part></tp:taxon-name></italic> (Haworth) (2 <abbrev xmlns:xlink="http://www.w3.org/1999/xlink" content-type="institution" xlink:title="Zoologische Staatssammlung, München" id="ABBRID0ER2BM" xlink:type="simple">ZSSM</abbrev>, 1 <named-content xmlns:xlink="http://www.w3.org/1999/xlink" content-type="dwc:institutional_code" xlink:type="simple">OUM</named-content>; E. Haeselbarth), <tp:taxon-name><tp:taxon-name-part taxon-name-part-type="genus">Apamea</tp:taxon-name-part> <tp:taxon-name-part taxon-name-part-type="uncertainty-rank">?</tp:taxon-name-part><tp:taxon-name-part taxon-name-part-type="species">monoglypha</tp:taxon-name-part></tp:taxon-name> (Hufnagel) (1 <named-content xmlns:xlink="http://www.w3.org/1999/xlink" content-type="dwc:institutional_code" xlink:type="simple">NMS</named-content>; M.R. Britton), <tp:taxon-name><tp:taxon-name-part taxon-name-part-type="genus">Apamea</tp:taxon-name-part> <tp:taxon-name-part taxon-name-part-type="uncertainty-rank">?</tp:taxon-name-part><tp:taxon-name-part taxon-name-part-type="species">remissa</tp:taxon-name-part></tp:taxon-name> (Hübner) (1 H. Haraldseide/Norway) and ?<italic><tp:taxon-name><tp:taxon-name-part taxon-name-part-type="genus">Apamea</tp:taxon-name-part></tp:taxon-name></italic> sp. (11, hosts unidentified or misidentified but with preserved mummies that are consistent with <italic><tp:taxon-name><tp:taxon-name-part taxon-name-part-type="genus">Apamea</tp:taxon-name-part></tp:taxon-name></italic> species (det. M.R. Shaw), having at least moderately large shining warts and a well-developed prothoracic plate: 7 (2 as <italic><tp:taxon-name><tp:taxon-name-part taxon-name-part-type="genus">Xestia</tp:taxon-name-part> <tp:taxon-name-part taxon-name-part-type="species">xanthographa</tp:taxon-name-part></tp:taxon-name></italic> (Denis &amp; Schiffermüller)) <named-content xmlns:xlink="http://www.w3.org/1999/xlink" content-type="dwc:institutional_code" xlink:type="simple">NMS</named-content>, 4 (as <italic><tp:taxon-name><tp:taxon-name-part taxon-name-part-type="genus">Polia</tp:taxon-name-part></tp:taxon-name></italic> spp.) <named-content xmlns:xlink="http://www.w3.org/1999/xlink" content-type="dwc:institutional_code" xlink:type="simple">OUM</named-content>, 1 (as <italic><tp:taxon-name><tp:taxon-name-part taxon-name-part-type="genus">Noctua</tp:taxon-name-part> <tp:taxon-name-part taxon-name-part-type="species">fimbriata</tp:taxon-name-part></tp:taxon-name></italic> (Schreber)) <named-content xmlns:xlink="http://www.w3.org/1999/xlink" content-type="dwc:institutional_code" xlink:type="simple">RMNH</named-content>, 1 <abbrev xmlns:xlink="http://www.w3.org/1999/xlink" content-type="collection" xlink:title="A.A. Allen Collection, Dawlish" id="ABBRID0E45BM" xlink:type="simple">AAC</abbrev>). Specimens of the summer generation reared from <italic><tp:taxon-name><tp:taxon-name-part taxon-name-part-type="genus">Orthosia</tp:taxon-name-part> <tp:taxon-name-part taxon-name-part-type="species">gothica</tp:taxon-name-part></tp:taxon-name></italic> (3 <named-content xmlns:xlink="http://www.w3.org/1999/xlink" content-type="dwc:institutional_code" xlink:type="simple">NMS</named-content>; R.I. Lorimer, M.R. Shaw), and unidentified noctuid mummies compatible with <italic><tp:taxon-name><tp:taxon-name-part taxon-name-part-type="genus">Orthosia</tp:taxon-name-part> <tp:taxon-name-part taxon-name-part-type="species">gothica</tp:taxon-name-part></tp:taxon-name></italic> (8 <named-content xmlns:xlink="http://www.w3.org/1999/xlink" content-type="dwc:institutional_code" xlink:type="simple">NMS</named-content>, 1 <named-content xmlns:xlink="http://www.w3.org/1999/xlink" content-type="dwc:institutional_code" xlink:type="simple">ZMUO</named-content>, 1 <abbrev xmlns:xlink="http://www.w3.org/1999/xlink" content-type="institution" xlink:title="Zoologische Staatssammlung, München" id="ABBRID0EOACM" xlink:type="simple">ZSSM</abbrev>, 2 H. Haraldseide collection). Other specimens (both generations) with a host recorded (<italic><tp:taxon-name><tp:taxon-name-part taxon-name-part-type="genus">Mythimna</tp:taxon-name-part> <tp:taxon-name-part taxon-name-part-type="species">ferrago</tp:taxon-name-part></tp:taxon-name></italic> (Fabricius) in <abbrev xmlns:xlink="http://www.w3.org/1999/xlink" content-type="institution" xlink:title="Zoologische Staatssammlung, München" id="ABBRID0E4ACM" xlink:type="simple">ZSSM</abbrev>, <italic><tp:taxon-name><tp:taxon-name-part taxon-name-part-type="genus">Epirrita</tp:taxon-name-part> <tp:taxon-name-part taxon-name-part-type="species">autumnata</tp:taxon-name-part></tp:taxon-name></italic> (Borkhausen) in <abbrev xmlns:xlink="http://www.w3.org/1999/xlink" content-type="collection" xlink:title="M. Čapek Collection, Moravian Museum, Brno" id="ABBRID0EMBCM" xlink:type="simple">CC</abbrev>) have not been accompanied by mummies and we regard the records as dubious. Experimental results from female ex <tp:taxon-name><tp:taxon-name-part taxon-name-part-type="genus">Apamea</tp:taxon-name-part> <tp:taxon-name-part taxon-name-part-type="uncertainty-rank">?</tp:taxon-name-part><tp:taxon-name-part taxon-name-part-type="species">monoglypha</tp:taxon-name-part></tp:taxon-name>; with 2<sup>nd</sup> instar hosts: <italic><tp:taxon-name><tp:taxon-name-part taxon-name-part-type="genus">Orthosia</tp:taxon-name-part> <tp:taxon-name-part taxon-name-part-type="species">gothica</tp:taxon-name-part></tp:taxon-name></italic> 1:9\9\\6\3, <italic><tp:taxon-name><tp:taxon-name-part taxon-name-part-type="genus">Orthosia</tp:taxon-name-part> <tp:taxon-name-part taxon-name-part-type="species">cerasi</tp:taxon-name-part></tp:taxon-name></italic> (Fabricius) 1:10\ 0\\-, <italic><tp:taxon-name><tp:taxon-name-part taxon-name-part-type="genus">Orthosia</tp:taxon-name-part> <tp:taxon-name-part taxon-name-part-type="species">incerta</tp:taxon-name-part></tp:taxon-name></italic> (Hufnagel) 1:4\0\\-; with 3<sup>rd</sup> instar hosts <italic><tp:taxon-name><tp:taxon-name-part taxon-name-part-type="genus">Orthosia</tp:taxon-name-part> <tp:taxon-name-part taxon-name-part-type="species">gothica</tp:taxon-name-part></tp:taxon-name></italic> 1:8\8\\0\8. The single female trialed with hosts undertook considerable non-destructive concurrent host feeding on <italic><tp:taxon-name><tp:taxon-name-part taxon-name-part-type="genus">Orthosia</tp:taxon-name-part> <tp:taxon-name-part taxon-name-part-type="species">gothica</tp:taxon-name-part></tp:taxon-name></italic>. Adult flight time approximately May to August, with females persisting until October.</p><fig id="F96" position="float" orientation="portrait"><label>Figures 243–244.</label><caption><p>
          <italic><tp:taxon-name><tp:taxon-name-part taxon-name-part-type="genus">Aleiodes</tp:taxon-name-part> <tp:taxon-name-part taxon-name-part-type="species">nigricornis</tp:taxon-name-part></tp:taxon-name></italic> Wesmael, ♀, England, Gait Barrows. <bold>243</bold> habitus lateral <bold>244</bold> mummy of <italic><tp:taxon-name><tp:taxon-name-part taxon-name-part-type="genus">Orthosia</tp:taxon-name-part> <tp:taxon-name-part taxon-name-part-type="species">gothica</tp:taxon-name-part></tp:taxon-name></italic> (Linnaeus).</p></caption><graphic xmlns:xlink="http://www.w3.org/1999/xlink" xlink:href="zookeys-639-001-g096.jpg" position="float" orientation="portrait" xlink:type="simple" id="oo_114629.jpg"/></fig></tp:treatment-sec><tp:treatment-sec sec-type="diagnosis" id="SECID0E1ECM"><title>Diagnosis.</title><p>Antennal segments of female 44–49, of male 43–47; antenna dark brown or black (also scapus and pedicellus more or less infuscate or black ventrally), rarely completely yellowish brown; temples directly narrowed behind eyes; OOL about equal to diameter of posterior ocellus (Fig. <xref ref-type="fig" rid="F97">252</xref>); pale yellowish part of malar space usually not reaching clypeus (Figs <xref ref-type="fig" rid="F97">251</xref>, <xref ref-type="fig" rid="F97">253</xref>); precoxal area usually without rugae; mesosternum usually reddish or brownish; propodeum largely coriaceous medially and median carina at least anteriorly present on posterior half of propodeum and regular; mesosoma (especially mesoscutum and scutellum) black (or blackish) dorsally, but notaulic area may be brownish posteriorly; fore femur of ♀ 6.7–7.4 × as long as wide (Fig. <xref ref-type="fig" rid="F97">250</xref>) and very finely sculptured; posterior half of pterostigma of ♀ more or less yellowish, but usually apical third laterally darkened; hind femur of ♀ rather reddish-brown, but may be largely infuscate in males; vein 1-CU1 of fore wing horizontal and vein cu-a short, far postfurcal (Fig. <xref ref-type="fig" rid="F97">245</xref>); metasoma largely blackish with (pale) yellowish elliptical patch medially (Fig. <xref ref-type="fig" rid="F97">248</xref>).</p><fig id="F97" position="float" orientation="portrait"><label>Figures 245–256.</label><caption><p>
          <italic><tp:taxon-name><tp:taxon-name-part taxon-name-part-type="genus">Aleiodes</tp:taxon-name-part> <tp:taxon-name-part taxon-name-part-type="species">nigricornis</tp:taxon-name-part></tp:taxon-name></italic> Wesmael, ♀, England, Gait Barrows. <bold>245</bold> wings <bold>246</bold> mesosoma lateral <bold>247</bold> mesosoma dorsal <bold>248</bold> propodeum and metasoma dorsal <bold>249</bold> hind leg lateral <bold>250</bold> fore femur lateral <bold>251</bold> head anterior <bold>252</bold> head dorsal <bold>253</bold> head lateral <bold>254</bold> apical segments of antenna <bold>255</bold> basal segments of antenna <bold>256</bold> antenna.</p></caption><graphic xmlns:xlink="http://www.w3.org/1999/xlink" xlink:href="zookeys-639-001-g097.jpg" position="float" orientation="portrait" xlink:type="simple" id="oo_114630.jpg"/></fig></tp:treatment-sec><tp:treatment-sec sec-type="description" id="SECID0EHHCM"><title>Description.</title><p>Redescribed ♀ (<named-content xmlns:xlink="http://www.w3.org/1999/xlink" content-type="dwc:institutional_code" xlink:type="simple">RMNH</named-content>) from Helvoirt, length of fore wing 5.6 mm, of body 6.2 mm.</p><p>
              <italic>Head.</italic> Antennal segments 46, length of antenna 1.2 × fore wing, its subapical segments about twice as long as wide; frons mainly granulate, posteriorly with some rugulae, rather shiny and mainly flat; OOL 0.8 × diameter of posterior ocellus and granulate-coriaceous; vertex superficially granulate-coriaceous, with satin sheen; clypeus convex, coriaceous; ventral margin of clypeus thick and depressed (Fig. <xref ref-type="fig" rid="F97">253</xref>); width of hypoclypeal depression 0.4 × minimum width of face (Fig. <xref ref-type="fig" rid="F97">251</xref>) and face coriaceous and transversely rugose, except ventrally; length of eye 2.2 × temple in dorsal view and temple directly narrowed behind eye; occiput behind stemmaticum coriaceous and occipital carina nearly complete, interrupted dorsally by somewhat less than width of <!--PageBreak--><!--PageBreak-->ocellus (Fig. <xref ref-type="fig" rid="F97">252</xref>); clypeus above lower level of eyes (Fig. <xref ref-type="fig" rid="F97">251</xref>); length of malar space 0.25 × height of eye in lateral view; eyes moderately protruding (Figs <xref ref-type="fig" rid="F97">251–253</xref>).</p><p>
              <italic>Mesosoma.</italic> Mesoscutal lobes finely granulate and with satin sheen; notauli narrow, moderately deep and smooth; prepectal carina lamelliform medio-ventrally, reaching anterior border; precoxal area of mesopleuron finely granulate and with some rugulae medially (Fig. <xref ref-type="fig" rid="F97">246</xref>); mesopleuron above precoxal area (except small and nearly smooth speculum) granulate, but dorsally rugose; medially metapleuron granulate and with satin sheen; mesosternal sulcus narrow and rather deep, without carina posteriorly; mesosternum rather angulate posteriorly (Fig. <xref ref-type="fig" rid="F97">246</xref>); scutellum nearly flat, granulate and largely non-carinate laterally; propodeum rather flat and granulate but posteriorly with some rugae, median carina complete and regular, evenly convex laterally.</p><p>
              <italic>Wings.</italic> Fore wing: r 0.3 × 3-SR (Fig. <xref ref-type="fig" rid="F97">245</xref>); 1-CU1 horizontal, 0.5 × as long as 2-CU1; r-m 0.8 × 2-SR, and 0.4 × 3-SR; second submarginal cell rather long (Fig. <xref ref-type="fig" rid="F97">245</xref>); cu-a slightly oblique, not parallel with CU1b, straight; 1-M straight posteriorly. Hind wing: apical half of marginal cell slightly widened (Fig. <xref ref-type="fig" rid="F96">243</xref>); 2-SC+R short and longitudinal; m-cu absent, except for a faint trace; M+CU:1-M = 6:5; 1r-m 0.65 × 1-M.</p><p>
              <italic>Legs.</italic> Tarsal claws setose; hind coxa superficially coriaceous, with satin sheen; hind trochantellus 2.3 × longer than wide; length of fore and hind femora 6.2 and 5.0 × their width, respectively (Figs <xref ref-type="fig" rid="F97">249–250</xref>); hind femur granulate-coriaceous; inner apex of hind tibia without comb; length of inner hind spur 0.3 × hind basitarsus.</p><p>
              <italic>Metasoma.</italic> First tergite 1.2 × as long as wide posteriorly, flattened and latero-posteriorly lamelliform; first–second tergites and base of third tergite coriaceous and finely irregularly longitudinally rugose; second tergite rather robust (Fig. <xref ref-type="fig" rid="F97">248</xref>), with median carina and rather shiny; medio-basal area of second tergite obsolescent; second suture narrow and distinctly crenulate; remainder of metasoma largely superficially coriaceous and shiny; fourth and apical third of third tergite without sharp lateral crease; ovipositor sheath largely densely setose and apically truncate.</p><p>
              <italic>Colour.</italic> Black or brownish-black; antenna dark brown; palpi, tegulae, tibiae (except apically), medio-apical fifth of first tergite and medially second tergite pale yellowish (Fig. <xref ref-type="fig" rid="F97">248</xref>); malar space nearly up to eyes, orbita dorsally and posteriorly, mesopleuron (except dorsally), mesosternum, metapleuron largely, mandible and remainder of legs, more or less reddish brown; veins (but of middle third of wing mainly dark brown) and pterostigma (but posterior border somewhat darkened) yellowish brown; wing membrane subhyaline.</p><p>
              <italic>Variation.</italic> Antennal segments of ♀ 42(2), 43(4), 44(10), 45(44), 46(73), 47(59), 48(12), 49(5); of ♂ 42(3), 43(24), 44(20), 45(30), 46(15), 47(9), 48(1); mesosternum reddish brown or partly fuzzy dark brown; precoxal area of mesopleuron medially entirely granulate or rarely with some weak rugulae; scapus entirely dark brown or partly brown.</p></tp:treatment-sec><tp:treatment-sec sec-type="notes" id="SECID0E3KCM"><title>Notes.</title><p>The lectotype has 46 antennal segments. On average males have 1–2 fewer antennal segments than females.</p><!--PageBreak--></tp:treatment-sec><ref-list><ref id="B62"><mixed-citation xmlns:xlink="http://www.w3.org/1999/xlink" xlink:type="simple">
          <person-group><name name-style="western"><surname>Shenefelt</surname><given-names>RD</given-names></name></person-group> (<year>1975</year>) <article-title><tp:taxon-name><tp:taxon-name-part taxon-name-part-type="family">Braconidae</tp:taxon-name-part></tp:taxon-name> 8. <tp:taxon-name><tp:taxon-name-part taxon-name-part-type="subfamily">Exothecinae</tp:taxon-name-part></tp:taxon-name>, <tp:taxon-name><tp:taxon-name-part taxon-name-part-type="subfamily">Rogadinae</tp:taxon-name-part></tp:taxon-name>.</article-title> <source>Hymenopterorum Catalogus (nova editio)</source> <volume>12</volume>: <fpage>1115</fpage>–<lpage>1262</lpage>.</mixed-citation></ref><ref id="B45"><mixed-citation xmlns:xlink="http://www.w3.org/1999/xlink" xlink:type="simple">
          <person-group><name name-style="western"><surname>Papp</surname><given-names>J</given-names></name></person-group> (<year>1991</year>) <article-title>Parasitic wasps of the superfamily <tp:taxon-name><tp:taxon-name-part taxon-name-part-type="superfamily">Ichneumonoidea</tp:taxon-name-part></tp:taxon-name>. <tp:taxon-name><tp:taxon-name-part taxon-name-part-type="family">Braconidae</tp:taxon-name-part></tp:taxon-name>. 18. <tp:taxon-name><tp:taxon-name-part taxon-name-part-type="subfamily">Doryctinae</tp:taxon-name-part></tp:taxon-name>. 19. <tp:taxon-name><tp:taxon-name-part taxon-name-part-type="subfamily">Rogadinae</tp:taxon-name-part></tp:taxon-name>.</article-title> <source>Magyarorszag Allatvilaga [Fauna Hungariae]</source> <volume>167</volume>: <fpage>1</fpage>–<lpage>122</lpage>.</mixed-citation></ref><ref id="B11"><mixed-citation xmlns:xlink="http://www.w3.org/1999/xlink" xlink:type="simple">
          <person-group><name name-style="western"><surname>Belokobylskij</surname><given-names>SA</given-names></name><name name-style="western"><surname>Taeger</surname><given-names>A</given-names></name><name name-style="western"><surname>Achterberg</surname><given-names>C van</given-names></name><name name-style="western"><surname>Haeselbarth</surname><given-names>E</given-names></name><name name-style="western"><surname>Riedel</surname><given-names>M</given-names></name></person-group> (<year>2003</year>) <article-title>Checklist of the <tp:taxon-name><tp:taxon-name-part taxon-name-part-type="family">Braconidae</tp:taxon-name-part></tp:taxon-name> (<tp:taxon-name><tp:taxon-name-part taxon-name-part-type="order">Hymenoptera</tp:taxon-name-part></tp:taxon-name>) of Germany.</article-title> <source>Beiträge zur Entomologie</source> <volume>53</volume>(<issue>2</issue>): <fpage>341</fpage>–<lpage>435</lpage>.</mixed-citation></ref></ref-list></tp:taxon-treatment>
