# Supplementary material for: Revision of the western Palaearctic species of Aleiodes Wesmael (Hymenoptera, Braconidae, Rogadinae). Part 1: Introduction, key to species groups, outlying distinctive species, and revisionary notes on some further species
Source: Zookeys. 2016 Dec 12;(639):1–164. doi: 10.3897/zookeys.639.10893 (PMC5240373; doi:10.3897/zookeys.639.10893)
Supplement: XML Treatment for Aleiodes pallidator [file zookeys.639.10893-treatment20.xml]

<!DOCTYPE tp:taxon-treatment
  PUBLIC "-//TaxonX//DTD Taxonomic Treatment Publishing DTD v0 20100105//EN" "tax-treatment-NSO.dtd">
<tp:taxon-treatment xmlns:tp="http://www.plazi.org/taxpub"><tp:treatment-meta><kwd-group><label>Taxon classification</label><kwd><named-content content-type="kingdom">Animalia</named-content></kwd><kwd><named-content content-type="order">Hymenoptera</named-content></kwd><kwd><named-content content-type="family">Braconidae</named-content></kwd></kwd-group><mixed-citation publication-type="journal"><person-group><name><surname>van Achterberg</surname><given-names>Cornelis</given-names></name><name><surname>Shaw</surname><given-names>Mark R.</given-names></name></person-group><article-title>Revision of the western Palaearctic species of <italic><tp:taxon-name><tp:taxon-name-part taxon-name-part-type="genus">Aleiodes</tp:taxon-name-part></tp:taxon-name></italic> Wesmael (<tp:taxon-name><tp:taxon-name-part taxon-name-part-type="order">Hymenoptera</tp:taxon-name-part></tp:taxon-name>, <tp:taxon-name><tp:taxon-name-part taxon-name-part-type="family">Braconidae</tp:taxon-name-part></tp:taxon-name>, <tp:taxon-name><tp:taxon-name-part taxon-name-part-type="subfamily">Rogadinae</tp:taxon-name-part></tp:taxon-name>). Part 1: Introduction, key to species groups, outlying distinctive species, and revisionary notes on some further species</article-title><source>Zookeys</source><day>12</day><month>12</month><year>2016</year><volume>2016</volume><issue>639</issue><fpage>1</fpage><lpage>164</lpage><pub-id pub-id-type="doi">10.3897/zookeys.639.10893</pub-id></mixed-citation></tp:treatment-meta><tp:nomenclature><tp:taxon-name>
              <tp:taxon-name-part taxon-name-part-type="genus">Aleiodes</tp:taxon-name-part>
              <tp:taxon-name-part taxon-name-part-type="species">pallidator</tp:taxon-name-part>
            </tp:taxon-name><tp:taxon-authority>(Thunberg, 1822)</tp:taxon-authority><xref ref-type="fig" rid="F98">Figs 257</xref><xref ref-type="fig" rid="F99">, 258–259</xref><xref ref-type="fig" rid="F100">, 260–271</xref><!--PageBreak--><tp:nomenclature-citation-list><tp:nomenclature-citation><tp:taxon-name>
                  <tp:taxon-name-part taxon-name-part-type="genus">Ichneumon</tp:taxon-name-part> <tp:taxon-name-part taxon-name-part-type="species">pallidator</tp:taxon-name-part></tp:taxon-name><comment>Thunberg, 1822: 259.</comment></tp:nomenclature-citation><tp:nomenclature-citation><tp:taxon-name>
                  <tp:taxon-name-part taxon-name-part-type="genus">Aleiodes</tp:taxon-name-part> <tp:taxon-name-part taxon-name-part-type="species">pallidator</tp:taxon-name-part></tp:taxon-name><comment>; <xref ref-type="bibr" rid="B62">Shenefelt 1975</xref>: 1179; <xref ref-type="bibr" rid="B45">Papp 1991</xref>: 101; <xref ref-type="bibr" rid="B11">Belokobylskij et al. 2003</xref>: 398.</comment></tp:nomenclature-citation><tp:nomenclature-citation><tp:taxon-name>
                  <tp:taxon-name-part taxon-name-part-type="genus">Rogas</tp:taxon-name-part> <tp:taxon-name-part taxon-name-part-type="species">pallidator</tp:taxon-name-part></tp:taxon-name><comment>; <xref ref-type="bibr" rid="B73">Tobias 1986</xref>: 81 (transl.: 135).</comment></tp:nomenclature-citation><tp:nomenclature-citation><tp:taxon-name>
                  <tp:taxon-name-part taxon-name-part-type="genus">Rogas</tp:taxon-name-part> <tp:taxon-name-part taxon-name-part-type="species">ochraceus</tp:taxon-name-part></tp:taxon-name><comment>Curtis, 1834: 512.4; <xref ref-type="bibr" rid="B62">Shenefelt 1975</xref>: 1182 (as synonym of <tp:taxon-name><tp:taxon-name-part taxon-name-part-type="genus">Aleiodes</tp:taxon-name-part> <tp:taxon-name-part taxon-name-part-type="species">testaceus</tp:taxon-name-part></tp:taxon-name>) (examined).</comment></tp:nomenclature-citation><tp:nomenclature-citation><tp:taxon-name>
                  <tp:taxon-name-part taxon-name-part-type="genus">Aleiodes</tp:taxon-name-part> <tp:taxon-name-part taxon-name-part-type="species">ochraceus</tp:taxon-name-part></tp:taxon-name><comment>; <xref ref-type="bibr" rid="B45">Papp 1991</xref>: 101 (as synonym of <tp:taxon-name><tp:taxon-name-part taxon-name-part-type="genus">Aleiodes</tp:taxon-name-part> <tp:taxon-name-part taxon-name-part-type="species">pallidator</tp:taxon-name-part></tp:taxon-name>); <xref ref-type="bibr" rid="B11">Belokobylskij et al. 2003</xref>: 399 (as synonym of <tp:taxon-name><tp:taxon-name-part taxon-name-part-type="genus">Aleiodes</tp:taxon-name-part> <tp:taxon-name-part taxon-name-part-type="species">similis</tp:taxon-name-part></tp:taxon-name>).</comment></tp:nomenclature-citation><tp:nomenclature-citation><tp:taxon-name>
                  <tp:taxon-name-part taxon-name-part-type="genus">Aleiodes</tp:taxon-name-part> <tp:taxon-name-part taxon-name-part-type="species">unicolor</tp:taxon-name-part></tp:taxon-name><comment>Wesmael, 1838: 111; <xref ref-type="bibr" rid="B53">Roman 1912</xref>: 271 (synonym of <tp:taxon-name><tp:taxon-name-part taxon-name-part-type="genus">Aleiodes</tp:taxon-name-part> <tp:taxon-name-part taxon-name-part-type="species">pallidator</tp:taxon-name-part></tp:taxon-name>); <xref ref-type="bibr" rid="B62">Shenefelt 1975</xref>: 1179–1180; <xref ref-type="bibr" rid="B43">Papp 1985a</xref>: 160 (lectotype designation) (examined).</comment></tp:nomenclature-citation></tp:nomenclature-citation-list></tp:nomenclature><tp:treatment-sec sec-type="type material" id="SECID0E5QCM"><title>Type material.</title><p>Lectotype of <italic><tp:taxon-name><tp:taxon-name-part taxon-name-part-type="genus">Ichneumon</tp:taxon-name-part> <tp:taxon-name-part taxon-name-part-type="species">pallidator</tp:taxon-name-part></tp:taxon-name></italic> here designated, ♀ (<named-content xmlns:xlink="http://www.w3.org/1999/xlink" content-type="dwc:institutional_code" xlink:type="simple">ZMUU</named-content>) from <bold>Sweden</bold> (“α”, “<tp:taxon-name><tp:taxon-name-part taxon-name-part-type="genus">Rhogas</tp:taxon-name-part> (<tp:taxon-name-part taxon-name-part-type="subgenus">Aleiodes</tp:taxon-name-part>) <tp:taxon-name-part taxon-name-part-type="species">pallidator</tp:taxon-name-part></tp:taxon-name> Thbg”). Holotype of <italic><tp:taxon-name><tp:taxon-name-part taxon-name-part-type="genus">Rhogas</tp:taxon-name-part> <tp:taxon-name-part taxon-name-part-type="species">ochraceus</tp:taxon-name-part></tp:taxon-name></italic>, ♀ (Melbourne) from England (Regent’s Park), “Type”, “<italic><tp:taxon-name><tp:taxon-name-part taxon-name-part-type="genus">Rhogas</tp:taxon-name-part> <tp:taxon-name-part taxon-name-part-type="species">ochraceus</tp:taxon-name-part></tp:taxon-name></italic> Curtis, type, J.F. Perkins, 1948”. Lectotype of <italic><tp:taxon-name><tp:taxon-name-part taxon-name-part-type="genus">Aleiodes</tp:taxon-name-part> <tp:taxon-name-part taxon-name-part-type="species">unicolor</tp:taxon-name-part></tp:taxon-name></italic>, ♀ (<abbrev xmlns:xlink="http://www.w3.org/1999/xlink" content-type="institution" xlink:title="Koninklijk Belgisch Instituut voor Natuurwetenschappen, Brussels" id="ABBRID0EETCM" xlink:type="simple">KBIN</abbrev>) from Belgium and 2 paralectotypes examined.</p></tp:treatment-sec><tp:treatment-sec sec-type="material" id="SECID0EJTCM"><title>Additional material.</title><p>
              <bold>British Isles</bold> (<bold>England</bold>: V.C.s 11, 15, 24, 59, 60), <bold>Bulgaria</bold>, <bold>Netherlands</bold> (FL: Bant; Lelystad (Jagersbos), FR: Ried, GE: Ede (Maanderbroek); Zaltbommel (Kerkwijk), GR: Scheemda, LI: Reuven; Vlodrop, NB: Nederweert; Geffen; Valkenswaard; Heusden, ZH: Rotterdam; Lexmond; Melissant), <bold>Germany</bold>, <bold>Hungary</bold>, *<bold>Romania</bold>, <bold>Russia</bold>, <bold>Serbia</bold>, <bold>Slovakia</bold>, <bold>Sweden</bold>, <bold>Turkey</bold>. Specimens in <named-content xmlns:xlink="http://www.w3.org/1999/xlink" content-type="dwc:institutional_code" xlink:type="simple">NMS</named-content>, <abbrev xmlns:xlink="http://www.w3.org/1999/xlink" content-type="institution" xlink:title="Natural History Museum, London" id="ABBRID0ECVCM" xlink:type="simple">BMNH</abbrev>, <named-content xmlns:xlink="http://www.w3.org/1999/xlink" content-type="dwc:institutional_code" xlink:type="simple">RMNH</named-content>, <named-content xmlns:xlink="http://www.w3.org/1999/xlink" content-type="dwc:institutional_code" xlink:type="simple">OUM</named-content>, <abbrev xmlns:xlink="http://www.w3.org/1999/xlink" content-type="institution" xlink:title="Zoologische Staatssammlung, München" id="ABBRID0EXVCM" xlink:type="simple">ZSSM</abbrev>, <named-content xmlns:xlink="http://www.w3.org/1999/xlink" content-type="dwc:institutional_code" xlink:type="simple">MCZ</named-content>, <abbrev xmlns:xlink="http://www.w3.org/1999/xlink" content-type="collection" xlink:title="M. Čapek Collection, Moravian Museum, Brno" id="ABBRID0EEWCM" xlink:type="simple">CC</abbrev>, <named-content xmlns:xlink="http://www.w3.org/1999/xlink" content-type="dwc:institutional_code" xlink:type="simple">CNC</named-content>, <abbrev xmlns:xlink="http://www.w3.org/1999/xlink" content-type="institution" xlink:title="University of Wyoming Insect Museum, Laramie" id="ABBRID0EUWCM" xlink:type="simple">UWIM</abbrev>, R. van der Hout collection.</p></tp:treatment-sec><tp:treatment-sec sec-type="Molecular data" id="SECID0EZWCM"><title>Molecular data.</title><p>MRS001 (Turkey <ext-link xmlns:xlink="http://www.w3.org/1999/xlink" ext-link-type="gen" xlink:href="EU979586" xlink:type="simple">EU979586</ext-link>, CO1 + <ext-link xmlns:xlink="http://www.w3.org/1999/xlink" ext-link-type="gen" xlink:href="EU854333" xlink:type="simple">EU854333</ext-link>, 28S).</p></tp:treatment-sec><tp:treatment-sec sec-type="biology" id="SECID0EJXCM"><title>Biology.</title><p>A univoltine, thelytokous specialist parasitoid of the erebid lymantriine <italic><tp:taxon-name><tp:taxon-name-part taxon-name-part-type="genus">Leucoma</tp:taxon-name-part> <tp:taxon-name-part taxon-name-part-type="species">salicis</tp:taxon-name-part></tp:taxon-name></italic> (Linnaeus), overwintering in the host. More than 200 reared specimens seen from <italic><tp:taxon-name><tp:taxon-name-part taxon-name-part-type="genus">Leucoma</tp:taxon-name-part> <tp:taxon-name-part taxon-name-part-type="species">salicis</tp:taxon-name-part></tp:taxon-name></italic> (most in <named-content xmlns:xlink="http://www.w3.org/1999/xlink" content-type="dwc:institutional_code" xlink:type="simple">NMS</named-content>, others in <abbrev xmlns:xlink="http://www.w3.org/1999/xlink" content-type="institution" xlink:title="Natural History Museum, London" id="ABBRID0ELYCM" xlink:type="simple">BMNH</abbrev>, <named-content xmlns:xlink="http://www.w3.org/1999/xlink" content-type="dwc:institutional_code" xlink:type="simple">RMNH</named-content>, <abbrev xmlns:xlink="http://www.w3.org/1999/xlink" content-type="institution" xlink:title="Zoologische Staatssammlung, München" id="ABBRID0EYYCM" xlink:type="simple">ZSSM</abbrev>, <named-content xmlns:xlink="http://www.w3.org/1999/xlink" content-type="dwc:institutional_code" xlink:type="simple">OUM</named-content>, <abbrev xmlns:xlink="http://www.w3.org/1999/xlink" content-type="collection" xlink:title="M. Čapek Collection, Moravian Museum, Brno" id="ABBRID0EFZCM" xlink:type="simple">CC</abbrev>, <named-content xmlns:xlink="http://www.w3.org/1999/xlink" content-type="dwc:institutional_code" xlink:type="simple">MCZ</named-content>). Its biology has been studied by <xref ref-type="bibr" rid="B18">Dowden (1938)</xref> in the course of its attempted introduction to North America for the control of the introduced <italic><tp:taxon-name><tp:taxon-name-part taxon-name-part-type="genus">Leucoma</tp:taxon-name-part> <tp:taxon-name-part taxon-name-part-type="species">salicis</tp:taxon-name-part></tp:taxon-name></italic>: the notes given here supplement rather than repeat his findings. Based on English data the adult flight time is from the last few days of June through to early September. In experimental rearings the females were slow to accept <italic><tp:taxon-name><tp:taxon-name-part taxon-name-part-type="genus">Leucoma</tp:taxon-name-part> <tp:taxon-name-part taxon-name-part-type="species">salicis</tp:taxon-name-part></tp:taxon-name></italic> larvae, but always did so eventually after repeated contact (being especially attracted to traces of silk), and second instars were only marginally more acceptable than firsts. This may suggest some adaptation to the essentially gregarious nature of early stage <italic><tp:taxon-name><tp:taxon-name-part taxon-name-part-type="genus">Leucoma</tp:taxon-name-part> <tp:taxon-name-part taxon-name-part-type="species">salicis</tp:taxon-name-part></tp:taxon-name></italic> larvae. Oviposition was brief, usually taking about 5 but sometimes up to 20 seconds: although there was a pre-oviposition sting the female usually did not wait for paralysis to take effect before ovipositing, but would then avoid superparasitism of hosts thus rendered sluggish for a short period, though not subsequently. Partly because of winter mortality exact quantitative data are not available, but from about 100 observed single ovipositions the success rate in <italic><tp:taxon-name><tp:taxon-name-part taxon-name-part-type="genus">Leucoma</tp:taxon-name-part> <tp:taxon-name-part taxon-name-part-type="species">salicis</tp:taxon-name-part></tp:taxon-name></italic> (partly judged from living established larvae within overwintering hosts) was at least 90%. In one experiment, already briefly reported by <!--PageBreak-->Askew &amp; Shaw (1986), a cohort of <italic><tp:taxon-name><tp:taxon-name-part taxon-name-part-type="genus">Leucoma</tp:taxon-name-part> <tp:taxon-name-part taxon-name-part-type="species">salicis</tp:taxon-name-part></tp:taxon-name></italic> larvae (N = 57) parasitised by <italic><tp:taxon-name><tp:taxon-name-part taxon-name-part-type="genus">Aleiodes</tp:taxon-name-part> <tp:taxon-name-part taxon-name-part-type="species">pallidator</tp:taxon-name-part></tp:taxon-name></italic> and kept under outdoor conditions came out of their hibernacula a mean of 9.2 days later than controls (N = 66) from the same host egg batch (t = 9.18, P &lt; 0.001). This delay was interpreted as extending the range of host plants suitable for the development of parasitised hosts, as spring bud burst varies greatly between the <tp:taxon-name><tp:taxon-name-part taxon-name-part-type="family">Salicaceae</tp:taxon-name-part></tp:taxon-name> present at the English site of origin (Ainsdale, Lancashire); in addition, however, this behaviour by a monophagous parasitoid might be an adaptation to ensure that there is reasonably good synchrony with the next host generation. In experiments to test host range extension, inexperienced females would not oviposit into other species of <tp:taxon-name><tp:taxon-name-part taxon-name-part-type="subfamily">Lymantriinae</tp:taxon-name-part></tp:taxon-name>, but females that had already oviposited into <italic><tp:taxon-name><tp:taxon-name-part taxon-name-part-type="genus">Leucoma</tp:taxon-name-part> <tp:taxon-name-part taxon-name-part-type="species">salicis</tp:taxon-name-part></tp:taxon-name></italic> often would do so quite readily into both <italic><tp:taxon-name><tp:taxon-name-part taxon-name-part-type="genus">Euproctis</tp:taxon-name-part> <tp:taxon-name-part taxon-name-part-type="species">similis</tp:taxon-name-part></tp:taxon-name></italic> (Fuessly) and <italic><tp:taxon-name><tp:taxon-name-part taxon-name-part-type="genus">Dicallomera</tp:taxon-name-part> <tp:taxon-name-part taxon-name-part-type="species">fascelina</tp:taxon-name-part></tp:taxon-name></italic> (Linnaeus), although attempts were often at least for a time thwarted by the longer setae of the trial hosts. In all cases in which oviposition occurred, hosts were later dissected and found to contain encapsulated parasitoids (usually eggs; possibly in some cases first instar larvae). The results of trials were <italic><tp:taxon-name><tp:taxon-name-part taxon-name-part-type="genus">Euproctis</tp:taxon-name-part> <tp:taxon-name-part taxon-name-part-type="species">similis</tp:taxon-name-part></tp:taxon-name></italic> 2:15\8\\0, <italic><tp:taxon-name><tp:taxon-name-part taxon-name-part-type="genus">Dicallomera</tp:taxon-name-part> <tp:taxon-name-part taxon-name-part-type="species">fascelina</tp:taxon-name-part></tp:taxon-name></italic> 3:12\6\\0, <italic><tp:taxon-name><tp:taxon-name-part taxon-name-part-type="genus">Orgyia</tp:taxon-name-part> <tp:taxon-name-part taxon-name-part-type="species">antiqua</tp:taxon-name-part></tp:taxon-name></italic> (Linnaeus) 4:7\0\\-, <italic><tp:taxon-name><tp:taxon-name-part taxon-name-part-type="genus">Lymantria</tp:taxon-name-part> <tp:taxon-name-part taxon-name-part-type="species">dispar</tp:taxon-name-part></tp:taxon-name></italic> (Linnaeus) 1:5\0\\-. The penultimate (or earlier) instar <italic><tp:taxon-name><tp:taxon-name-part taxon-name-part-type="genus">Leucoma</tp:taxon-name-part> <tp:taxon-name-part taxon-name-part-type="species">salicis</tp:taxon-name-part></tp:taxon-name></italic> larva is induced to prepare a frail cocoon, as though for <!--PageBreak-->pupation, within a leaf package just before being mummified, and the mummy forms within that structure with only its setae in contact (Fig. <xref ref-type="fig" rid="F98">257</xref>). Although the parasitoid larva does make a ventral opening in the host’s thoracic region, through which fluid escapes and dries, the mummy is not thereby stuck down.</p></tp:treatment-sec><tp:treatment-sec sec-type="diagnosis" id="SECID0EX5CM"><title>Diagnosis.</title><p>Antennal segments of ♀ 50–55 <bold>and</bold> head (except stemmaticum) entirely brownish yellow; scapus in lateral view distinctly oblique apically (Fig. <xref ref-type="fig" rid="F99">258</xref>); OOL 0.6 × diameter of posterior ocellus; occipital carina complete ventrally or nearly so (Fig. <xref ref-type="fig" rid="F100">268</xref>); vein 2-CU1 of fore wing 2.2–3.0 × vein 1-CU1 (Fig. <xref ref-type="fig" rid="F100">260</xref>); vein 1-SR linearly connected to vein 1-M and vein 1-M straight or slightly curved (Fig. <xref ref-type="fig" rid="F100">260</xref>); fourth metasomal tergite largely (superficially) granulate; length of fore wing 5–7 mm. Easily confused with <italic><tp:taxon-name><tp:taxon-name-part taxon-name-part-type="genus">Aleiodes</tp:taxon-name-part> <tp:taxon-name-part taxon-name-part-type="species">varius</tp:taxon-name-part></tp:taxon-name></italic> (Herrich-Schäffer), but this species has more antennal segments (♀: 66–71), malar space 0.6 × as long as height of eye, vein 2-CU1 of fore wing 1.6–1.8 × vein 1-CU1 and the occipital carina is reduced ventrally. Often also confused with <italic><tp:taxon-name><tp:taxon-name-part taxon-name-part-type="genus">Aleiodes</tp:taxon-name-part> <tp:taxon-name-part taxon-name-part-type="species">gastritor</tp:taxon-name-part></tp:taxon-name></italic> (Thunberg) s. lat., but specimens of this species-group have many fewer antennal segments, the segments are more elongate and the pterostigma is often more or less dark brown or infuscate.</p><fig id="F98" position="float" orientation="portrait"><label>Figure 257.</label><caption><p>
          <italic><tp:taxon-name><tp:taxon-name-part taxon-name-part-type="genus">Aleiodes</tp:taxon-name-part> <tp:taxon-name-part taxon-name-part-type="species">pallidator</tp:taxon-name-part></tp:taxon-name></italic> (Thunberg), England, penultimate instar mummies in precocious pseudococoons of <italic><tp:taxon-name><tp:taxon-name-part taxon-name-part-type="genus">Leucoma</tp:taxon-name-part> <tp:taxon-name-part taxon-name-part-type="species">salicis</tp:taxon-name-part></tp:taxon-name></italic> (Linnaeus).</p></caption><graphic xmlns:xlink="http://www.w3.org/1999/xlink" xlink:href="zookeys-639-001-g098.jpg" position="float" orientation="portrait" xlink:type="simple" id="oo_114632.jpg"/></fig><fig id="F99" position="float" orientation="portrait"><label>Figures 258–259.</label><caption><p>
          <italic><tp:taxon-name><tp:taxon-name-part taxon-name-part-type="genus">Aleiodes</tp:taxon-name-part> <tp:taxon-name-part taxon-name-part-type="species">pallidator</tp:taxon-name-part></tp:taxon-name></italic> (Thunberg), ♀, Netherlands, Nederweert. <bold>258</bold> habitus lateral <bold>259</bold> mummy of <italic><tp:taxon-name><tp:taxon-name-part taxon-name-part-type="genus">Leucoma</tp:taxon-name-part> <tp:taxon-name-part taxon-name-part-type="species">salicis</tp:taxon-name-part></tp:taxon-name></italic> (Linnaeus).</p></caption><graphic xmlns:xlink="http://www.w3.org/1999/xlink" xlink:href="zookeys-639-001-g099.jpg" position="float" orientation="portrait" xlink:type="simple" id="oo_114633.jpg"/></fig><fig id="F100" position="float" orientation="portrait"><label>Figures 260–271.</label><caption><p>
          <italic><tp:taxon-name><tp:taxon-name-part taxon-name-part-type="genus">Aleiodes</tp:taxon-name-part> <tp:taxon-name-part taxon-name-part-type="species">pallidator</tp:taxon-name-part></tp:taxon-name></italic> (Thunberg), ♀, Netherlands, Nederweert. <bold>260</bold> fore wing <bold>261</bold> hind wing <bold>262</bold> mesosoma lateral <bold>263</bold> propodeum and metasoma dorsal <bold>264</bold> hind leg lateral <bold>265</bold> antenna <bold>266</bold> fore femur lateral <bold>267</bold> head anterior <bold>268</bold> head lateral <bold>269</bold> head dorsal <bold>270</bold> basal segments of antenna <bold>271</bold> apical segments of antenna.</p></caption><graphic xmlns:xlink="http://www.w3.org/1999/xlink" xlink:href="zookeys-639-001-g100.jpg" position="float" orientation="portrait" xlink:type="simple" id="oo_114634.jpg"/></fig></tp:treatment-sec><tp:treatment-sec sec-type="description" id="SECID0E3DDM"><title>Description.</title><p>Redescribed ♀ (<named-content xmlns:xlink="http://www.w3.org/1999/xlink" content-type="dwc:institutional_code" xlink:type="simple">RMNH</named-content>) from Nederweert, length of fore wing 5.9 mm, of body 7.1 mm.</p><p>
              <italic>Head.</italic> Antennal segments 54, length of antenna 1.2 × fore wing, its subapical segments about 1.8 × as long as wide and scapus in lateral view distinctly oblique apically (Fig. <xref ref-type="fig" rid="F99">258</xref>); frons superficially granulate and rugose, shiny; OOL 0.6 × diameter of posterior ocellus and rugulose; vertex granulate-rugulose, with satin sheen; clypeus rather high, convex, coriaceous; ventral margin of clypeus thick and gradually depressed (Fig. <xref ref-type="fig" rid="F100">268</xref>); width of hypoclypeal depression 0.4 × minimum width of face (Fig. <xref ref-type="fig" rid="F100">267</xref>) and face mainly coriaceous dorsally; length of eye 2.8 × temple in dorsal view and temple directly narrowed behind eye; occiput behind stemmaticum finely rugulose and occipital carina nearly complete medio-dorsally and ventrally (Figs <xref ref-type="fig" rid="F100">268–269</xref>); clypeus partly above lower level of eyes (Fig. <xref ref-type="fig" rid="F100">267</xref>); length of malar space 0.3 × height of eye in lateral view; eyes distinctly protruding (Figs <xref ref-type="fig" rid="F100">267–269</xref>).</p><p>
              <italic>Mesosoma.</italic> Mesoscutal lobes very finely coriaceous, with satin sheen, but medio-posteriorly rugose; notauli narrow, shallow and crenulate; prepectal carina rather lamelliform medio-ventrally, nearly reaching anterior border of mesopleuron and latero-ventrally angulate; precoxal area of mesopleuron with some short rugae medially (Fig. <xref ref-type="fig" rid="F100">262</xref>); mesopleuron above precoxal area (except large smooth and shiny speculum) superficially granulate, but dorsally extensively rugose; medially metapleuron coriaceous-rugulose, rather shiny; mesosternal sulcus narrow and rather deep, without carina posteriorly; mesosternum rather angulate posteriorly; scutellum finely coriaceous and non-carinate laterally; dorsal face of propodeum rather long and densely finely rugose, posterior face with some carinae and smooth in between, median carina complete, without tubercles, but somewhat angulate postero-laterally.</p><p>
              <italic>Wings.</italic> Fore wing: r 0.3 × 3-SR (Fig. <xref ref-type="fig" rid="F100">260</xref>); 1-CU1 horizontal, 0.35 × as long as 2-CU1; r-m 0.7 × 2-SR, and 0.4 × 3-SR; second submarginal cell elongate (Fig. <xref ref-type="fig" rid="F100">260</xref>); 1-SR angled with 1-M; cu-a rather oblique, not parallel with CU1b, slightly curved; <!--PageBreak-->1-M slightly curved posteriorly. Hind wing: apical half of marginal cell parallel-sided or nearly so (Fig. <xref ref-type="fig" rid="F100">261</xref>); 2-SC+R short and longitudinal; m-cu present as fold, unpigmented; M+CU:1-M = 15:12; 1r-m 0.7 × 1-M.</p><!--PageBreak--><!--PageBreak--><p>
              <italic>Legs.</italic> Tarsal claws yellowish setose; hind coxa superficially finely coriaceous, with satin sheen; hind trochantellus 2.7 × longer ventrally than wide; length of fore and hind femora 6.2 and 4.9 × their width, respectively (Figs <xref ref-type="fig" rid="F100">264</xref>, <xref ref-type="fig" rid="F100">266</xref>); inner apex of hind tibia without comb; length of inner hind spur 0.3 × hind basitarsus.</p><p>
              <italic>Metasoma.</italic> First tergite 0.9 × as long as wide posteriorly, flattened and latero-posteriorly lamelliform; first–second tergites and base of third tergite densely finely irregularly rugose and with median carina; second tergite robust and 1.5 × as long as third tergite (Fig. <xref ref-type="fig" rid="F100">263</xref>); medio-basal area of second tergite absent; second suture deep and distinctly crenulate; apical half of third tergite granulate-coriaceous, remainder of metasoma largely superficially coriaceous and rather shiny; fourth tergite largely with sharp lateral crease; ovipositor sheath largely densely setose and apically rounded.</p><p>
              <italic>Colour.</italic> Yellowish brown; apical third of antenna and stemmaticum (except medially) dark brown; palpi, malar space up to eyes, mandible, tegulae, fore and middle legs, hind trochanter and trochantellus and pterostigma pale yellowish (Fig. <xref ref-type="fig" rid="F100">260</xref>); medial veins dark brown and other veins brownish yellow; wing membrane subhyaline.</p><p>
              <italic>Variation.</italic> Length of fore wing 5.6–6.5 mm, of body 6.3–7.5 mm; antennal segments of ♀ 50(3), 51(13), 52(43), 53(79), 54(44), 55(7); colour and shape are very uniform in this species, probably because of absence of sexual propagation.</p></tp:treatment-sec><tp:treatment-sec sec-type="notes" id="SECID0E1HDM"><title>Notes.</title><p>Apart from a single specimen (reared from <italic><tp:taxon-name><tp:taxon-name-part taxon-name-part-type="genus">Leucoma</tp:taxon-name-part> <tp:taxon-name-part taxon-name-part-type="species">salicis</tp:taxon-name-part></tp:taxon-name></italic> probably in Russia, with its mummy present) in poor condition in <named-content xmlns:xlink="http://www.w3.org/1999/xlink" content-type="dwc:institutional_code" xlink:type="simple">NMS</named-content>, no males of <italic><tp:taxon-name><tp:taxon-name-part taxon-name-part-type="genus">Aleiodes</tp:taxon-name-part> <tp:taxon-name-part taxon-name-part-type="species">pallidator</tp:taxon-name-part></tp:taxon-name></italic> have been seen; examined males identified by J. Papp or V.I. Tobias as <italic><tp:taxon-name><tp:taxon-name-part taxon-name-part-type="genus">Aleiodes</tp:taxon-name-part> <tp:taxon-name-part taxon-name-part-type="species">pallidator</tp:taxon-name-part></tp:taxon-name></italic> belong to <italic><tp:taxon-name><tp:taxon-name-part taxon-name-part-type="genus">Aleiodes</tp:taxon-name-part> <tp:taxon-name-part taxon-name-part-type="species">gastritor</tp:taxon-name-part></tp:taxon-name></italic> (Thunberg) s. lat. or to a species near <italic><tp:taxon-name><tp:taxon-name-part taxon-name-part-type="genus">Aleiodes</tp:taxon-name-part> <tp:taxon-name-part taxon-name-part-type="species">abraxanae</tp:taxon-name-part></tp:taxon-name></italic> with darkened pterostigma, black stemmaticum and widened hind femur (e.g. females reported by <xref ref-type="bibr" rid="B46">Papp and Rezbanyai-Reser (1996</xref>, <xref ref-type="bibr" rid="B47">1997</xref>)). The lectotype of <italic><tp:taxon-name><tp:taxon-name-part taxon-name-part-type="genus">Ichneumon</tp:taxon-name-part> <tp:taxon-name-part taxon-name-part-type="species">pallidator</tp:taxon-name-part></tp:taxon-name></italic> has 53 antennal segments and the ocelli somewhat larger than OOL. The holotype of <italic><tp:taxon-name><tp:taxon-name-part taxon-name-part-type="genus">Rhogas</tp:taxon-name-part> <tp:taxon-name-part taxon-name-part-type="species">ochraceus</tp:taxon-name-part></tp:taxon-name></italic> has the ocelli nearly twice OOL. Papp (1985) synonymised <italic><tp:taxon-name><tp:taxon-name-part taxon-name-part-type="genus">Aleiodes</tp:taxon-name-part> <tp:taxon-name-part taxon-name-part-type="species">apiculatus</tp:taxon-name-part></tp:taxon-name></italic> (Fahringer, 1932) with <italic><tp:taxon-name><tp:taxon-name-part taxon-name-part-type="genus">Aleiodes</tp:taxon-name-part> <tp:taxon-name-part taxon-name-part-type="species">pallidator</tp:taxon-name-part></tp:taxon-name></italic>, but we consider it to be a valid species.</p></tp:treatment-sec><ref-list><ref id="B62"><mixed-citation xmlns:xlink="http://www.w3.org/1999/xlink" xlink:type="simple">
          <person-group><name name-style="western"><surname>Shenefelt</surname><given-names>RD</given-names></name></person-group> (<year>1975</year>) <article-title><tp:taxon-name><tp:taxon-name-part taxon-name-part-type="family">Braconidae</tp:taxon-name-part></tp:taxon-name> 8. <tp:taxon-name><tp:taxon-name-part taxon-name-part-type="subfamily">Exothecinae</tp:taxon-name-part></tp:taxon-name>, <tp:taxon-name><tp:taxon-name-part taxon-name-part-type="subfamily">Rogadinae</tp:taxon-name-part></tp:taxon-name>.</article-title> <source>Hymenopterorum Catalogus (nova editio)</source> <volume>12</volume>: <fpage>1115</fpage>–<lpage>1262</lpage>.</mixed-citation></ref><ref id="B45"><mixed-citation xmlns:xlink="http://www.w3.org/1999/xlink" xlink:type="simple">
          <person-group><name name-style="western"><surname>Papp</surname><given-names>J</given-names></name></person-group> (<year>1991</year>) <article-title>Parasitic wasps of the superfamily <tp:taxon-name><tp:taxon-name-part taxon-name-part-type="superfamily">Ichneumonoidea</tp:taxon-name-part></tp:taxon-name>. <tp:taxon-name><tp:taxon-name-part taxon-name-part-type="family">Braconidae</tp:taxon-name-part></tp:taxon-name>. 18. <tp:taxon-name><tp:taxon-name-part taxon-name-part-type="subfamily">Doryctinae</tp:taxon-name-part></tp:taxon-name>. 19. <tp:taxon-name><tp:taxon-name-part taxon-name-part-type="subfamily">Rogadinae</tp:taxon-name-part></tp:taxon-name>.</article-title> <source>Magyarorszag Allatvilaga [Fauna Hungariae]</source> <volume>167</volume>: <fpage>1</fpage>–<lpage>122</lpage>.</mixed-citation></ref><ref id="B11"><mixed-citation xmlns:xlink="http://www.w3.org/1999/xlink" xlink:type="simple">
          <person-group><name name-style="western"><surname>Belokobylskij</surname><given-names>SA</given-names></name><name name-style="western"><surname>Taeger</surname><given-names>A</given-names></name><name name-style="western"><surname>Achterberg</surname><given-names>C van</given-names></name><name name-style="western"><surname>Haeselbarth</surname><given-names>E</given-names></name><name name-style="western"><surname>Riedel</surname><given-names>M</given-names></name></person-group> (<year>2003</year>) <article-title>Checklist of the <tp:taxon-name><tp:taxon-name-part taxon-name-part-type="family">Braconidae</tp:taxon-name-part></tp:taxon-name> (<tp:taxon-name><tp:taxon-name-part taxon-name-part-type="order">Hymenoptera</tp:taxon-name-part></tp:taxon-name>) of Germany.</article-title> <source>Beiträge zur Entomologie</source> <volume>53</volume>(<issue>2</issue>): <fpage>341</fpage>–<lpage>435</lpage>.</mixed-citation></ref><ref id="B73"><mixed-citation xmlns:xlink="http://www.w3.org/1999/xlink" xlink:type="simple">
          <person-group><name name-style="western"><surname>Tobias</surname><given-names>VI</given-names></name></person-group> (<year>1986</year>) <article-title><tp:taxon-name><tp:taxon-name-part taxon-name-part-type="subfamily">Rogadinae</tp:taxon-name-part></tp:taxon-name>: 72–85.</article-title> In: <person-group><name name-style="western"><surname>Medvedev</surname><given-names>GS</given-names></name></person-group> (<role>Ed.</role>) <issue-title>Opredelitel Nasekomych Evrospeiskoi Tsasti SSSR 3, Peredpontdatokrylye 4.</issue-title> <source>Opredeliteli po Faune SSSR</source> <volume>145</volume>: <fpage>1</fpage>–<lpage>501</lpage>. <comment>[In Russian; translation (1995): 512–588. Lebanon, U.S.A.]</comment></mixed-citation></ref><ref id="B53"><mixed-citation xmlns:xlink="http://www.w3.org/1999/xlink" xlink:type="simple">
          <person-group><name name-style="western"><surname>Roman</surname><given-names>A</given-names></name></person-group> (<year>1912</year>) <article-title>Die Ichneumonidentypen C.P. Thunbergs.</article-title> <source>Zoologiska Bidrag fran Uppsala</source> <volume>1</volume>: <fpage>229</fpage>–<lpage>293</lpage>.</mixed-citation></ref><ref id="B43"><mixed-citation xmlns:xlink="http://www.w3.org/1999/xlink" xlink:type="simple">
          <person-group><name name-style="western"><surname>Papp</surname><given-names>J</given-names></name></person-group> (<year>1985a</year>) <article-title>Contributions to the braconid fauna of Hungary, VII. <tp:taxon-name><tp:taxon-name-part taxon-name-part-type="subfamily">Rogadinae</tp:taxon-name-part></tp:taxon-name> (<tp:taxon-name><tp:taxon-name-part taxon-name-part-type="order">Hymenoptera</tp:taxon-name-part></tp:taxon-name>: <tp:taxon-name><tp:taxon-name-part taxon-name-part-type="family">Braconidae</tp:taxon-name-part></tp:taxon-name>).</article-title> <source>Folia Entomologica Hungarica</source> <volume>46</volume>: <fpage>143</fpage>–<lpage>164</lpage>.</mixed-citation></ref><ref id="B18"><mixed-citation xmlns:xlink="http://www.w3.org/1999/xlink" xlink:type="simple">
          <person-group><name name-style="western"><surname>Dowden</surname><given-names>PB</given-names></name></person-group> (<year>1938</year>) <article-title><italic><tp:taxon-name><tp:taxon-name-part taxon-name-part-type="genus">Rhogas</tp:taxon-name-part> <tp:taxon-name-part taxon-name-part-type="species">unicolor</tp:taxon-name-part></tp:taxon-name></italic> (Wesm.), a braconid parasite of the satin moth.</article-title> <source>Journal of Agricultural Research</source> <volume>56</volume>(<issue>7</issue>): <fpage>523</fpage>–<lpage>535</lpage>.</mixed-citation></ref><ref id="B46"><mixed-citation xmlns:xlink="http://www.w3.org/1999/xlink" xlink:type="simple">
          <person-group><name name-style="western"><surname>Papp</surname><given-names>J</given-names></name><name name-style="western"><surname>Rezbanyai-Reser</surname><given-names>L</given-names></name></person-group> (<year>1996</year>) <article-title>Contributions to the braconid fauna of Monte Generoso, Canton Ticino, southern Switzerland (<tp:taxon-name><tp:taxon-name-part taxon-name-part-type="order">Hymenoptera</tp:taxon-name-part></tp:taxon-name>: <tp:taxon-name><tp:taxon-name-part taxon-name-part-type="family">Braconidae</tp:taxon-name-part></tp:taxon-name>).</article-title> <source>Entomologische Berichte Luzern</source> <volume>35</volume>: <fpage>59</fpage>–<lpage>134</lpage>.</mixed-citation></ref><ref id="B47"><mixed-citation xmlns:xlink="http://www.w3.org/1999/xlink" xlink:type="simple">
          <person-group><name name-style="western"><surname>Papp</surname><given-names>J</given-names></name><name name-style="western"><surname>Rezbanyai–Reser</surname><given-names>L</given-names></name></person-group> (<year>1997</year>) <article-title>Zur Brackwespenfauna der Insel Brissago, Kanton Tessin (<tp:taxon-name><tp:taxon-name-part taxon-name-part-type="order">Hymenoptera</tp:taxon-name-part></tp:taxon-name>: <tp:taxon-name><tp:taxon-name-part taxon-name-part-type="family">Braconidae</tp:taxon-name-part></tp:taxon-name>).</article-title> <source>Entomologische Berichte Luzern</source> <volume>38</volume>: <fpage>113</fpage>–<lpage>120</lpage>.</mixed-citation></ref></ref-list></tp:taxon-treatment>
