# Supplementary material for: Revision of the western Palaearctic species of Aleiodes Wesmael (Hymenoptera, Braconidae, Rogadinae). Part 1: Introduction, key to species groups, outlying distinctive species, and revisionary notes on some further species
Source: Zookeys. 2016 Dec 12;(639):1–164. doi: 10.3897/zookeys.639.10893 (PMC5240373; doi:10.3897/zookeys.639.10893)
Supplement: XML Treatment for Aleiodes pictus [file zookeys.639.10893-treatment21.xml]

<!DOCTYPE tp:taxon-treatment
  PUBLIC "-//TaxonX//DTD Taxonomic Treatment Publishing DTD v0 20100105//EN" "tax-treatment-NSO.dtd">
<tp:taxon-treatment xmlns:tp="http://www.plazi.org/taxpub"><tp:treatment-meta><kwd-group><label>Taxon classification</label><kwd><named-content content-type="kingdom">Animalia</named-content></kwd><kwd><named-content content-type="order">Hymenoptera</named-content></kwd><kwd><named-content content-type="family">Braconidae</named-content></kwd></kwd-group><mixed-citation publication-type="journal"><person-group><name><surname>van Achterberg</surname><given-names>Cornelis</given-names></name><name><surname>Shaw</surname><given-names>Mark R.</given-names></name></person-group><article-title>Revision of the western Palaearctic species of <italic><tp:taxon-name><tp:taxon-name-part taxon-name-part-type="genus">Aleiodes</tp:taxon-name-part></tp:taxon-name></italic> Wesmael (<tp:taxon-name><tp:taxon-name-part taxon-name-part-type="order">Hymenoptera</tp:taxon-name-part></tp:taxon-name>, <tp:taxon-name><tp:taxon-name-part taxon-name-part-type="family">Braconidae</tp:taxon-name-part></tp:taxon-name>, <tp:taxon-name><tp:taxon-name-part taxon-name-part-type="subfamily">Rogadinae</tp:taxon-name-part></tp:taxon-name>). Part 1: Introduction, key to species groups, outlying distinctive species, and revisionary notes on some further species</article-title><source>Zookeys</source><day>12</day><month>12</month><year>2016</year><volume>2016</volume><issue>639</issue><fpage>1</fpage><lpage>164</lpage><pub-id pub-id-type="doi">10.3897/zookeys.639.10893</pub-id></mixed-citation></tp:treatment-meta><tp:nomenclature><tp:taxon-name>
              <tp:taxon-name-part taxon-name-part-type="genus">Aleiodes</tp:taxon-name-part>
              <tp:taxon-name-part taxon-name-part-type="species">pictus</tp:taxon-name-part>
            </tp:taxon-name><tp:taxon-authority>(Herrich-Schäffer, 1838)</tp:taxon-authority><xref ref-type="fig" rid="F101">Figs 272–273</xref><xref ref-type="fig" rid="F102">, 274–284</xref><tp:nomenclature-citation-list><tp:nomenclature-citation><tp:taxon-name>
                  <tp:taxon-name-part taxon-name-part-type="genus">Rogas</tp:taxon-name-part> <tp:taxon-name-part taxon-name-part-type="species">pictus</tp:taxon-name-part></tp:taxon-name><comment>Herrich-Schäffer, 1838: 156 (type series lost); <xref ref-type="bibr" rid="B62">Shenefelt 1975</xref>: 1171 (as synonym of <tp:taxon-name><tp:taxon-name-part taxon-name-part-type="genus">Aleiodes</tp:taxon-name-part> <tp:taxon-name-part taxon-name-part-type="species">circumscriptus</tp:taxon-name-part></tp:taxon-name>).</comment></tp:nomenclature-citation><tp:nomenclature-citation><tp:taxon-name>
                  <tp:taxon-name-part taxon-name-part-type="genus">Aleiodes</tp:taxon-name-part> <tp:taxon-name-part taxon-name-part-type="species">pictus</tp:taxon-name-part></tp:taxon-name><comment>; <xref ref-type="bibr" rid="B45">Papp 1991</xref>: 113 (as synonym of <tp:taxon-name><tp:taxon-name-part taxon-name-part-type="genus">Aleiodes</tp:taxon-name-part> <tp:taxon-name-part taxon-name-part-type="species">circumscriptus</tp:taxon-name-part></tp:taxon-name>).</comment></tp:nomenclature-citation></tp:nomenclature-citation-list></tp:nomenclature><tp:treatment-sec sec-type="type material" id="SECID0EEODM"><title>Type material.</title><p>Neotype of <italic><tp:taxon-name><tp:taxon-name-part taxon-name-part-type="genus">Aleiodes</tp:taxon-name-part> <tp:taxon-name-part taxon-name-part-type="species">pictus</tp:taxon-name-part></tp:taxon-name></italic> here designated, ♀ (<named-content xmlns:xlink="http://www.w3.org/1999/xlink" content-type="dwc:institutional_code" xlink:type="simple">NMS</named-content>), “Lower <bold>Austria</bold>, Raglitz, J. Connell, [ex] <italic><tp:taxon-name><tp:taxon-name-part taxon-name-part-type="genus">Camptogramma</tp:taxon-name-part> <tp:taxon-name-part taxon-name-part-type="species">bilineata</tp:taxon-name-part></tp:taxon-name></italic>, [coll.] 29.iii.2011, mum. 4.iv.[20]11, em. 29.iv.[20]11, [J. Connell reference number] XI 2.05.05 ♀4, died ca. 10.vii.2011”. “Voucher: BFW Sparkling Science Schwarzes C”.</p></tp:treatment-sec><tp:treatment-sec sec-type="material" id="SECID0EIPDM"><title>Additional material.</title><p>*<bold>Austria, British Isles</bold> (*<bold>England</bold> V.C.s 3, 15, 16, 20, 22, 23, 28, 29, 30, 31, 40, 59, 65, 69; *<bold>Scotland</bold>: V.C.s 77, 83, 84, 88, 89, 96, 101, 105, 111; <bold>Ireland</bold>: “Westport”), *<bold>Bulgaria, Czech Republic, *Finland, *France, Germany, Gibraltar</bold> (British territory), *<bold>Greece, Hungary, *Iceland, *Italy, Netherlands</bold> (DR: Drijber, LI: St. Pietersberg, ZH: Den Haag; Meijendel; Goeree; Ouddorp), *<bold>Norway</bold>, *<bold>Poland, *Portugal, *Romania, *Russia, *Serbia, *Slovakia, Spain, Sweden, Turkey</bold>. Specimens in <named-content xmlns:xlink="http://www.w3.org/1999/xlink" content-type="dwc:institutional_code" xlink:type="simple">NMS</named-content>, <abbrev xmlns:xlink="http://www.w3.org/1999/xlink" content-type="institution" xlink:title="Natural History Museum, London" id="ABBRID0ERQDM" xlink:type="simple">BMNH</abbrev>, <named-content xmlns:xlink="http://www.w3.org/1999/xlink" content-type="dwc:institutional_code" xlink:type="simple">OUM</named-content>, <named-content xmlns:xlink="http://www.w3.org/1999/xlink" content-type="dwc:institutional_code" xlink:type="simple">RMNH</named-content>, <abbrev xmlns:xlink="http://www.w3.org/1999/xlink" content-type="institution" xlink:title="Zoologische Staatssammlung, München" id="ABBRID0EGRDM" xlink:type="simple">ZSSM</abbrev>, <abbrev xmlns:xlink="http://www.w3.org/1999/xlink" content-type="institution" xlink:title="Senkenberg Deutches Entomologisches Institut, Müncheberg" id="ABBRID0ELRDM" xlink:type="simple">SDEI</abbrev>, <abbrev xmlns:xlink="http://www.w3.org/1999/xlink" content-type="institution" xlink:title="Oberösterreichisches Landesmuseum, Biologiezentrum, Linz" id="ABBRID0EQRDM" xlink:type="simple">BZL</abbrev>, <named-content xmlns:xlink="http://www.w3.org/1999/xlink" content-type="dwc:institutional_code" xlink:type="simple">ZISP</named-content>, <abbrev xmlns:xlink="http://www.w3.org/1999/xlink" content-type="collection" xlink:title="C. Morley Collection, Ipswich Museum, Ipswich" id="ABBRID0E4RDM" xlink:type="simple">CMIM</abbrev>, <abbrev xmlns:xlink="http://www.w3.org/1999/xlink" content-type="collection" xlink:title="M. Schwarz Collection, Linz-Ansfelden" id="ABBRID0ECSDM" xlink:type="simple">MSC</abbrev>, <named-content xmlns:xlink="http://www.w3.org/1999/xlink" content-type="dwc:institutional_code" xlink:type="simple">CNC</named-content>, <abbrev xmlns:xlink="http://www.w3.org/1999/xlink" content-type="institution" xlink:title="University of Wyoming Insect Museum, Laramie" id="ABBRID0ESSDM" xlink:type="simple">UWIM</abbrev>, <abbrev xmlns:xlink="http://www.w3.org/1999/xlink" content-type="collection" xlink:title="J. Lukáš Collection, Bratislava" id="ABBRID0EXSDM" xlink:type="simple">JLC</abbrev>, H. Schnee collection, H. Haraldseide collection, <named-content xmlns:xlink="http://www.w3.org/1999/xlink" xlink:type="simple" content-type="institution" xlink:href="http://grbio.org/institution/world-museum-liverpool-0" id="NCID0E3SDM">World Museum Liverpool</named-content>.</p></tp:treatment-sec><tp:treatment-sec sec-type="Molecular data" id="SECID0ELTDM"><title>Molecular data.</title><p>MRS518 (Austria <ext-link xmlns:xlink="http://www.w3.org/1999/xlink" ext-link-type="gen" xlink:href="KU682261" xlink:type="simple">KU682261</ext-link>, CO1), MRS549 (Austria <ext-link xmlns:xlink="http://www.w3.org/1999/xlink" ext-link-type="gen" xlink:href="KU682241" xlink:type="simple">KU682241</ext-link>, CO1), MRS556 (Austria <ext-link xmlns:xlink="http://www.w3.org/1999/xlink" ext-link-type="gen" xlink:href="KU682242" xlink:type="simple">KU682242</ext-link>, CO1), MRS719 (Austria <ext-link xmlns:xlink="http://www.w3.org/1999/xlink" ext-link-type="gen" xlink:href="KU682245" xlink:type="simple">KU682245</ext-link>, CO1), MRS784 (Austria <ext-link xmlns:xlink="http://www.w3.org/1999/xlink" ext-link-type="gen" xlink:href="KU682251" xlink:type="simple">KU682251</ext-link>, CO1), MRS785 (Austria <ext-link xmlns:xlink="http://www.w3.org/1999/xlink" ext-link-type="gen" xlink:href="KU682252" xlink:type="simple">KU682252</ext-link>, CO1).</p></tp:treatment-sec><tp:treatment-sec sec-type="biology" id="SECID0EPUDM"><title>Biology.</title><p>This is a plurivoltine parasitoid, abundant in grassland habitats, of larvae of both geometrids and noctuids feeding in low vegetation, overwintering as a small larva in that of the host. Mummy made low down, more or less in concealment, brown and not swollen (Fig. <xref ref-type="fig" rid="F101">273</xref>). Specimens (in <named-content xmlns:xlink="http://www.w3.org/1999/xlink" content-type="dwc:institutional_code" xlink:type="simple">NMS</named-content> unless stated otherwise) reared from wild-collected larvae of the larentiine geometrids <italic><tp:taxon-name><tp:taxon-name-part taxon-name-part-type="genus">Camptogramma</tp:taxon-name-part> <tp:taxon-name-part taxon-name-part-type="species">bilineata</tp:taxon-name-part></tp:taxon-name></italic> (Linnaeus) (78:2; J. Connell [77 specimens from Austria resulting from a long term survey], A.R. Cronin), <italic><tp:taxon-name><tp:taxon-name-part taxon-name-part-type="genus">Epirrhoe</tp:taxon-name-part> <tp:taxon-name-part taxon-name-part-type="species">alternata</tp:taxon-name-part></tp:taxon-name></italic> (Müller) (1; G.M. Haggett), <italic><tp:taxon-name><tp:taxon-name-part taxon-name-part-type="genus">Lithostege</tp:taxon-name-part> <tp:taxon-name-part taxon-name-part-type="species">griseata</tp:taxon-name-part></tp:taxon-name></italic> (Denis &amp; Schiffermüller) (3:1; G.M. Haggett), <italic><tp:taxon-name><tp:taxon-name-part taxon-name-part-type="genus">Xanthorhoe</tp:taxon-name-part> <tp:taxon-name-part taxon-name-part-type="species">fluctuata</tp:taxon-name-part></tp:taxon-name></italic> (Linneaus) (3:2; G.M. Haggett, G.E. King), and from the diverse range of noctuids <italic><tp:taxon-name><tp:taxon-name-part taxon-name-part-type="genus">Hoplodrina</tp:taxon-name-part> <tp:taxon-name-part taxon-name-part-type="species">ambigua</tp:taxon-name-part></tp:taxon-name></italic> (Denis &amp; Schiffermüller) (2:1; J. Connell/Austria), <italic><tp:taxon-name><tp:taxon-name-part taxon-name-part-type="genus">Hoplodrina</tp:taxon-name-part></tp:taxon-name></italic> sp. (<italic><tp:taxon-name><tp:taxon-name-part taxon-name-part-type="species">blanda</tp:taxon-name-part></tp:taxon-name></italic> (Denis &amp; Schiffermüller), <italic><tp:taxon-name><tp:taxon-name-part taxon-name-part-type="species">octogenaria</tp:taxon-name-part></tp:taxon-name></italic> (Goeze) and <italic><tp:taxon-name><tp:taxon-name-part taxon-name-part-type="species">superstes</tp:taxon-name-part></tp:taxon-name></italic> (Ochsenheimer) co-occurring but indistinguishable when small) (17:1; J. Connell/Austria), <italic><tp:taxon-name><tp:taxon-name-part taxon-name-part-type="genus">Agrotis</tp:taxon-name-part> <tp:taxon-name-part taxon-name-part-type="species">exclamationis</tp:taxon-name-part></tp:taxon-name></italic> (Linnaeus) (1; M.R. Shaw/France); <italic><tp:taxon-name><tp:taxon-name-part taxon-name-part-type="genus">Noctua</tp:taxon-name-part> <tp:taxon-name-part taxon-name-part-type="species">fimbriata</tp:taxon-name-part></tp:taxon-name></italic> (Schreber) (1; J. Connell/Austria); <italic><tp:taxon-name><tp:taxon-name-part taxon-name-part-type="genus">Xestia</tp:taxon-name-part> <tp:taxon-name-part taxon-name-part-type="species">xanthographa</tp:taxon-name-part></tp:taxon-name></italic> (Denis &amp; Schiffermüller) (1; J. Connell/Austria), <italic><tp:taxon-name><tp:taxon-name-part taxon-name-part-type="genus">Phlogophora</tp:taxon-name-part> <tp:taxon-name-part taxon-name-part-type="species">meticulosa</tp:taxon-name-part></tp:taxon-name></italic> (Linnaeus) (1; M.R. Shaw); <italic><tp:taxon-name><tp:taxon-name-part taxon-name-part-type="genus">Syngrapha</tp:taxon-name-part> <tp:taxon-name-part taxon-name-part-type="species">interrogationis</tp:taxon-name-part></tp:taxon-name></italic> (Linnaeus) (1 <named-content xmlns:xlink="http://www.w3.org/1999/xlink" content-type="dwc:institutional_code" xlink:type="simple">ZMUO</named-content>; J. Itämes/Finland). The Austrian material reared by J. Connell resulted from a prolonged survey of grassland caterpillars at a single site. Experimental cultures (specimens in <named-content xmlns:xlink="http://www.w3.org/1999/xlink" content-type="dwc:institutional_code" xlink:type="simple">NMS</named-content>) as follows: <italic><tp:taxon-name><tp:taxon-name-part taxon-name-part-type="genus">Epirrhoe</tp:taxon-name-part> <tp:taxon-name-part taxon-name-part-type="species">alternata</tp:taxon-name-part></tp:taxon-name></italic> 6:27\1\\1+0, <italic><tp:taxon-name><tp:taxon-name-part taxon-name-part-type="genus">Xanthorhoe</tp:taxon-name-part> <tp:taxon-name-part taxon-name-part-type="species">fluctuata</tp:taxon-name-part></tp:taxon-name></italic> 2:45\40\\25+14 [other females even more willing to oviposit (6: 86\84) but cultures lost to disease], <italic><tp:taxon-name><tp:taxon-name-part taxon-name-part-type="genus">Xanthorhoe</tp:taxon-name-part> <tp:taxon-name-part taxon-name-part-type="species">montanata</tp:taxon-name-part></tp:taxon-name></italic> (Denis &amp; Schiffermüller) 3:15\15\\8+2, <italic><tp:taxon-name><tp:taxon-name-part taxon-name-part-type="genus">Xestia</tp:taxon-name-part> <tp:taxon-name-part taxon-name-part-type="species">xanthographa</tp:taxon-name-part></tp:taxon-name></italic> 2:2\0\\-, <italic><tp:taxon-name><tp:taxon-name-part taxon-name-part-type="genus">Xestia</tp:taxon-name-part> <tp:taxon-name-part taxon-name-part-type="species">sexstrigata</tp:taxon-name-part></tp:taxon-name></italic> (Haworth) 2:3\1\\0+1, <italic><tp:taxon-name><tp:taxon-name-part taxon-name-part-type="genus">Noctua</tp:taxon-name-part> <tp:taxon-name-part taxon-name-part-type="species">fimbriata</tp:taxon-name-part></tp:taxon-name></italic> 1:2\0\\- [This female was then boxed with 10 host larvae for 5 days: 6 hosts pupated; the other 4 died and on dissection were found to contain living parasitoid larvae], <italic><tp:taxon-name><tp:taxon-name-part taxon-name-part-type="genus">Diarsi</tp:taxon-name-part> <tp:taxon-name-part taxon-name-part-type="species">rubi</tp:taxon-name-part></tp:taxon-name></italic> (Vieweg) 3:37\18\\0+12, <italic><tp:taxon-name><tp:taxon-name-part taxon-name-part-type="genus">Phlogophora</tp:taxon-name-part> <tp:taxon-name-part taxon-name-part-type="species">meticulosa</tp:taxon-name-part></tp:taxon-name></italic> 2:17\0\\-. The males are aggressive and rather indiscriminate in courtship, seeming as interested in females of <italic><tp:taxon-name><tp:taxon-name-part taxon-name-part-type="genus">Aleiodes</tp:taxon-name-part> <tp:taxon-name-part taxon-name-part-type="species">nigriceps</tp:taxon-name-part></tp:taxon-name></italic> as their own species, but the <italic><tp:taxon-name><tp:taxon-name-part taxon-name-part-type="genus">Aleiodes</tp:taxon-name-part> <tp:taxon-name-part taxon-name-part-type="species">nigriceps</tp:taxon-name-part></tp:taxon-name></italic> females always repelled them successfully. Males of <italic><tp:taxon-name><tp:taxon-name-part taxon-name-part-type="genus">Aleiodes</tp:taxon-name-part> <tp:taxon-name-part taxon-name-part-type="species">pictus</tp:taxon-name-part></tp:taxon-name></italic> are, however, somewhat less interested in females of <italic><tp:taxon-name><tp:taxon-name-part taxon-name-part-type="genus">Aleiodes</tp:taxon-name-part> <tp:taxon-name-part taxon-name-part-type="species">leptofemur</tp:taxon-name-part></tp:taxon-name></italic>. Mating trials between specimens from <italic><tp:taxon-name><tp:taxon-name-part taxon-name-part-type="genus">Hoplodrina</tp:taxon-name-part></tp:taxon-name></italic> spp. and <italic><tp:taxon-name><tp:taxon-name-part taxon-name-part-type="genus">Camptogramma</tp:taxon-name-part> <tp:taxon-name-part taxon-name-part-type="species">bilineata</tp:taxon-name-part></tp:taxon-name></italic> (all from the same site in Austria) repeatedly indicated that females from both series were less willing to mate with males from the other than with males reared from the same host as themselves; however, several cooperative matings (that then seemed normal, though of often shorter duration) were obtained and (from very limited trials) no difference was <!--PageBreak-->seen in behaviour towards hosts by females of different host origin (but <italic><tp:taxon-name><tp:taxon-name-part taxon-name-part-type="genus">Hoplodrina</tp:taxon-name-part></tp:taxon-name></italic> larvae were not available for experiments). However, the possibility that specimens from <italic><tp:taxon-name><tp:taxon-name-part taxon-name-part-type="genus">Hoplodrina</tp:taxon-name-part></tp:taxon-name></italic> (which differ slightly in their morphology, particularly colour) are at least some way towards representing a genetic isolate cannot be ruled out, as most of the experimental results involved females from <italic><tp:taxon-name><tp:taxon-name-part taxon-name-part-type="genus">Camptogramma</tp:taxon-name-part> <tp:taxon-name-part taxon-name-part-type="species">bilineata</tp:taxon-name-part></tp:taxon-name></italic> (but also the female from <italic><tp:taxon-name><tp:taxon-name-part taxon-name-part-type="genus">Noctua</tp:taxon-name-part> <tp:taxon-name-part taxon-name-part-type="species">fimbriata</tp:taxon-name-part></tp:taxon-name></italic> whose behaviour was essentially the same). A host range encompassing both <tp:taxon-name><tp:taxon-name-part taxon-name-part-type="family">Geometridae</tp:taxon-name-part></tp:taxon-name> and <tp:taxon-name><tp:taxon-name-part taxon-name-part-type="family">Noctuidae</tp:taxon-name-part></tp:taxon-name> is unusual in the genus <italic><tp:taxon-name><tp:taxon-name-part taxon-name-part-type="genus">Aleiodes</tp:taxon-name-part></tp:taxon-name></italic>, but the species is evidently rather specialised to a narrow range of taxa in each family. The adult flight period is May to September in Britain.</p><fig id="F101" position="float" orientation="portrait"><label>Figures 272–273.</label><caption><p>
          <italic><tp:taxon-name><tp:taxon-name-part taxon-name-part-type="genus">Aleiodes</tp:taxon-name-part> <tp:taxon-name-part taxon-name-part-type="species">pictus</tp:taxon-name-part></tp:taxon-name></italic> (Herrich-Schäffer), ♀, neotype. <bold>272</bold> habitus lateral <bold>273</bold> mummy of <italic><tp:taxon-name><tp:taxon-name-part taxon-name-part-type="genus">Camptogramma</tp:taxon-name-part> <tp:taxon-name-part taxon-name-part-type="species">bilineata</tp:taxon-name-part></tp:taxon-name></italic> (Linnaeus).</p></caption><graphic xmlns:xlink="http://www.w3.org/1999/xlink" xlink:href="zookeys-639-001-g101.jpg" position="float" orientation="portrait" xlink:type="simple" id="oo_114635.jpg"/></fig></tp:treatment-sec><tp:treatment-sec sec-type="diagnosis" id="SECID0E4AEM"><title>Diagnosis.</title><p>Antennal segments of ♀ (35–)36–40, of ♂ (36–)37–41; pale area of orbita of ♀ rather wide (Figs <xref ref-type="fig" rid="F102">281–282</xref>); mesopleuron with some rugulae; mesoster<!--PageBreak-->num almost always strongly darkened or black and usually sharply defined; width of hypoclypeal depression 0.3–0.4 × minimum width of face (Fig. <xref ref-type="fig" rid="F102">280</xref>); OOL 1.3 × diameter of posterior ocellus; mesoscutum antero-laterally and pronotum medio-anteriorly very often brownish yellow; length of first tergite of ♀ 1.0–1.1 × its apical width; second tergite often less wide than in <italic><tp:taxon-name><tp:taxon-name-part taxon-name-part-type="genus">Aleiodes</tp:taxon-name-part> <tp:taxon-name-part taxon-name-part-type="species">nigriceps</tp:taxon-name-part></tp:taxon-name></italic> (Fig. <xref ref-type="fig" rid="F102">276</xref>); fore and hind tarsi comparatively slender (Figs <xref ref-type="fig" rid="F102">277–278</xref>); pterostigma yellow anteriorly; middle to distal third of hind femur partly or entirely dark brown; mummy not swollen, usually light brown (Fig. <xref ref-type="fig" rid="F101">273</xref>).</p><fig id="F102" position="float" orientation="portrait"><label>Figures 274–284.</label><caption><p>
          <italic><tp:taxon-name><tp:taxon-name-part taxon-name-part-type="genus">Aleiodes</tp:taxon-name-part> <tp:taxon-name-part taxon-name-part-type="species">pictus</tp:taxon-name-part></tp:taxon-name></italic> (Herrich-Schäffer), ♀, neotype. <bold>274</bold> wings <bold>275</bold> mesosoma lateral <bold>276</bold> propodeum and metasoma dorsal <bold>277</bold> hind leg lateral <bold>278</bold> fore femur lateral <bold>279</bold> antenna <bold>280</bold> head anterior <bold>281</bold> head lateral <bold>282</bold> head dorsal <bold>283</bold> basal segments of antenna <bold>284</bold> apical segments of antenna.</p></caption><graphic xmlns:xlink="http://www.w3.org/1999/xlink" xlink:href="zookeys-639-001-g102.jpg" position="float" orientation="portrait" xlink:type="simple" id="oo_114636.jpg"/></fig></tp:treatment-sec><tp:treatment-sec sec-type="description" id="SECID0EQDEM"><title>Description.</title><p>Neotype, ♀, length of fore wing 4.6 mm, of body 4.9 mm.</p><p>
              <italic>Head.</italic> Antennal segments 37 (right) and 38 (left), length of antenna 1.2 × fore wing, its subapical segments about 1.6 × as long as wide; frons granulate and some rugulae, with satin sheen; OOL 1.3 × diameter of posterior ocellus (POL equal to ocellus); vertex superficially granulate, with satin sheen; clypeus distinctly convex and largely nearly smooth; ventral margin of clypeus thick and depressed (Fig. <xref ref-type="fig" rid="F102">281</xref>); width of hypoclypeal depression 0.3 × minimum width of face (Fig. <xref ref-type="fig" rid="F102">280</xref>) and face mainly granulate-coriaceous with some rugulae medially; length of eye 2.8 × temple in dorsal view and temple gradually narrowed behind eye (Fig. <xref ref-type="fig" rid="F102">282</xref>); occiput behind stemmaticum granulate-coriaceous and occipital carina absent medio-dorsally and interruption slightly less than width of stemmaticum (Fig. <xref ref-type="fig" rid="F102">282</xref>); clypeus partly above lower level of eyes (Fig. <xref ref-type="fig" rid="F102">280</xref>); length of malar space 0.4 × length of eye in lateral view; eyes moderately protruding (Figs <xref ref-type="fig" rid="F102">280–282</xref>).</p><p>
              <italic>Mesosoma.</italic> Mesoscutal lobes finely granulate-coriaceous, with satin sheen, but medio-posteriorly rugose; notauli narrow, moderately impressed and finely crenulate, but posteriorly merging in rugose area; prepectal carina narrow lamelliform and reaching anterior border; precoxal area of mesopleuron coriaceous and with some rugae medially (Fig. <xref ref-type="fig" rid="F102">275</xref>); mesopleuron above precoxal area (except small nearly smooth and shiny speculum) antero-dorsally distinctly rugose and granulate-coriaceous; medially metapleuron granulate, matt; mesosternal sulcus narrow and rather deep, but posteriorly shallow and with a fine carina; mesosternum rather angulate posteriorly; scutellum nearly flat, superficially coriaceous and only antero-laterally carinate; propodeum rather flat and coriaceous with rugae, median carina nearly complete, without tubercles.</p><p>
              <italic>Wings.</italic> Fore wing: r 0.3 × 3-SR (Fig. <xref ref-type="fig" rid="F102">274</xref>); 1-CU1 horizontal, 0.4 × as long as 2-CU1; r-m 0.7 × 2-SR, and 0.4 × 3-SR; second submarginal cell slender (Fig. <xref ref-type="fig" rid="F102">274</xref>); cu-a slightly oblique, not parallel with CU1b, straight; 1-M slightly curved posteriorly. Hind wing: apical half of marginal cell somewhat widened apically (Fig. <xref ref-type="fig" rid="F102">274</xref>); 2-SC+R subquadrate; m-cu medium-sized, unpigmented; M+CU:1-M = 50:39; 1r-m 0.6 × as long as 1-M.</p><p>
              <italic>Legs.</italic> Tarsal claws setose; hind coxa granulate-coriaceous, matt; hind trochantellus 2.5 × longer than wide; length of fore and hind femora 6.1 and 4.9 × their width, respectively (Figs <xref ref-type="fig" rid="F102">277–278</xref>); hind femur pimply; inner apex of hind tibia without comb; length of inner hind spur 0.3 × hind basitarsus.</p><p>
              <italic>Metasoma.</italic> First tergite 1.1 × as long as wide posteriorly, convex, but posteriorly flattened; first and second tergites densely longitudinally rugose; second tergite slen<!--PageBreak-->derer than is usual in <italic><tp:taxon-name><tp:taxon-name-part taxon-name-part-type="genus">Aleiodes</tp:taxon-name-part> <tp:taxon-name-part taxon-name-part-type="species">nigriceps</tp:taxon-name-part></tp:taxon-name></italic> (Fig. <xref ref-type="fig" rid="F102">276</xref>), with distinct median carina, with satin sheen; medio-basal area of second tergite absent; second suture distinctly impressed and crenulate; third tergite largely coriaceous (but anteriorly rugose) and medially 0.7 × as long as second tergite (Fig. <xref ref-type="fig" rid="F102">276</xref>); remainder of metasoma largely nearly smooth and <!--PageBreak-->rather shiny; fourth and apical half of third tergite without sharp lateral crease; ovipositor sheath moderately setose.</p><p>
              <italic>Colour.</italic> Black or brownish black; antenna brown, but scapus and pedicellus dorsally and laterally and apical half of antenna dark brown; malar space (except near eye), palpi, tegulae, fore and middle coxae, trochanters and trochantelli, first tergite medio-posteriorly, second tergite medially and third tergite narrowly medially pale yellowish (Fig. <xref ref-type="fig" rid="F102">276</xref>); orbita posteriorly and dorsally widely brownish yellow (Figs <xref ref-type="fig" rid="F102">281–282</xref>) and remainder of head black; dorso-posteriorly pronotum brown; mesoscutum with notaulic and medio-posterior area brownish yellow; mesosternum narrowly anteriorly behind prepectal carina, ventral half of mesopleuron and posteriorly orange brown; hind femur (except basally and apex) dark brown (Fig. <xref ref-type="fig" rid="F101">272</xref>); scutellum dark reddish brown medially; veins (except dark brown veins 1-SR, 1-M, r and CU1) brown; pterostigma pale yellowish, but posteriorly somewhat darkened (Figs <xref ref-type="fig" rid="F101">272</xref>, <xref ref-type="fig" rid="F102">274</xref>); wing membrane subhyaline.</p><p>
              <italic>Variation.</italic> Length of fore wing 3.8–4.6 mm; antennal segments of ♀ 34(1), 35(5), 36(27), 37(52), 38(64), 39(38), 40(9) and of ♂ 36(9), 37(22), 38(39), 39(34), 40(18), 41(4); vein r of fore wing 0.4 × vein 3-SR; clypeus 0.3–0.4 × as wide as face; length of first tergite of ♀ 1.0–1.1 × its apical width; pterostigma medially and anteriorly yellow; malar space largely dark brown to largely pale yellow; pronotum medio-anteriorly and scutellum brownish yellow or dark brown; medially metapleuron black or orange brown.</p></tp:treatment-sec><tp:treatment-sec sec-type="notes" id="SECID0EDIEM"><title>Note.</title><p>Males have on average about one more antennal segments than females. In some populations pale specimens (including hind femur and much of face) occur that superficially resemble <italic><tp:taxon-name><tp:taxon-name-part taxon-name-part-type="genus">Aleiodes</tp:taxon-name-part> <tp:taxon-name-part taxon-name-part-type="species">leptofemur</tp:taxon-name-part></tp:taxon-name></italic>, but can be distinguished by their more robust femora. For further notes see <italic><tp:taxon-name><tp:taxon-name-part taxon-name-part-type="genus">Aleiodes</tp:taxon-name-part> <tp:taxon-name-part taxon-name-part-type="species">nigriceps</tp:taxon-name-part></tp:taxon-name></italic>.</p></tp:treatment-sec><ref-list><ref id="B62"><mixed-citation xmlns:xlink="http://www.w3.org/1999/xlink" xlink:type="simple">
          <person-group><name name-style="western"><surname>Shenefelt</surname><given-names>RD</given-names></name></person-group> (<year>1975</year>) <article-title><tp:taxon-name><tp:taxon-name-part taxon-name-part-type="family">Braconidae</tp:taxon-name-part></tp:taxon-name> 8. <tp:taxon-name><tp:taxon-name-part taxon-name-part-type="subfamily">Exothecinae</tp:taxon-name-part></tp:taxon-name>, <tp:taxon-name><tp:taxon-name-part taxon-name-part-type="subfamily">Rogadinae</tp:taxon-name-part></tp:taxon-name>.</article-title> <source>Hymenopterorum Catalogus (nova editio)</source> <volume>12</volume>: <fpage>1115</fpage>–<lpage>1262</lpage>.</mixed-citation></ref><ref id="B45"><mixed-citation xmlns:xlink="http://www.w3.org/1999/xlink" xlink:type="simple">
          <person-group><name name-style="western"><surname>Papp</surname><given-names>J</given-names></name></person-group> (<year>1991</year>) <article-title>Parasitic wasps of the superfamily <tp:taxon-name><tp:taxon-name-part taxon-name-part-type="superfamily">Ichneumonoidea</tp:taxon-name-part></tp:taxon-name>. <tp:taxon-name><tp:taxon-name-part taxon-name-part-type="family">Braconidae</tp:taxon-name-part></tp:taxon-name>. 18. <tp:taxon-name><tp:taxon-name-part taxon-name-part-type="subfamily">Doryctinae</tp:taxon-name-part></tp:taxon-name>. 19. <tp:taxon-name><tp:taxon-name-part taxon-name-part-type="subfamily">Rogadinae</tp:taxon-name-part></tp:taxon-name>.</article-title> <source>Magyarorszag Allatvilaga [Fauna Hungariae]</source> <volume>167</volume>: <fpage>1</fpage>–<lpage>122</lpage>.</mixed-citation></ref></ref-list></tp:taxon-treatment>
