# Supplementary material for: Revision of the western Palaearctic species of Aleiodes Wesmael (Hymenoptera, Braconidae, Rogadinae). Part 1: Introduction, key to species groups, outlying distinctive species, and revisionary notes on some further species
Source: Zookeys. 2016 Dec 12;(639):1–164. doi: 10.3897/zookeys.639.10893 (PMC5240373; doi:10.3897/zookeys.639.10893)
Supplement: XML Treatment for Aleiodes praetor [file zookeys.639.10893-treatment22.xml]

<!DOCTYPE tp:taxon-treatment
  PUBLIC "-//TaxonX//DTD Taxonomic Treatment Publishing DTD v0 20100105//EN" "tax-treatment-NSO.dtd">
<tp:taxon-treatment xmlns:tp="http://www.plazi.org/taxpub"><tp:treatment-meta><kwd-group><label>Taxon classification</label><kwd><named-content content-type="kingdom">Animalia</named-content></kwd><kwd><named-content content-type="order">Hymenoptera</named-content></kwd><kwd><named-content content-type="family">Braconidae</named-content></kwd></kwd-group><mixed-citation publication-type="journal"><person-group><name><surname>van Achterberg</surname><given-names>Cornelis</given-names></name><name><surname>Shaw</surname><given-names>Mark R.</given-names></name></person-group><article-title>Revision of the western Palaearctic species of <italic><tp:taxon-name><tp:taxon-name-part taxon-name-part-type="genus">Aleiodes</tp:taxon-name-part></tp:taxon-name></italic> Wesmael (<tp:taxon-name><tp:taxon-name-part taxon-name-part-type="order">Hymenoptera</tp:taxon-name-part></tp:taxon-name>, <tp:taxon-name><tp:taxon-name-part taxon-name-part-type="family">Braconidae</tp:taxon-name-part></tp:taxon-name>, <tp:taxon-name><tp:taxon-name-part taxon-name-part-type="subfamily">Rogadinae</tp:taxon-name-part></tp:taxon-name>). Part 1: Introduction, key to species groups, outlying distinctive species, and revisionary notes on some further species</article-title><source>Zookeys</source><day>12</day><month>12</month><year>2016</year><volume>2016</volume><issue>639</issue><fpage>1</fpage><lpage>164</lpage><pub-id pub-id-type="doi">10.3897/zookeys.639.10893</pub-id></mixed-citation></tp:treatment-meta><tp:nomenclature><tp:taxon-name>
              <tp:taxon-name-part taxon-name-part-type="genus">Aleiodes</tp:taxon-name-part>
              <tp:taxon-name-part taxon-name-part-type="species">praetor</tp:taxon-name-part>
            </tp:taxon-name><tp:taxon-authority>(Reinhard, 1863)</tp:taxon-authority><xref ref-type="fig" rid="F103">Figs 285</xref><xref ref-type="fig" rid="F104">, 286–287</xref><xref ref-type="fig" rid="F105">, 288–301</xref><!--PageBreak--><tp:nomenclature-citation-list><tp:nomenclature-citation><tp:taxon-name>
                  <tp:taxon-name-part taxon-name-part-type="genus">Rogas</tp:taxon-name-part> <tp:taxon-name-part taxon-name-part-type="species">praetor</tp:taxon-name-part></tp:taxon-name><comment>Reinhard, 1863: 264; <xref ref-type="bibr" rid="B62">Shenefelt 1975</xref>: 1244; <xref ref-type="bibr" rid="B73">Tobias 1986</xref>: 78 (transl.: 128).</comment></tp:nomenclature-citation><tp:nomenclature-citation><tp:taxon-name>
                  <tp:taxon-name-part taxon-name-part-type="genus">Aleiodes</tp:taxon-name-part> <tp:taxon-name-part taxon-name-part-type="species">praetor</tp:taxon-name-part></tp:taxon-name><comment>; <xref ref-type="bibr" rid="B45">Papp 1991</xref>: 73; <xref ref-type="bibr" rid="B11">Belokobylskij et al. 2003</xref>: 398.</comment></tp:nomenclature-citation><tp:nomenclature-citation><tp:taxon-name>
                  <tp:taxon-name-part taxon-name-part-type="genus">Neorhogas</tp:taxon-name-part> <tp:taxon-name-part taxon-name-part-type="species">luteus</tp:taxon-name-part></tp:taxon-name><comment>Szépligeti, 1906: 606; <xref ref-type="bibr" rid="B62">Shenefelt 1975</xref>: 1205; <xref ref-type="bibr" rid="B41">Papp 1977</xref>: 115 (as synonym of <tp:taxon-name><tp:taxon-name-part taxon-name-part-type="genus">Aleiodes</tp:taxon-name-part> <tp:taxon-name-part taxon-name-part-type="species">praetor</tp:taxon-name-part></tp:taxon-name>); <xref rid="B45" ref-type="bibr">1991</xref>: 73; <xref rid="B48" ref-type="bibr">2004</xref>: 215 (lectotype designation); <xref ref-type="bibr" rid="B15">Chen and He 1997</xref>: 37.</comment></tp:nomenclature-citation></tp:nomenclature-citation-list></tp:nomenclature><tp:treatment-sec sec-type="type material" id="SECID0E1MEM"><title>Type material.</title><p>Holotype of <italic><tp:taxon-name><tp:taxon-name-part taxon-name-part-type="genus">Aleiodes</tp:taxon-name-part> <tp:taxon-name-part taxon-name-part-type="species">praetor</tp:taxon-name-part></tp:taxon-name></italic> ♀ (<named-content xmlns:xlink="http://www.w3.org/1999/xlink" content-type="dwc:institutional_code" xlink:type="simple">MNHN</named-content>) from France (“Mout. [= Moutiers, Savoie]”, “Moutiers”, “Muséum Paris, 1867, Coll. O. Sichel”, “<italic><tp:taxon-name><tp:taxon-name-part taxon-name-part-type="genus">Rogas</tp:taxon-name-part> <tp:taxon-name-part taxon-name-part-type="species">praetor</tp:taxon-name-part></tp:taxon-name></italic> Rhd.”) and lectotype of <italic><tp:taxon-name><tp:taxon-name-part taxon-name-part-type="genus">Neorhogas</tp:taxon-name-part> <tp:taxon-name-part taxon-name-part-type="species">luteus</tp:taxon-name-part></tp:taxon-name></italic> ♂ (<abbrev xmlns:xlink="http://www.w3.org/1999/xlink" content-type="institution" xlink:title="Hungarian Natural History Museum, Budapest" id="ABBRID0EKOEM" xlink:type="simple">MTMA</abbrev>) from Serbia examined.</p></tp:treatment-sec><tp:treatment-sec sec-type="material" id="SECID0EPOEM"><title>Additional material.</title><p>
              <bold>Austria, Belgium, British Isles</bold> (<bold>England</bold>: V.C.s 5, 11, 16, 17, 19, 20, 21, 22, 24, 30, 31, 34, 38, 62, 64), *<bold>Bulgaria, Croatia, Finland</bold>, <bold>France, Germany</bold>, <bold>Hungary</bold>, <bold>Netherlands</bold> (GE: Heerde; LI: Stein, Epen, Tegelen; NH: Naardermeer; UT: Bilthoven, Leersum; ZH: Melissant, Oostkapelle), <bold>Serbia, Spain, Sweden, Switzerland</bold>. Specimens in <named-content xmlns:xlink="http://www.w3.org/1999/xlink" content-type="dwc:institutional_code" xlink:type="simple">NMS</named-content>, <named-content xmlns:xlink="http://www.w3.org/1999/xlink" content-type="dwc:institutional_code" xlink:type="simple">MNHN</named-content>, <abbrev xmlns:xlink="http://www.w3.org/1999/xlink" content-type="institution" xlink:title="Natural History Museum, London" id="ABBRID0ELQEM" xlink:type="simple">BMNH</abbrev>, <abbrev xmlns:xlink="http://www.w3.org/1999/xlink" content-type="collection" xlink:title="C. Morley Collection, Ipswich Museum, Ipswich" id="ABBRID0EQQEM" xlink:type="simple">CMIM</abbrev>, <named-content xmlns:xlink="http://www.w3.org/1999/xlink" content-type="dwc:institutional_code" xlink:type="simple">OUM</named-content>, <!--PageBreak--><named-content xmlns:xlink="http://www.w3.org/1999/xlink" content-type="dwc:institutional_code" xlink:type="simple">RMNH</named-content>, <abbrev xmlns:xlink="http://www.w3.org/1999/xlink" content-type="institution" xlink:title="Finnish Museum of Natural History, Helsinki" id="ABBRID0EGREM" xlink:type="simple">FMNH</abbrev>, NRSM, <abbrev xmlns:xlink="http://www.w3.org/1999/xlink" content-type="institution" xlink:title="Hungarian Natural History Museum, Budapest" id="ABBRID0EOREM" xlink:type="simple">MTMA</abbrev>, S. Dodd collection, P. McMullen collection, <abbrev xmlns:xlink="http://www.w3.org/1999/xlink" content-type="collection" xlink:title="W.A. Ely Collection, Rotherham" id="ABBRID0ETREM" xlink:type="simple">WAE</abbrev>, <abbrev xmlns:xlink="http://www.w3.org/1999/xlink" content-type="institution" xlink:title="University of Wyoming Insect Museum, Laramie" id="ABBRID0EYREM" xlink:type="simple">UWIM</abbrev>.</p></tp:treatment-sec><tp:treatment-sec sec-type="Molecular data" id="SECID0E4REM"><title>Molecular data.</title><p>MRS067 (England <ext-link xmlns:xlink="http://www.w3.org/1999/xlink" ext-link-type="gen" xlink:href="KM067256" xlink:type="simple">KM067256</ext-link>/<ext-link xmlns:xlink="http://www.w3.org/1999/xlink" ext-link-type="gen" xlink:href="KU682219" xlink:type="simple">KU682219</ext-link>, CO1 + <ext-link xmlns:xlink="http://www.w3.org/1999/xlink" ext-link-type="gen" xlink:href="EU854334" xlink:type="simple">EU854334</ext-link>, 28S), MRS654 (Bulgaria <ext-link xmlns:xlink="http://www.w3.org/1999/xlink" ext-link-type="gen" xlink:href="HQ551265" xlink:type="simple">HQ551265</ext-link>/<ext-link xmlns:xlink="http://www.w3.org/1999/xlink" ext-link-type="gen" xlink:href="KU682244" xlink:type="simple">KU682244</ext-link>, CO1).</p></tp:treatment-sec><tp:treatment-sec sec-type="biology" id="SECID0E3SEM"><title>Biology.</title><p>
              <italic><tp:taxon-name><tp:taxon-name-part taxon-name-part-type="genus">Aleiodes</tp:taxon-name-part> <tp:taxon-name-part taxon-name-part-type="species">praetor</tp:taxon-name-part></tp:taxon-name></italic> is a univoltine parasitoid of at least some arboreal <tp:taxon-name><tp:taxon-name-part taxon-name-part-type="family">Sphingidae</tp:taxon-name-part></tp:taxon-name>, and overwinters in the host mummy. Reared specimens seen were from <italic><tp:taxon-name><tp:taxon-name-part taxon-name-part-type="genus">Lathoe</tp:taxon-name-part> <tp:taxon-name-part taxon-name-part-type="species">populi</tp:taxon-name-part></tp:taxon-name></italic> (Linnaeus) (1 <abbrev xmlns:xlink="http://www.w3.org/1999/xlink" content-type="collection" xlink:title="C. Morley Collection, Ipswich Museum, Ipswich" id="ABBRID0E2TEM" xlink:type="simple">CMIM</abbrev>; C. Morley), <italic><tp:taxon-name><tp:taxon-name-part taxon-name-part-type="genus">Mimas</tp:taxon-name-part> <tp:taxon-name-part taxon-name-part-type="species">tiliae</tp:taxon-name-part></tp:taxon-name></italic> (Linnaeus) (2 <named-content xmlns:xlink="http://www.w3.org/1999/xlink" content-type="dwc:institutional_code" xlink:type="simple">OUM</named-content>, 1 <named-content xmlns:xlink="http://www.w3.org/1999/xlink" content-type="dwc:institutional_code" xlink:type="simple">NMS</named-content>, 1 <abbrev xmlns:xlink="http://www.w3.org/1999/xlink" content-type="institution" xlink:title="Natural History Museum, London" id="ABBRID0E1UEM" xlink:type="simple">BMNH</abbrev>, 1 <named-content xmlns:xlink="http://www.w3.org/1999/xlink" content-type="dwc:institutional_code" xlink:type="simple">RMNH</named-content>; J.C. Fraser, J. Koorneef, R.A. Softly). In Britain the flight period is from late June through August. A series of males was reared in culture in both <italic><tp:taxon-name><tp:taxon-name-part taxon-name-part-type="genus">Lathoe</tp:taxon-name-part> <tp:taxon-name-part taxon-name-part-type="species">populi</tp:taxon-name-part></tp:taxon-name></italic> and <italic><tp:taxon-name><tp:taxon-name-part taxon-name-part-type="genus">Mimas</tp:taxon-name-part> <tp:taxon-name-part taxon-name-part-type="species">tiliae</tp:taxon-name-part></tp:taxon-name></italic> parented by a virgin female from <italic><tp:taxon-name><tp:taxon-name-part taxon-name-part-type="genus">Mimas</tp:taxon-name-part> <tp:taxon-name-part taxon-name-part-type="species">tiliae</tp:taxon-name-part></tp:taxon-name></italic>. The female was often seen hanging from a leaf edge by only a few of her legs (Fig. <xref ref-type="fig" rid="F103">285</xref>). Most ovipositions, into late first instar and more particularly second instar hosts, occurred in a rearing cage overnight and were unobserved; however two of these remarkable occasions were witnessed (into late first instar <italic><tp:taxon-name><tp:taxon-name-part taxon-name-part-type="genus">Lathoe</tp:taxon-name-part> <tp:taxon-name-part taxon-name-part-type="species">populi</tp:taxon-name-part></tp:taxon-name></italic>). The host, which rests and feeds from the under surface of the leaf, was approached and repeatedly touched with the outstretched extreme tips of the antennae, causing the host to twitch more or less violently from side to side. It is noteworthy that the apical segment of the antenna in this species has a well-pronounced nipple-like tip (Fig. <xref ref-type="fig" rid="F105">297</xref>). When this reaction wore out, the parasitoid suddenly jumped on the host and rapidly inserted her ovipositor, with the metasoma scarcely curled; she then immediately straightened her body and released her footing completely so that she hung from the host with only her ovipositor touching it, and all legs completely free of any support. After 30 seconds she jerked free, and took flight as she fell from the host, which was apparently not paralysed to any extent although it was quiescent during oviposition. The extraordinary oviposition behaviour is clearly facilitated by the unusual flange and teeth at the apex of the ovipositor (Fig. <xref ref-type="fig" rid="F105">295</xref>), and may be completely constraining: otherwise suitable <!--PageBreak-->hosts on the floor of containers (i.e. lacking a drop) were consistently just walked over or otherwise ignored. The lack of paralysis ensures that the host maintains its footing, without risk that it would fall and be unable to rediscover its food source. The mummy appears to be highly adapted for a lengthy persistence in crevices in tree bark. It is very hard, matt, and predominantly light greyish brown in colour but with darker transverse variegation and sometimes small dark grey dorsal patches (Fig. <xref ref-type="fig" rid="F104">287</xref>). The parasitoid occupies abdominal segments (4–)5–8 which become thinly lined with silk and weakly arched. This structure is strongly stuck down ventrally at about the fourth abdominal segment, with the anterior part of the host becoming physically detached at an oblique angle by the action of the parasitoid larva. In captivity the stricken hosts <!--PageBreak-->sought refuge in paper tissues at the base of the rearing boxes, where mummies were made glued firmly in surface folds, and, despite <xref ref-type="bibr" rid="B38">Morley’s (1916)</xref> finding a mummy on a <italic><tp:taxon-name><tp:taxon-name-part taxon-name-part-type="genus">Populus</tp:taxon-name-part></tp:taxon-name></italic> leaf, it is clear that the penultimate instar host larva is normally induced to descend and find a crevice before perishing; indeed, a partly grown <italic><tp:taxon-name><tp:taxon-name-part taxon-name-part-type="genus">Mimas</tp:taxon-name-part> <tp:taxon-name-part taxon-name-part-type="species">tiliae</tp:taxon-name-part></tp:taxon-name></italic> larva which was collected on the bark of a <italic><tp:taxon-name><tp:taxon-name-part taxon-name-part-type="genus">Tilia</tp:taxon-name-part></tp:taxon-name></italic> tree was mummified within a few hours (R.A. Softly, personal communication). Before the widespread use of UV lights by lepidopterists <italic><tp:taxon-name><tp:taxon-name-part taxon-name-part-type="genus">Aleiodes</tp:taxon-name-part> <tp:taxon-name-part taxon-name-part-type="species">praetor</tp:taxon-name-part></tp:taxon-name></italic> was rarely collected in Britain; now, however, specimens turn up quite regularly in light traps.</p><fig id="F103" position="float" orientation="portrait"><label>Figure 285.</label><caption><p>
          <italic><tp:taxon-name><tp:taxon-name-part taxon-name-part-type="genus">Aleiodes</tp:taxon-name-part> <tp:taxon-name-part taxon-name-part-type="species">praetor</tp:taxon-name-part></tp:taxon-name></italic> (Reinhard), ♀, hanging from a leaf edge.</p></caption><graphic xmlns:xlink="http://www.w3.org/1999/xlink" xlink:href="zookeys-639-001-g103.jpg" position="float" orientation="portrait" xlink:type="simple" id="oo_114637.jpg"/></fig><fig id="F104" position="float" orientation="portrait"><label>Figures 286–287.</label><caption><p>
          <italic><tp:taxon-name><tp:taxon-name-part taxon-name-part-type="genus">Aleiodes</tp:taxon-name-part> <tp:taxon-name-part taxon-name-part-type="species">praetor</tp:taxon-name-part></tp:taxon-name></italic> (Reinhard), ♀, Netherlands, Epen. <bold>286</bold> habitus lateral <bold>287</bold> mummy of <italic><tp:taxon-name><tp:taxon-name-part taxon-name-part-type="genus">Mimas</tp:taxon-name-part> <tp:taxon-name-part taxon-name-part-type="species">tiliae</tp:taxon-name-part></tp:taxon-name></italic> (Linnaeus) from England.</p></caption><graphic xmlns:xlink="http://www.w3.org/1999/xlink" xlink:href="zookeys-639-001-g104.jpg" position="float" orientation="portrait" xlink:type="simple" id="oo_114638.jpg"/></fig><fig id="F105" position="float" orientation="portrait"><label>Figures 288–301.</label><caption><p>
          <italic><tp:taxon-name><tp:taxon-name-part taxon-name-part-type="genus">Aleiodes</tp:taxon-name-part> <tp:taxon-name-part taxon-name-part-type="species">praetor</tp:taxon-name-part></tp:taxon-name></italic> (Reinhard), ♀, Netherlands, Epen. <bold>288</bold> fore wing <bold>289</bold> hind wing <bold>290</bold> mesosoma lateral <bold>291</bold> propodeum and metasoma dorsal <bold>292</bold> hind leg lateral <bold>293</bold> fore femur lateral <bold>294</bold> antenna <bold>295</bold> ovipositor lateral <bold>296</bold> basal segments of antenna <bold>297</bold> apical segments of antenna <bold>298</bold> head anterior <bold>299</bold> head lateral <bold>300</bold> head dorsal <bold>301</bold> hypopygium and ovipositor sheath lateral.</p></caption><graphic xmlns:xlink="http://www.w3.org/1999/xlink" xlink:href="zookeys-639-001-g105.jpg" position="float" orientation="portrait" xlink:type="simple" id="oo_114639.jpg"/></fig></tp:treatment-sec><tp:treatment-sec sec-type="diagnosis" id="SECID0E62EM"><title>Diagnosis.</title><p>Large yellowish brown species with antennal segments of female 67–77 and of male 62–75; OOL 0.3 × diameter of posterior ocellus; lateral carina of scutellum strong and lunula rather narrow; marginal cell of hind wing narrowed near basal 0.6 and slightly widened apically (Fig. <xref ref-type="fig" rid="F105">289</xref>); inner apex of hind tibia with weak and indistinct comb; tarsal claws yellowish setose; ovipositor sheath largely glabrous (except apically and ventrally; Fig. <xref ref-type="fig" rid="F105">301</xref>); ovipositor with small teeth ventrally and with wide dorsal flange (Fig. <xref ref-type="fig" rid="F105">295</xref>); length of fore wing 8–10 mm; parasitoid of <tp:taxon-name><tp:taxon-name-part taxon-name-part-type="family">Sphingidae</tp:taxon-name-part></tp:taxon-name>.</p></tp:treatment-sec><tp:treatment-sec sec-type="description" id="SECID0EW3EM"><title>Description.</title><p>Redescribed ♀ (<named-content xmlns:xlink="http://www.w3.org/1999/xlink" content-type="dwc:institutional_code" xlink:type="simple">RMNH</named-content>) from Naardermeer, length of fore wing 8.7 mm, of body 8.8 mm.</p><p>
              <italic>Head</italic>. Antennal segments of ♀ 72, with many tyloids and apex of subbasal segments oblique (Fig. <xref ref-type="fig" rid="F105">296</xref>), length of antenna 1.2 × fore wing, its subapical segments distinctly longer than wide and apical segment with long spine (Fig. <xref ref-type="fig" rid="F105">297</xref>); frons narrow, rather flat and largely micro-granulate; OOL 0.3 × diameter of posterior ocellus and micro-sculptured; vertex flat, micro-sculptured and shiny; clypeus convex, micro-granulate and near lower level of eyes; ventral margin of clypeus not differentiated (Fig. <xref ref-type="fig" rid="F105">299</xref>); width of hypoclypeal depression 0.5 × minimum width of face (Fig. <xref ref-type="fig" rid="F105">298</xref>); face micro-sculptured and partly transversely rugulose; length of eye 3.2 × temple in dorsal view (Fig. <xref ref-type="fig" rid="F105">300</xref>); occiput behind stemmaticum superficially sculptured; length of malar space 0.2 × length of eye in lateral view; occipital carina strong, but medio-dorsally absent; eyes distinctly protruding (Figs <xref ref-type="fig" rid="F105">298–300</xref>).</p><p>
              <italic>Mesosoma</italic>. Mesoscutal lobes densely punctate, micro-sculptured and shiny; prosternum rather large and distinctly concave; prepectal carina complete, distinct; precoxal area of mesopleuron with some striae medially; mesopleuron above precoxal area strongly shiny, punctate medio-posteriorly and remainder smooth (Fig. <xref ref-type="fig" rid="F105">290</xref>); metapleuron punctate dorsally and rugose ventrally; scutellar sulcus wide, deep and with 7 carinae; scutellum flat, densely punctate, with striae medio-posteriorly and lateral carina largely present and lunula narrow; propodeum convex, dorsal face about as long as posterior face, densely rugose, tuberculate protruding latero-dorsally (Fig. <xref ref-type="fig" rid="F105">290</xref>), propodeal spiracle large and median carina of propodeum complete and regular.</p><p>
              <italic>Wings</italic>. Fore wing: r 0.6 × 3-SR (Fig. <xref ref-type="fig" rid="F105">288</xref>); 1-CU1 nearly horizontal, slender, 0.2 × 2-CU1; r-m 0.4 × 3-SR and not pigmented; second submarginal cell rather long (Fig. <xref ref-type="fig" rid="F105">288</xref>); cu-a inclivous, curved posteriorly; 1-M straight posteriorly. Hind wing: marginal cell subparallel-sided basally, constricted near basal 0.7 and its apical width nearly equal to width at level of hamuli (Fig. <xref ref-type="fig" rid="F105">289</xref>); 2-SC+R short; m-cu absent; M+CU:1-M = 33:16; 1r-m 1.1 × as long as 1-M.</p><!--PageBreak--><!--PageBreak--><p>
              <italic>Legs</italic>. Tarsal claws yellowish setose; hind coxa punctate and micro-sculptured dorso-basally and remainder largely smooth and punctulate; hind trochantellus ventrally twice as long as wide; length of fore femur, hind femur and basitarsus 6.3, 4.2 and 7.8 × their width, respectively (Figs <xref ref-type="fig" rid="F105">292–293</xref>); length of inner hind spur 0.35 × hind basitarsus; inner apex of hind tibia with indistinct weak comb.</p><p>
              <italic>Metasoma</italic>. First tergite as long as wide apically (Fig. <xref ref-type="fig" rid="F105">291</xref>); first and second tergites densely and coarsely longitudinally rugose, with distinct median carina, reduced near apex of second tergite; medio-basal area of second tergite absent; length of second tergite 0.7 × its basal width; second suture deep and distinctly crenulate; third tergite 0.9 × as long as second tergite, anterior half largely densely and finely punctate and remainder of metasoma largely smooth and depressed; fourth and apical half of third tergite without sharp lateral crease; ovipositor sheath largely glabrous (except apically and ventrally; Fig. <xref ref-type="fig" rid="F105">301</xref>); ovipositor with small teeth ventrally and with wide dorsal flange (Fig. <xref ref-type="fig" rid="F105">295</xref>).</p><p>
              <italic>Colour</italic>. Yellowish brown; antenna (but scapus brownish basally), stemmaticum, apical third of hind tibia (except spurs) and hind tarsus largely, black; base of hind tibia pale yellowish; pterostigma and veins brownish yellow; wing membrane largely subhyaline, but basally slightly pigmented and near veins 1-SR and 1-M slightly infuscate.</p><p>
              <italic>Variation.</italic> Antennal segments of European ♀ 67(2), 68(7), 69(7), 70(7), 71(3), 72(4), 73(4); of ♂ 62(3), 63(5), 64(5), 65(5), 66(1), 67(1); males have fifth–seventh tergites moderately setose; vein m-cu of fore wing sometimes slightly curved and gradually merging into 3-CU1; precoxal sulcus entirely smooth or with some striae; scapus and pedicellus partly yellowish brown or entirely black.</p></tp:treatment-sec><tp:treatment-sec sec-type="notes" id="SECID0ESAFM"><title>Notes.</title><p>European males have approximately four fewer antennal segments than females. Antenna of possibly conspecific Chinese and Japanese females consists of 70–77 segments and of males 62–75 segments and they have the pterostigma darker compared to the veins below it.</p></tp:treatment-sec><ref-list><ref id="B62"><mixed-citation xmlns:xlink="http://www.w3.org/1999/xlink" xlink:type="simple">
          <person-group><name name-style="western"><surname>Shenefelt</surname><given-names>RD</given-names></name></person-group> (<year>1975</year>) <article-title><tp:taxon-name><tp:taxon-name-part taxon-name-part-type="family">Braconidae</tp:taxon-name-part></tp:taxon-name> 8. <tp:taxon-name><tp:taxon-name-part taxon-name-part-type="subfamily">Exothecinae</tp:taxon-name-part></tp:taxon-name>, <tp:taxon-name><tp:taxon-name-part taxon-name-part-type="subfamily">Rogadinae</tp:taxon-name-part></tp:taxon-name>.</article-title> <source>Hymenopterorum Catalogus (nova editio)</source> <volume>12</volume>: <fpage>1115</fpage>–<lpage>1262</lpage>.</mixed-citation></ref><ref id="B73"><mixed-citation xmlns:xlink="http://www.w3.org/1999/xlink" xlink:type="simple">
          <person-group><name name-style="western"><surname>Tobias</surname><given-names>VI</given-names></name></person-group> (<year>1986</year>) <article-title><tp:taxon-name><tp:taxon-name-part taxon-name-part-type="subfamily">Rogadinae</tp:taxon-name-part></tp:taxon-name>: 72–85.</article-title> In: <person-group><name name-style="western"><surname>Medvedev</surname><given-names>GS</given-names></name></person-group> (<role>Ed.</role>) <issue-title>Opredelitel Nasekomych Evrospeiskoi Tsasti SSSR 3, Peredpontdatokrylye 4.</issue-title> <source>Opredeliteli po Faune SSSR</source> <volume>145</volume>: <fpage>1</fpage>–<lpage>501</lpage>. <comment>[In Russian; translation (1995): 512–588. Lebanon, U.S.A.]</comment></mixed-citation></ref><ref id="B45"><mixed-citation xmlns:xlink="http://www.w3.org/1999/xlink" xlink:type="simple">
          <person-group><name name-style="western"><surname>Papp</surname><given-names>J</given-names></name></person-group> (<year>1991</year>) <article-title>Parasitic wasps of the superfamily <tp:taxon-name><tp:taxon-name-part taxon-name-part-type="superfamily">Ichneumonoidea</tp:taxon-name-part></tp:taxon-name>. <tp:taxon-name><tp:taxon-name-part taxon-name-part-type="family">Braconidae</tp:taxon-name-part></tp:taxon-name>. 18. <tp:taxon-name><tp:taxon-name-part taxon-name-part-type="subfamily">Doryctinae</tp:taxon-name-part></tp:taxon-name>. 19. <tp:taxon-name><tp:taxon-name-part taxon-name-part-type="subfamily">Rogadinae</tp:taxon-name-part></tp:taxon-name>.</article-title> <source>Magyarorszag Allatvilaga [Fauna Hungariae]</source> <volume>167</volume>: <fpage>1</fpage>–<lpage>122</lpage>.</mixed-citation></ref><ref id="B11"><mixed-citation xmlns:xlink="http://www.w3.org/1999/xlink" xlink:type="simple">
          <person-group><name name-style="western"><surname>Belokobylskij</surname><given-names>SA</given-names></name><name name-style="western"><surname>Taeger</surname><given-names>A</given-names></name><name name-style="western"><surname>Achterberg</surname><given-names>C van</given-names></name><name name-style="western"><surname>Haeselbarth</surname><given-names>E</given-names></name><name name-style="western"><surname>Riedel</surname><given-names>M</given-names></name></person-group> (<year>2003</year>) <article-title>Checklist of the <tp:taxon-name><tp:taxon-name-part taxon-name-part-type="family">Braconidae</tp:taxon-name-part></tp:taxon-name> (<tp:taxon-name><tp:taxon-name-part taxon-name-part-type="order">Hymenoptera</tp:taxon-name-part></tp:taxon-name>) of Germany.</article-title> <source>Beiträge zur Entomologie</source> <volume>53</volume>(<issue>2</issue>): <fpage>341</fpage>–<lpage>435</lpage>.</mixed-citation></ref><ref id="B41"><mixed-citation xmlns:xlink="http://www.w3.org/1999/xlink" xlink:type="simple">
          <person-group><name name-style="western"><surname>Papp</surname><given-names>J</given-names></name></person-group> (<year>1977</year>) <article-title>Contributions to the Braconid fauna of Yugoslavia. III.</article-title> <source>Folia Entomologica Hungarica</source> <volume>30</volume>: <fpage>105</fpage>–<lpage>117</lpage>.</mixed-citation></ref><ref id="B48"><mixed-citation xmlns:xlink="http://www.w3.org/1999/xlink" xlink:type="simple">
          <person-group><name name-style="western"><surname>Papp</surname><given-names>J</given-names></name></person-group> (<year>2004</year>) <article-title>Type specimens of the braconid species by Gy. Szépligeti deposited in the Hungarian Natural History Museum (<tp:taxon-name><tp:taxon-name-part taxon-name-part-type="order">Hymenoptera</tp:taxon-name-part></tp:taxon-name>: <tp:taxon-name><tp:taxon-name-part taxon-name-part-type="family">Braconidae</tp:taxon-name-part></tp:taxon-name>).</article-title> <source>Annales Historico-Naturales Musei Nationalis Hungarici</source> <volume>96</volume>: <fpage>153</fpage>–<lpage>223</lpage>.</mixed-citation></ref><ref id="B15"><mixed-citation xmlns:xlink="http://www.w3.org/1999/xlink" xlink:type="simple">
          <person-group><name name-style="western"><surname>Chen</surname><given-names>XX</given-names></name><name name-style="western"><surname>He</surname><given-names>JH</given-names></name></person-group> (<year>1997</year>) <article-title>Revision of the subfamily <tp:taxon-name><tp:taxon-name-part taxon-name-part-type="subfamily">Rogadinae</tp:taxon-name-part></tp:taxon-name> (<tp:taxon-name><tp:taxon-name-part taxon-name-part-type="order">Hymenoptera</tp:taxon-name-part></tp:taxon-name>: <tp:taxon-name><tp:taxon-name-part taxon-name-part-type="family">Braconidae</tp:taxon-name-part></tp:taxon-name>) from China.</article-title> <source>Zoologische Verhandelingen (Leiden)</source> <volume>308</volume>: <fpage>1</fpage>–<lpage>187</lpage>.</mixed-citation></ref><ref id="B38"><mixed-citation xmlns:xlink="http://www.w3.org/1999/xlink" xlink:type="simple">
          <person-group><name name-style="western"><surname>Morley</surname><given-names>C</given-names></name></person-group> (<year>1916</year>) <article-title>Notes on <tp:taxon-name><tp:taxon-name-part taxon-name-part-type="family">Braconidae</tp:taxon-name-part></tp:taxon-name> XI. The tribe Rhogadides, with additions to the British list.</article-title> <source>Entomologist</source> <volume>49</volume>: <fpage>109</fpage>–<lpage>112</lpage>, <fpage>125</fpage>–<lpage>130</lpage>.</mixed-citation></ref></ref-list></tp:taxon-treatment>
