# Supplementary material for: Revision of the western Palaearctic species of Aleiodes Wesmael (Hymenoptera, Braconidae, Rogadinae). Part 1: Introduction, key to species groups, outlying distinctive species, and revisionary notes on some further species
Source: Zookeys. 2016 Dec 12;(639):1–164. doi: 10.3897/zookeys.639.10893 (PMC5240373; doi:10.3897/zookeys.639.10893)
Supplement: XML Treatment for Aleiodes reticulatus [file zookeys.639.10893-treatment23.xml]

<!DOCTYPE tp:taxon-treatment
  PUBLIC "-//TaxonX//DTD Taxonomic Treatment Publishing DTD v0 20100105//EN" "tax-treatment-NSO.dtd">
<tp:taxon-treatment xmlns:tp="http://www.plazi.org/taxpub"><tp:treatment-meta><kwd-group><label>Taxon classification</label><kwd><named-content content-type="kingdom">Animalia</named-content></kwd><kwd><named-content content-type="order">Hymenoptera</named-content></kwd><kwd><named-content content-type="family">Braconidae</named-content></kwd></kwd-group><mixed-citation publication-type="journal"><person-group><name><surname>van Achterberg</surname><given-names>Cornelis</given-names></name><name><surname>Shaw</surname><given-names>Mark R.</given-names></name></person-group><article-title>Revision of the western Palaearctic species of <italic><tp:taxon-name><tp:taxon-name-part taxon-name-part-type="genus">Aleiodes</tp:taxon-name-part></tp:taxon-name></italic> Wesmael (<tp:taxon-name><tp:taxon-name-part taxon-name-part-type="order">Hymenoptera</tp:taxon-name-part></tp:taxon-name>, <tp:taxon-name><tp:taxon-name-part taxon-name-part-type="family">Braconidae</tp:taxon-name-part></tp:taxon-name>, <tp:taxon-name><tp:taxon-name-part taxon-name-part-type="subfamily">Rogadinae</tp:taxon-name-part></tp:taxon-name>). Part 1: Introduction, key to species groups, outlying distinctive species, and revisionary notes on some further species</article-title><source>Zookeys</source><day>12</day><month>12</month><year>2016</year><volume>2016</volume><issue>639</issue><fpage>1</fpage><lpage>164</lpage><pub-id pub-id-type="doi">10.3897/zookeys.639.10893</pub-id></mixed-citation></tp:treatment-meta><tp:nomenclature><tp:taxon-name>
              <tp:taxon-name-part taxon-name-part-type="genus">Aleiodes</tp:taxon-name-part>
              <tp:taxon-name-part taxon-name-part-type="species">reticulatus</tp:taxon-name-part>
            </tp:taxon-name><tp:taxon-authority>(Noskiewicz, 1956)</tp:taxon-authority><tp:taxon-status xmlns:xlink="http://www.w3.org/1999/xlink" xlink:type="simple">stat. rev.</tp:taxon-status><xref ref-type="fig" rid="F106">Figs 302–304</xref><xref ref-type="fig" rid="F107">, 305–315</xref><tp:nomenclature-citation-list><tp:nomenclature-citation><tp:taxon-name>
                  <tp:taxon-name-part taxon-name-part-type="genus">Rhogas</tp:taxon-name-part> <tp:taxon-name-part taxon-name-part-type="species">reticulatus</tp:taxon-name-part></tp:taxon-name><comment>Noskiewicz, 1956: 176 (examined).</comment></tp:nomenclature-citation><tp:nomenclature-citation><tp:taxon-name>
                  <tp:taxon-name-part taxon-name-part-type="genus">Aleiodes</tp:taxon-name-part> <tp:taxon-name-part taxon-name-part-type="species">reticulatus</tp:taxon-name-part></tp:taxon-name><comment>; <xref ref-type="bibr" rid="B62">Shenefelt 1975</xref>: 1181; <xref ref-type="bibr" rid="B45">Papp 1991</xref>: 96 (as synonym of <tp:taxon-name><tp:taxon-name-part taxon-name-part-type="genus">Aleiodes</tp:taxon-name-part> <tp:taxon-name-part taxon-name-part-type="species">arcticus</tp:taxon-name-part></tp:taxon-name>).</comment></tp:nomenclature-citation></tp:nomenclature-citation-list></tp:nomenclature><tp:treatment-sec sec-type="type material" id="SECID0EIDFM"><title>Type material.</title><p>Holotype, ♀ (<abbrev xmlns:xlink="http://www.w3.org/1999/xlink" content-type="institution" xlink:title="Museum and Institute of Zoology, Polish Academy of Sciences, Warsaw &amp; Łomna-Las" id="ABBRID0EODFM" xlink:type="simple">PAN</abbrev>), “[<bold>Poland</bold>], 15/1 [19]48 <italic><tp:taxon-name><tp:taxon-name-part taxon-name-part-type="genus">Itame</tp:taxon-name-part> <tp:taxon-name-part taxon-name-part-type="species">fulvaria</tp:taxon-name-part></tp:taxon-name></italic> Vill. 1.II.[19]49”, “<italic><tp:taxon-name><tp:taxon-name-part taxon-name-part-type="genus">Rhogas</tp:taxon-name-part></tp:taxon-name></italic> - ♂ <italic><tp:taxon-name><tp:taxon-name-part taxon-name-part-type="species">reticularis</tp:taxon-name-part></tp:taxon-name></italic> [sic] Nosk.”, “Holotyp. (lgz. pnedui)”, “Holotypus ♀ % <italic><tp:taxon-name><tp:taxon-name-part taxon-name-part-type="genus">Rhogas</tp:taxon-name-part> <tp:taxon-name-part taxon-name-part-type="species">reticulatus</tp:taxon-name-part></tp:taxon-name></italic> Nosk. 1956. <xref ref-type="bibr" rid="B42">Papp 1983</xref>”. Paratypes: 1 ♀ (glued on same card as holotype, with one emerged mummy of geometrid (compatible with <italic><tp:taxon-name><tp:taxon-name-part taxon-name-part-type="genus">Macaria</tp:taxon-name-part></tp:taxon-name></italic> sp.) with same labels and “<italic><tp:taxon-name><tp:taxon-name-part taxon-name-part-type="genus">Aleiodes</tp:taxon-name-part></tp:taxon-name></italic> ♀ <italic><tp:taxon-name><tp:taxon-name-part taxon-name-part-type="species">arcticus</tp:taxon-name-part></tp:taxon-name></italic> Th. det. Papp J., 1983”, “Syntypus <italic><tp:taxon-name><tp:taxon-name-part taxon-name-part-type="genus">Rhogas</tp:taxon-name-part> <tp:taxon-name-part taxon-name-part-type="species">reticulatus</tp:taxon-name-part></tp:taxon-name></italic> Noskiewicz 1954”; 2 ♂ “15/1/ [19]48 Karczewski Jędrzejów 15.xii.48”, “<italic><tp:taxon-name><tp:taxon-name-part taxon-name-part-type="genus">Rhogas</tp:taxon-name-part></tp:taxon-name></italic> - ♂ <italic><tp:taxon-name><tp:taxon-name-part taxon-name-part-type="species">reticularis</tp:taxon-name-part></tp:taxon-name></italic> [sic] Nk”, “Allotypus <italic><tp:taxon-name><tp:taxon-name-part taxon-name-part-type="genus">Rhogas</tp:taxon-name-part></tp:taxon-name></italic> ♂ <italic><tp:taxon-name><tp:taxon-name-part taxon-name-part-type="species">reticulatus</tp:taxon-name-part></tp:taxon-name></italic> Nosk. 1956. <xref ref-type="bibr" rid="B42">Papp 1983</xref>”, “<italic><tp:taxon-name><tp:taxon-name-part taxon-name-part-type="genus">Aleiodes</tp:taxon-name-part></tp:taxon-name></italic> ♂ <italic><tp:taxon-name><tp:taxon-name-part taxon-name-part-type="species">arcticus</tp:taxon-name-part></tp:taxon-name></italic> Th. det. Papp J. 1983”, “Syntypus <italic><tp:taxon-name><tp:taxon-name-part taxon-name-part-type="genus">Rhogas</tp:taxon-name-part> <tp:taxon-name-part taxon-name-part-type="species">reticulatus</tp:taxon-name-part></tp:taxon-name></italic> Noskiewicz, 1954”.</p></tp:treatment-sec><tp:treatment-sec sec-type="material" id="SECID0EEIFM"><title>Additional material.</title><p>2 ♀, 2 ♂ (3 <named-content xmlns:xlink="http://www.w3.org/1999/xlink" content-type="dwc:institutional_code" xlink:type="simple">ZISP</named-content>, 1 <named-content xmlns:xlink="http://www.w3.org/1999/xlink" content-type="dwc:institutional_code" xlink:type="simple">NMS</named-content>), *<bold>Belarus</bold>, Zubky, 120 km W of Minsk, ex <italic><tp:taxon-name><tp:taxon-name-part taxon-name-part-type="genus">Macaria</tp:taxon-name-part> <tp:taxon-name-part taxon-name-part-type="species">wauaria</tp:taxon-name-part></tp:taxon-name></italic> on <italic><tp:taxon-name><tp:taxon-name-part taxon-name-part-type="genus">Ribes</tp:taxon-name-part> <tp:taxon-name-part taxon-name-part-type="species">nigrum</tp:taxon-name-part></tp:taxon-name></italic>, em. 1–8.v.1984 (Silvanovich); 1 ♀ (<abbrev xmlns:xlink="http://www.w3.org/1999/xlink" content-type="institution" xlink:title="Senkenberg Deutches Entomologisches Institut, Müncheberg" id="ABBRID0EQJFM" xlink:type="simple">SDEI</abbrev>), *<bold>Germany</bold>, Mecklenburg, Fürstenberg, 21.v.1888 (Konow); 1 ♂ (<abbrev xmlns:xlink="http://www.w3.org/1999/xlink" content-type="institution" xlink:title="Senkenberg Deutches Entomologisches Institut, Müncheberg" id="ABBRID0EXJFM" xlink:type="simple">SDEI</abbrev>) <!--PageBreak-->Germany, Mecklenberg, Kalkhof, 30.iv.1890 (F.W. Konow); 1 ♀ (<named-content xmlns:xlink="http://www.w3.org/1999/xlink" content-type="dwc:institutional_code" xlink:type="simple">NMS</named-content>) Germany, Saxony, Tharandt, Fichtenwald, 18.v.1980 (Walter); 2 ♂ (<named-content xmlns:xlink="http://www.w3.org/1999/xlink" content-type="dwc:institutional_code" xlink:type="simple">NMS</named-content>), <bold>Poland</bold>, Pomeranian, Czarne, ex <italic><tp:taxon-name><tp:taxon-name-part taxon-name-part-type="genus">Macaria</tp:taxon-name-part> <tp:taxon-name-part taxon-name-part-type="species">brunneata</tp:taxon-name-part></tp:taxon-name></italic> on <italic><tp:taxon-name><tp:taxon-name-part taxon-name-part-type="genus">Vaccinium</tp:taxon-name-part> <tp:taxon-name-part taxon-name-part-type="species">myrtillus</tp:taxon-name-part></tp:taxon-name></italic>, coll. 24.v.2014, mummies 27.v.2014, em. 27.iii.2015 (M.R. Shaw); 1 ♂ (<named-content xmlns:xlink="http://www.w3.org/1999/xlink" content-type="dwc:institutional_code" xlink:type="simple">ZISP</named-content>) *<bold>Russia</bold>, Voronezezhskij zapovednik ex geometrid [host mummy compatible with <italic><tp:taxon-name><tp:taxon-name-part taxon-name-part-type="genus">Macaria</tp:taxon-name-part> <tp:taxon-name-part taxon-name-part-type="species">wauaria</tp:taxon-name-part></tp:taxon-name></italic>] on <italic><tp:taxon-name><tp:taxon-name-part taxon-name-part-type="genus">Ribes</tp:taxon-name-part> <tp:taxon-name-part taxon-name-part-type="species">nigrum</tp:taxon-name-part></tp:taxon-name></italic>, 18.iv.1950 (Donvar); 1 ♀ (<named-content xmlns:xlink="http://www.w3.org/1999/xlink" content-type="dwc:institutional_code" xlink:type="simple">ZISP</named-content>) Russia, Rostchino, NW of St Petersburg, 15.vi.1966 (V.I. Tobias). In addition several mummies were obtained from <italic><tp:taxon-name><tp:taxon-name-part taxon-name-part-type="genus">Macaria</tp:taxon-name-part> <tp:taxon-name-part taxon-name-part-type="species">brunneata</tp:taxon-name-part></tp:taxon-name></italic> larvae collected from <italic><tp:taxon-name><tp:taxon-name-part taxon-name-part-type="genus">Vaccinium</tp:taxon-name-part> <tp:taxon-name-part taxon-name-part-type="species">myrtillus</tp:taxon-name-part></tp:taxon-name></italic> in Polish conifer forests in v. 2014, both at the type locality (Kielce: Jędrzejów, Lasków forest), and also at Ruciane-Nida (Warmian-Masurian) and Biebrza (Podalaskie), but the adults failed to develop (mummies in <named-content xmlns:xlink="http://www.w3.org/1999/xlink" content-type="dwc:institutional_code" xlink:type="simple">NMS</named-content>).</p></tp:treatment-sec><tp:treatment-sec sec-type="Molecular data" id="SECID0EGNFM"><title>Molecular data.</title><p>MRS808 (Poland <ext-link xmlns:xlink="http://www.w3.org/1999/xlink" ext-link-type="gen" xlink:href="KU682262" xlink:type="simple">KU682262</ext-link>, CO1).</p></tp:treatment-sec><tp:treatment-sec sec-type="biology" id="SECID0ERNFM"><title>Biology.</title><p>The type series was reared in Poland from the ennomine gemetrid <italic><tp:taxon-name><tp:taxon-name-part taxon-name-part-type="genus">Macaria</tp:taxon-name-part> <tp:taxon-name-part taxon-name-part-type="species">brunneata</tp:taxon-name-part></tp:taxon-name></italic> (Thunberg) (3 ♀, 3 ♂) feeding on <italic><tp:taxon-name><tp:taxon-name-part taxon-name-part-type="genus">Vaccinius</tp:taxon-name-part> <tp:taxon-name-part taxon-name-part-type="species">myrtillus</tp:taxon-name-part></tp:taxon-name></italic> - and supposedly also <italic><tp:taxon-name><tp:taxon-name-part taxon-name-part-type="genus">Arctia</tp:taxon-name-part> <tp:taxon-name-part taxon-name-part-type="species">caja</tp:taxon-name-part></tp:taxon-name></italic> (Linnaeus) (1 ♂) collected from the same plant, but we discount that as a presumed error (the specimen can no longer be found in <abbrev xmlns:xlink="http://www.w3.org/1999/xlink" content-type="institution" xlink:title="Museum and Institute of Zoology, Polish Academy of Sciences, Warsaw &amp; Łomna-Las" id="ABBRID0EVOFM" xlink:type="simple">PAN</abbrev>, its supposed depository). It is not surprising to add <italic><tp:taxon-name><tp:taxon-name-part taxon-name-part-type="genus">Macaria</tp:taxon-name-part> <tp:taxon-name-part taxon-name-part-type="species">wauaria</tp:taxon-name-part></tp:taxon-name></italic> (Linnaeus) (4:1 [Belarus]; Silvanovich) and another possibly from this host (Russia) to the known host range, especially as these two <italic><tp:taxon-name><tp:taxon-name-part taxon-name-part-type="genus">Macaria</tp:taxon-name-part></tp:taxon-name></italic> species both overwinter in the egg stage (unlike many others). From material recently obtained from <italic><tp:taxon-name><tp:taxon-name-part taxon-name-part-type="genus">Macaria</tp:taxon-name-part> <tp:taxon-name-part taxon-name-part-type="species">brunneata</tp:taxon-name-part></tp:taxon-name></italic> in the type locality and five other sites in Poland (M.R. Shaw), it is clear that <italic><tp:taxon-name><tp:taxon-name-part taxon-name-part-type="genus">Aleiodes</tp:taxon-name-part> <tp:taxon-name-part taxon-name-part-type="species">reticulatus</tp:taxon-name-part></tp:taxon-name></italic> is a regular univoltine parasitoid of <italic><tp:taxon-name><tp:taxon-name-part taxon-name-part-type="genus">Macaria</tp:taxon-name-part> <tp:taxon-name-part taxon-name-part-type="species">brunneata</tp:taxon-name-part></tp:taxon-name></italic> feeding on <italic><tp:taxon-name><tp:taxon-name-part taxon-name-part-type="genus">Vaccinium</tp:taxon-name-part> <tp:taxon-name-part taxon-name-part-type="species">myrtillus</tp:taxon-name-part></tp:taxon-name></italic> growing as understory in conifer forests especially on infertile sandy soils (on one of the German specimens “Fichtenwald” translates as spruce forest), flying in early spring (April and May) which is no doubt why it has remained poorly understood until now. The small mummy (Fig. <xref ref-type="fig" rid="F106">303</xref>) forms at about the end of May and is firmly glued to a twig of the foodplant well below the crown, or frequently on twigs and conifer needles in the litter. It is brownish grey, with a dark brown posterodorsal patch corresponding to the site of eventual adult emergence, and rather short, broad and dorsally elevated. After summer diapause <italic><tp:taxon-name><tp:taxon-name-part taxon-name-part-type="genus">Aleiodes</tp:taxon-name-part> <tp:taxon-name-part taxon-name-part-type="species">reticulatus</tp:taxon-name-part></tp:taxon-name></italic> overwinters as a prepupa (without defaecation but with well-formed eyes: ascertained by opening a mummy with living contents in December).</p><fig id="F106" position="float" orientation="portrait"><label>Figures 302–304.</label><caption><p>
          <italic><tp:taxon-name><tp:taxon-name-part taxon-name-part-type="genus">Aleiodes</tp:taxon-name-part> <tp:taxon-name-part taxon-name-part-type="species">reticulatus</tp:taxon-name-part></tp:taxon-name></italic> (Noskiewicz), ♀, Russia, Rostchino, but <bold>304</bold> from Poland. <bold>302</bold> habitus lateral <bold>303</bold> mummy of cf. <italic><tp:taxon-name><tp:taxon-name-part taxon-name-part-type="genus">Macaria</tp:taxon-name-part> <tp:taxon-name-part taxon-name-part-type="species">wauaria</tp:taxon-name-part></tp:taxon-name></italic> (Linnaeus) <bold>304</bold> mummy of <italic><tp:taxon-name><tp:taxon-name-part taxon-name-part-type="genus">Macaria</tp:taxon-name-part> <tp:taxon-name-part taxon-name-part-type="species">brunneata</tp:taxon-name-part></tp:taxon-name></italic> (Thunberg) forming, at end will resemble 303.</p></caption><graphic xmlns:xlink="http://www.w3.org/1999/xlink" xlink:href="zookeys-639-001-g106.jpg" position="float" orientation="portrait" xlink:type="simple" id="oo_114640.jpg"/></fig></tp:treatment-sec><tp:treatment-sec sec-type="diagnosis" id="SECID0EXSFM"><title>Diagnosis.</title><p>Maximum width of hypoclypeal depression 0.4 × minimum width of face (Fig. <xref ref-type="fig" rid="F107">311</xref>); OOL twice diameter of posterior ocellus; mesoscutum, orbita and malar space black; precoxal sulcus granulate; trochanters, trochantelli and pterostigma largely black(ish); mesoscutum with a fine longitudinal carina on mesoscutum medio-posteriorly and more or less anteriorly, but sometimes absent; apical half of marginal cell of hind wing parallel-sided or slightly widened; vein M+CU1 of fore wing apically above level of vein 2-CU1 (Fig. <xref ref-type="fig" rid="F107">305</xref>); vein r of fore wing 0.9–1.1 × as long as vein 3-SR (Fig. <xref ref-type="fig" rid="F107">305</xref>); vein 1-SR of fore wing slightly angled with vein 1-M; all femora and tibiae dark reddish brown; fore and hind femora moderately stout (Figs <xref ref-type="fig" rid="F107">313–314</xref>); fourth metasomal tergite curved posteriorly in dorsal view (Fig. <xref ref-type="fig" rid="F107">308</xref>), its lateral crease distinct and following tergites more or less retracted (Fig. <xref ref-type="fig" rid="F106">302</xref>); length of fore wing 3.9–4.7 mm.</p><fig id="F107" position="float" orientation="portrait"><label>Figures 305–315.</label><caption><p>
          <italic><tp:taxon-name><tp:taxon-name-part taxon-name-part-type="genus">Aleiodes</tp:taxon-name-part> <tp:taxon-name-part taxon-name-part-type="species">reticulatus</tp:taxon-name-part></tp:taxon-name></italic> (Noskiewicz), ♀, Russia, Rostchino. <bold>305</bold> wings <bold>306</bold> mesosoma dorsal <bold>307</bold> mesosoma lateral <bold>308</bold> metasoma dorsal <bold>309</bold> antenna (tip absent) <bold>310</bold> basal segments of antenna <bold>311</bold> head anterior <bold>312</bold> head lateral <bold>313</bold> fore femur lateral <bold>314</bold> hind leg lateral <bold>315</bold> head dorsal.</p></caption><graphic xmlns:xlink="http://www.w3.org/1999/xlink" xlink:href="zookeys-639-001-g107.jpg" position="float" orientation="portrait" xlink:type="simple" id="oo_114641.jpg"/></fig><!--PageBreak--><!--PageBreak--></tp:treatment-sec><tp:treatment-sec sec-type="description" id="SECID0EMVFM"><title>Description.</title><p>Redescribed ♀ (<named-content xmlns:xlink="http://www.w3.org/1999/xlink" content-type="dwc:institutional_code" xlink:type="simple">NMS</named-content>) from Zubky (Belarus), length of fore wing 4.7 mm, of body 5.1 mm.</p><p>
              <italic>Head.</italic> Apical antennal segments missing, remaining 37 segments, length of antenna about as long as fore wing, its subbasal segments about 1.2 × as long as wide; frons mainly superficially granulate and with some rugae anteriorly, weakly shiny; OOL twice diameter of posterior ocellus and granulate as is vertex, with satin sheen; clypeus weakly convex, narrow and coriaceous; ventral margin of clypeus thick and depressed (Fig. <xref ref-type="fig" rid="F107">312</xref>); width of hypoclypeal depression 0.4 × minimum width of face (Fig. <xref ref-type="fig" rid="F107">311</xref>) and face mainly coriaceous with some rugulae dorsally and long setae; length of eye 1.1 × temple in dorsal view and temple sub-parallel-sided behind eye (Fig. <xref ref-type="fig" rid="F107">315</xref>); occiput behind stemmaticum granulate and occipital carina nearly complete ventrally and narrowly interrupted dorsally; clypeus near lower level of eyes (Fig. <xref ref-type="fig" rid="F107">311</xref>); length of malar space 0.6 × height of eye in lateral view; eyes somewhat protruding (Figs <xref ref-type="fig" rid="F107">311–312</xref>, <xref ref-type="fig" rid="F107">315</xref>).</p><p>
              <italic>Mesosoma.</italic> Mesoscutal lobes largely granulate-coriaceous, matt and medio-posteriorly rugose, middle lobe with a complete longitudinal carina, but weakly developed anteriorly (Fig. <xref ref-type="fig" rid="F107">306</xref>); notauli narrow, rather shallow and finely crenulate; prepectal carina narrow lamelliform medio-ventrally, not reaching anterior border of mesopleuron; precoxal area of mesopleuron granulate; mesopleuron above precoxal area (except large smooth and shiny speculum) granulate, but dorsally finely rugose; medially metapleuron granulate and with some rugae, rather shiny; mesosternal sulcus narrow and rather shallow; mesosternum rounded posteriorly; scutellum moderately convex, shallowly impressed medio-anteriorly, mainly granulate and non-carinate laterally; propodeum rather directly lowered posteriorly and granulate-rugose, median carina complete, without tubercles.</p><p>
              <italic>Wings.</italic> Fore wing: r nearly as long as 3-SR (Fig. <xref ref-type="fig" rid="F107">305</xref>); 1-CU1 oblique, 0.3 × as long as 2-CU1; r-m 0.8 × 2-SR, and 0.9 × 3-SR; second submarginal cell rather short (Fig. <xref ref-type="fig" rid="F107">305</xref>); vein M+CU1 of fore wing apically above level of vein 2-CU1 (Fig. <xref ref-type="fig" rid="F107">305</xref>); vein 1-SR of fore wing slightly angled with vein 1-M; cu-a slightly oblique, not parallel with CU1b; 1-M nearly straight posteriorly. Hind wing: apical half of marginal cell slightly widened apically (Fig. <xref ref-type="fig" rid="F107">305</xref>); 2-SC+R short and longitudinal; m-cu present, pigmented; M+CU:1-M = 25:14; 1r-m slightly oblique and 0.6 × as long as 1-M.</p><p>
              <italic>Legs.</italic> Tarsal claws setose; hind coxa granulate-coriaceous, with satin sheen and nearly reaching apex of first tergite; hind trochantellus 1.8 × longer ventrally than wide; length of fore and hind femora 5.3 and 4.5 × their width, respectively (Figs <xref ref-type="fig" rid="F107">313–314</xref>); inner apex of hind tibia without comb; length of inner hind spur 0.4 × hind basitarsus.</p><p>
              <italic>Metasoma.</italic> First tergite 0.7 × as long as wide posteriorly, convex and latero-posteriorly non-lamelliform; first–second tergites finely and densely irregularly rugulose and with median carina (Fig. <xref ref-type="fig" rid="F107">308</xref>); medio-basal area of second tergite absent; second suture medium-sized, deep and distinctly crenulate; third tergite with median carina (but obsolescent posteriorly), third–fourth tergites very finely rugulose-coriaceous; fourth tergite convex medially and apically; fourth tergite with sharp lateral crease; remainder of metasoma largely retracted; ovipositor sheath truncate apically and moderately setose.</p><!--PageBreak--><p>
              <italic>Colour.</italic> Black (including coxae); palpi basally, tegulae, pterostigma, veins, trochanters, middle and hind femora dorso-apically and more or less trochantelli dark brown; remainder of palpi and legs brown; wing membrane slightly infuscate, especially near basal veins.</p><p>
              <italic>Variation</italic>. Antennal segments of ♀ 40(1), 41(1), 43(1), 44(1); of ♂ 40(1), 42(1), 43(3), 44(3); male has shape of head just like the examined specimens of true <italic><tp:taxon-name><tp:taxon-name-part taxon-name-part-type="genus">Aleiodes</tp:taxon-name-part> <tp:taxon-name-part taxon-name-part-type="species">arcticus</tp:taxon-name-part></tp:taxon-name></italic> but females have the temple slightly longer and more narrowed; mesoscutum black but one ♀ vaguely brownish near origin of notauli; pale parts of legs brown or orange brown; mesopleuron black or more or less brownish.</p></tp:treatment-sec><tp:treatment-sec sec-type="notes" id="SECID0ENZFM"><title>Note.</title><p>This species is very close to <italic><tp:taxon-name><tp:taxon-name-part taxon-name-part-type="genus">Aleiodes</tp:taxon-name-part> <tp:taxon-name-part taxon-name-part-type="species">arcticus</tp:taxon-name-part></tp:taxon-name></italic> but, in addition to small morphological differences, the fact that <italic><tp:taxon-name><tp:taxon-name-part taxon-name-part-type="genus">Aleiodes</tp:taxon-name-part> <tp:taxon-name-part taxon-name-part-type="species">reticulatus</tp:taxon-name-part></tp:taxon-name></italic> is a lowland species while <italic><tp:taxon-name><tp:taxon-name-part taxon-name-part-type="genus">Aleiodes</tp:taxon-name-part> <tp:taxon-name-part taxon-name-part-type="species">arcticus</tp:taxon-name-part></tp:taxon-name></italic> is boreo-alpine is also regarded as significant.</p></tp:treatment-sec><ref-list><ref id="B62"><mixed-citation xmlns:xlink="http://www.w3.org/1999/xlink" xlink:type="simple">
          <person-group><name name-style="western"><surname>Shenefelt</surname><given-names>RD</given-names></name></person-group> (<year>1975</year>) <article-title><tp:taxon-name><tp:taxon-name-part taxon-name-part-type="family">Braconidae</tp:taxon-name-part></tp:taxon-name> 8. <tp:taxon-name><tp:taxon-name-part taxon-name-part-type="subfamily">Exothecinae</tp:taxon-name-part></tp:taxon-name>, <tp:taxon-name><tp:taxon-name-part taxon-name-part-type="subfamily">Rogadinae</tp:taxon-name-part></tp:taxon-name>.</article-title> <source>Hymenopterorum Catalogus (nova editio)</source> <volume>12</volume>: <fpage>1115</fpage>–<lpage>1262</lpage>.</mixed-citation></ref><ref id="B45"><mixed-citation xmlns:xlink="http://www.w3.org/1999/xlink" xlink:type="simple">
          <person-group><name name-style="western"><surname>Papp</surname><given-names>J</given-names></name></person-group> (<year>1991</year>) <article-title>Parasitic wasps of the superfamily <tp:taxon-name><tp:taxon-name-part taxon-name-part-type="superfamily">Ichneumonoidea</tp:taxon-name-part></tp:taxon-name>. <tp:taxon-name><tp:taxon-name-part taxon-name-part-type="family">Braconidae</tp:taxon-name-part></tp:taxon-name>. 18. <tp:taxon-name><tp:taxon-name-part taxon-name-part-type="subfamily">Doryctinae</tp:taxon-name-part></tp:taxon-name>. 19. <tp:taxon-name><tp:taxon-name-part taxon-name-part-type="subfamily">Rogadinae</tp:taxon-name-part></tp:taxon-name>.</article-title> <source>Magyarorszag Allatvilaga [Fauna Hungariae]</source> <volume>167</volume>: <fpage>1</fpage>–<lpage>122</lpage>.</mixed-citation></ref><ref id="B42"><mixed-citation xmlns:xlink="http://www.w3.org/1999/xlink" xlink:type="simple">
          <person-group><name name-style="western"><surname>Papp</surname><given-names>J</given-names></name></person-group> (<year>1983</year>) <article-title>A survey of the Braconid fauna of the Hortobágy National Park (<tp:taxon-name><tp:taxon-name-part taxon-name-part-type="order">Hymenoptera</tp:taxon-name-part></tp:taxon-name>, <tp:taxon-name><tp:taxon-name-part taxon-name-part-type="family">Braconidae</tp:taxon-name-part></tp:taxon-name>), II.</article-title> In: <person-group><name name-style="western"><surname>Mahunka</surname><given-names>S</given-names></name></person-group> (<role>Ed.</role>) <source>The Fauna of the Hortobágy National Park</source>. <volume>II</volume>. <publisher-name>Budapest</publisher-name>, <fpage>315</fpage>–<lpage>337</lpage>.</mixed-citation></ref></ref-list></tp:taxon-treatment>
