# Supplementary material for: Revision of the western Palaearctic species of Aleiodes Wesmael (Hymenoptera, Braconidae, Rogadinae). Part 1: Introduction, key to species groups, outlying distinctive species, and revisionary notes on some further species
Source: Zookeys. 2016 Dec 12;(639):1–164. doi: 10.3897/zookeys.639.10893 (PMC5240373; doi:10.3897/zookeys.639.10893)
Supplement: XML Treatment for Aleiodes ryrholmi [file zookeys.639.10893-treatment24.xml]

<!DOCTYPE tp:taxon-treatment
  PUBLIC "-//TaxonX//DTD Taxonomic Treatment Publishing DTD v0 20100105//EN" "tax-treatment-NSO.dtd">
<tp:taxon-treatment xmlns:tp="http://www.plazi.org/taxpub"><tp:treatment-meta><kwd-group><label>Taxon classification</label><kwd><named-content content-type="kingdom">Animalia</named-content></kwd><kwd><named-content content-type="order">Hymenoptera</named-content></kwd><kwd><named-content content-type="family">Braconidae</named-content></kwd></kwd-group><mixed-citation publication-type="journal"><person-group><name><surname>van Achterberg</surname><given-names>Cornelis</given-names></name><name><surname>Shaw</surname><given-names>Mark R.</given-names></name></person-group><article-title>Revision of the western Palaearctic species of <italic><tp:taxon-name><tp:taxon-name-part taxon-name-part-type="genus">Aleiodes</tp:taxon-name-part></tp:taxon-name></italic> Wesmael (<tp:taxon-name><tp:taxon-name-part taxon-name-part-type="order">Hymenoptera</tp:taxon-name-part></tp:taxon-name>, <tp:taxon-name><tp:taxon-name-part taxon-name-part-type="family">Braconidae</tp:taxon-name-part></tp:taxon-name>, <tp:taxon-name><tp:taxon-name-part taxon-name-part-type="subfamily">Rogadinae</tp:taxon-name-part></tp:taxon-name>). Part 1: Introduction, key to species groups, outlying distinctive species, and revisionary notes on some further species</article-title><source>Zookeys</source><day>12</day><month>12</month><year>2016</year><volume>2016</volume><issue>639</issue><fpage>1</fpage><lpage>164</lpage><pub-id pub-id-type="doi">10.3897/zookeys.639.10893</pub-id></mixed-citation></tp:treatment-meta><tp:nomenclature><tp:taxon-name>
              <tp:taxon-name-part taxon-name-part-type="genus">Aleiodes</tp:taxon-name-part>
              <tp:taxon-name-part taxon-name-part-type="species">ryrholmi</tp:taxon-name-part>
              <object-id xmlns:xlink="http://www.w3.org/1999/xlink" content-type="zoobank" xlink:type="simple">http://zoobank.org/2ED2733A-AA4C-4ECD-9A56-983CA62F5B10</object-id>
            </tp:taxon-name><tp:taxon-status xmlns:xlink="http://www.w3.org/1999/xlink" xlink:type="simple">sp. n.</tp:taxon-status><xref ref-type="fig" rid="F108">Figs 316</xref><xref ref-type="fig" rid="F109">, 317–327</xref><!--PageBreak--></tp:nomenclature><tp:treatment-sec sec-type="type material" id="SECID0E52FM"><title>Type material.</title><p>Holotype, ♀ (<named-content xmlns:xlink="http://www.w3.org/1999/xlink" content-type="dwc:institutional_code" xlink:type="simple">NMS</named-content>, Edinburgh), “<bold>Sweden</bold>: Hr., Sveg, Duvberg, 16.vii.–12.viii.2004, N. Ryrholm, NMSZ 2004.167”, “MRS <italic><tp:taxon-name><tp:taxon-name-part taxon-name-part-type="genus">Aleiodes</tp:taxon-name-part></tp:taxon-name></italic> DNA 395”.</p></tp:treatment-sec><tp:treatment-sec sec-type="Molecular data" id="SECID0EZ3FM"><title>Molecular data.</title><p>MRS395 (Sweden <ext-link xmlns:xlink="http://www.w3.org/1999/xlink" ext-link-type="gen" xlink:href="JF962792" xlink:type="simple">JF962792</ext-link>, CO1).</p></tp:treatment-sec><tp:treatment-sec sec-type="biology" id="SECID0EE4FM"><title>Biology.</title><p>Unknown.</p></tp:treatment-sec><tp:treatment-sec sec-type="diagnosis" id="SECID0EJ4FM"><title>Diagnosis.</title><p>Antennal segments of ♀ about 40, of ♂ unknown; head strongly directly narrowed behind eyes (Fig. <xref ref-type="fig" rid="F109">324</xref>); OOL 0.6 × diameter of posterior ocellus; length of malar space of ♀ 0.35 × height of eye in lateral view (Fig. <xref ref-type="fig" rid="F109">325</xref>); palpi mainly dark brown; face superficially rugulose (Fig. <xref ref-type="fig" rid="F109">323</xref>); occipital carina interrupted dorsally and complete ventrally (Figs <xref ref-type="fig" rid="F109">324–325</xref>); eye about 4.5 × as long as temple in dorsal view (Fig. <xref ref-type="fig" rid="F109">324</xref>); face black; POL 0.6 × as wide as diameter of posterior ocellus (Fig. <xref ref-type="fig" rid="F109">324</xref>); mesoscutum entirely black (Fig. <xref ref-type="fig" rid="F109">319</xref>); medio-posterior depression of metanotum rather narrow (Fig. <xref ref-type="fig" rid="F109">319</xref>); mesosternum and precoxal sulcus superficially granulate and with satin sheen; vein 2-CU1 of fore wing about twice vein 1-CU1 (Fig. <xref ref-type="fig" rid="F109">317</xref>); vein cu-a of fore wing inclivous; vein 1-SR narrow and linearly connected to vein 1-M and vein 1-M straight (Fig. <xref ref-type="fig" rid="F109">317</xref>); hind femur stout (Fig. <xref ref-type="fig" rid="F109">321</xref>); pale area of second metasomal tergite narrow (Fig. <xref ref-type="fig" rid="F109">320</xref>); fourth tergite largely (superficially) coriaceous and shiny; length of fore wing about 4.5 mm. Very similar to <italic><tp:taxon-name><tp:taxon-name-part taxon-name-part-type="genus">Aleiodes</tp:taxon-name-part> <tp:taxon-name-part taxon-name-part-type="species">cantherius</tp:taxon-name-part></tp:taxon-name></italic> (Lyle), but the new species has a much darker body, larger ocelli and superficially sculptured face.</p><fig id="F108" position="float" orientation="portrait"><label>Figure 316.</label><caption><p>
          <italic><tp:taxon-name><tp:taxon-name-part taxon-name-part-type="genus">Aleiodes</tp:taxon-name-part> <tp:taxon-name-part taxon-name-part-type="species">ryrholmi</tp:taxon-name-part></tp:taxon-name></italic> sp. n., ♀, holotype, habitus lateral.</p></caption><graphic xmlns:xlink="http://www.w3.org/1999/xlink" xlink:href="zookeys-639-001-g108.jpg" position="float" orientation="portrait" xlink:type="simple" id="oo_114643.jpg"/></fig><fig id="F109" position="float" orientation="portrait"><label>Figures 317–327.</label><caption><p>
          <italic><tp:taxon-name><tp:taxon-name-part taxon-name-part-type="genus">Aleiodes</tp:taxon-name-part> <tp:taxon-name-part taxon-name-part-type="species">ryrholmi</tp:taxon-name-part></tp:taxon-name></italic> sp. n., ♀, holotype. <bold>317</bold> wings <bold>318</bold> mesosoma lateral <bold>319</bold> mesosoma dorsal <bold>320</bold> propodeum and metasoma dorsal <bold>321</bold> hind leg lateral <bold>322</bold> fore femur lateral <bold>323</bold> head anterior <bold>324</bold> head dorsal <bold>325</bold> head lateral <bold>326</bold> basal segments of antenna <bold>327</bold> apical segments of antenna.</p></caption><graphic xmlns:xlink="http://www.w3.org/1999/xlink" xlink:href="zookeys-639-001-g109.jpg" position="float" orientation="portrait" xlink:type="simple" id="oo_114644.jpg"/></fig></tp:treatment-sec><tp:treatment-sec sec-type="description" id="SECID0ERBGM"><title>Description.</title><p>Holotype, ♀, length of fore wing 4.4 mm, of body 4.9 mm.</p><p>
              <italic>Head.</italic> Antennal segments 40, length of antenna 1.2 × fore wing, basal segments rather robust (Fig. <xref ref-type="fig" rid="F109">326</xref>), its subapical segments about 2.3 × as long as wide (Fig. <xref ref-type="fig" rid="F109">327</xref>) and scapus in lateral view oblique apically; frons granulate and rather shiny; OOL and POL 0.6 and 0.6 × diameter of posterior ocellus, respectively, and granulate; vertex coriaceous, with satin sheen; clypeus rather high, convex, coriaceous, 0.4 × as wide as face; ventral margin of clypeus thick (Fig. <xref ref-type="fig" rid="F109">325</xref>); width of hypoclypeal depression <!--PageBreak-->0.35 × minimum width of face (Fig. <xref ref-type="fig" rid="F109">323</xref>) and face mainly granulate, dorsally superficially rugulose; length of eye 4.5 × temple in dorsal view and temple directly narrowed behind eye; occiput behind stemmaticum mainly granulate-coriaceous and occipital carina widely interrupted medio-dorsally and nearly complete ventrally (Fig. <xref ref-type="fig" rid="F109">325</xref>); clypeus above lower level of eyes (Fig. <xref ref-type="fig" rid="F109">323</xref>); length of malar space 0.35 × height of eye in lateral view; eyes protuberant (Figs <xref ref-type="fig" rid="F109">323–325</xref>).</p><p>
              <italic>Mesosoma.</italic> Mesoscutal lobes very finely granulate-coriaceous, with satin sheen, but medio-posteriorly rugulose; notauli narrow, shallow and anterior half largely smooth; prepectal carina narrow lamelliform medio-ventrally, nearly reaching anterior border of mesopleuron and latero-ventrally curved; precoxal area of mesopleuron granulate and shiny; mesopleuron above precoxal area (except large smooth and shiny speculum) superficially granulate, but dorsally rugose; medially metapleuron nearly smooth, superficially granulate, shiny; mesosternal sulcus narrow and rather deep, smooth, without carina posteriorly; mesosternum rather angulate posteriorly; scutellum finely coriaceous and non-carinate laterally; lunula (= smooth lateral part of scutellum) wide medially; medio-posterior depression of metanotum rather narrow (Fig. <xref ref-type="fig" rid="F109">319</xref>); dorsal <!--PageBreak--><!--PageBreak-->face of propodeum medium-sized, convex and coriaceous, but posteriorly with some carinae and smooth in between, without tubercles, median carina complete.</p><p>
              <italic>Wings.</italic> Fore wing: r 0.55 × 3-SR (Fig. <xref ref-type="fig" rid="F109">317</xref>); 1-CU1 horizontal and slender, 0.55 × as long as 2-CU1; r-m 0.8 × 2-SR, and 0.5 × 3-SR; second submarginal cell elongate (Fig. <xref ref-type="fig" rid="F109">317</xref>); 1-SR slightly angled to 1-M and slender; cu-a inclivous, subparallel with CU1b, straight; 1-M slightly curved. Hind wing: apical half of marginal cell parallel-sided or nearly so (Fig. <xref ref-type="fig" rid="F109">317</xref>); 2-SC+R longitudinal; m-cu present as weakly pigmented fold; M+CU:1-M = 10:7; 1r-m 0.7 × 1-M.</p><p>
              <italic>Legs.</italic> Tarsal claws yellowish setose; hind coxa superficially finely coriaceous, rather shiny; hind trochantellus 2.2 × longer ventrally than wide; length of fore and hind femora 5.2 and 3.9 × their width, respectively (Figs <xref ref-type="fig" rid="F109">321–322</xref>); inner apex of hind tibia without distinct comb; length of inner hind spur 0.4 × hind basitarsus.</p><p>
              <italic>Metasoma.</italic> First tergite as long as wide posteriorly, flattened and latero-anteriorly lamelliform near dorsope; first–second tergites and base of third tergite mainly coriaceous with superficial rugulosity, and with median carina weakly developed on apical half of first tergite and middle of second tergite; second tergite 0.9 × longer than wide basally and 1.3 × as long as third tergite (Fig. <xref ref-type="fig" rid="F109">320</xref>); medio-basal area of second tergite minute; second suture rather deep and distinctly crenulate; remainder of metasoma largely smooth and shiny; fourth tergite without sharp lateral crease; ovipositor sheath largely densely setose and apically truncate.</p><p>
              <italic>Colour.</italic> Black; antenna, palpi, basal two-thirds of third tergite, apices of femora, bases of tibiae and hind coxa dark brown; pronotum postero-dorsally, trochanters, trochantelli and tegulae pale yellowish; fore and middle coxae, remainder of tibiae and tarsi brown; orbita (except ventrally and sides of face), femora (except apically), first tergite medio-apically, second tergite narrowly medially, apical third of third and following tergites mainly orange brown (Fig. <xref ref-type="fig" rid="F109">320</xref>); pterostigma and veins dark brown; wing membrane slightly infuscate.</p></tp:treatment-sec><tp:treatment-sec sec-type="etymology" id="SECID0EDFGM"><title>Etymology.</title><p>This species from Sweden is named after the collector of the type specimen, Swedish lepidopterist Nils Ryrholm, whose generous donations of Swedish parasitic wasps to the <named-content xmlns:xlink="http://www.w3.org/1999/xlink" content-type="dwc:institutional_code" xlink:type="simple">NMS</named-content> collection have enriched it greatly.</p></tp:treatment-sec><tp:treatment-sec sec-type="distribution" id="SECID0ERFGM"><title>Distribution.</title><p>*Sweden.</p></tp:treatment-sec></tp:taxon-treatment>
