# Supplementary material for: Revision of the western Palaearctic species of Aleiodes Wesmael (Hymenoptera, Braconidae, Rogadinae). Part 1: Introduction, key to species groups, outlying distinctive species, and revisionary notes on some further species
Source: Zookeys. 2016 Dec 12;(639):1–164. doi: 10.3897/zookeys.639.10893 (PMC5240373; doi:10.3897/zookeys.639.10893)
Supplement: XML Treatment for “Aleiodes seriatus (Herrich-Schäffer, 1838)” sensu lato [file zookeys.639.10893-treatment25.xml]

<!DOCTYPE tp:taxon-treatment
  PUBLIC "-//TaxonX//DTD Taxonomic Treatment Publishing DTD v0 20100105//EN" "tax-treatment-NSO.dtd">
<tp:taxon-treatment xmlns:tp="http://www.plazi.org/taxpub"><tp:treatment-meta><kwd-group><label>Taxon classification</label><kwd><named-content content-type="kingdom">Animalia</named-content></kwd><kwd><named-content content-type="order">Hymenoptera</named-content></kwd><kwd><named-content content-type="family">Braconidae</named-content></kwd></kwd-group><mixed-citation publication-type="journal"><person-group><name><surname>van Achterberg</surname><given-names>Cornelis</given-names></name><name><surname>Shaw</surname><given-names>Mark R.</given-names></name></person-group><article-title>Revision of the western Palaearctic species of <italic><tp:taxon-name><tp:taxon-name-part taxon-name-part-type="genus">Aleiodes</tp:taxon-name-part></tp:taxon-name></italic> Wesmael (<tp:taxon-name><tp:taxon-name-part taxon-name-part-type="order">Hymenoptera</tp:taxon-name-part></tp:taxon-name>, <tp:taxon-name><tp:taxon-name-part taxon-name-part-type="family">Braconidae</tp:taxon-name-part></tp:taxon-name>, <tp:taxon-name><tp:taxon-name-part taxon-name-part-type="subfamily">Rogadinae</tp:taxon-name-part></tp:taxon-name>). Part 1: Introduction, key to species groups, outlying distinctive species, and revisionary notes on some further species</article-title><source>Zookeys</source><day>12</day><month>12</month><year>2016</year><volume>2016</volume><issue>639</issue><fpage>1</fpage><lpage>164</lpage><pub-id pub-id-type="doi">10.3897/zookeys.639.10893</pub-id></mixed-citation></tp:treatment-meta><tp:nomenclature><tp:taxon-name>“<tp:taxon-name-part taxon-name-part-type="genus">Aleiodes</tp:taxon-name-part> <tp:taxon-name-part taxon-name-part-type="species">seriatus</tp:taxon-name-part> <tp:taxon-name-part taxon-name-part-type="authority">(Herrich-Schäffer, 1838)</tp:taxon-name-part>” <tp:taxon-name-part taxon-name-part-type="sensu">sensu lato</tp:taxon-name-part></tp:taxon-name><xref ref-type="fig" rid="F110">Figs 328</xref><xref ref-type="fig" rid="F111">, 329–340</xref><tp:nomenclature-citation-list><tp:nomenclature-citation><tp:taxon-name>
                  <tp:taxon-name-part taxon-name-part-type="genus">Rogas</tp:taxon-name-part> <tp:taxon-name-part taxon-name-part-type="species">seriatus</tp:taxon-name-part></tp:taxon-name><comment>Herrich-Schäffer, 1838: 156–12, Fig. [type series lost].</comment></tp:nomenclature-citation><tp:nomenclature-citation><tp:taxon-name>
                  <tp:taxon-name-part taxon-name-part-type="genus">Aleiodes</tp:taxon-name-part> <tp:taxon-name-part taxon-name-part-type="species">seriatus</tp:taxon-name-part></tp:taxon-name><comment>; <xref ref-type="bibr" rid="B45">Papp 1991</xref>: 107; <xref ref-type="bibr" rid="B11">Belokobylskij et al. 2003</xref>: 399.</comment></tp:nomenclature-citation><tp:nomenclature-citation><tp:taxon-name>
                  <tp:taxon-name-part taxon-name-part-type="genus">Aleiodes</tp:taxon-name-part> <tp:taxon-name-part taxon-name-part-type="species">vittiger</tp:taxon-name-part></tp:taxon-name><comment>Wesmael, 1838: 112; <xref ref-type="bibr" rid="B62">Shenefelt 1975</xref>: 1185; <xref ref-type="bibr" rid="B45">Papp 1991</xref>: 107; <xref ref-type="bibr" rid="B11">Belokobylskij et al. 2003</xref>: 399 (as synonym of <tp:taxon-name><tp:taxon-name-part taxon-name-part-type="genus">Aleiodes</tp:taxon-name-part> <tp:taxon-name-part taxon-name-part-type="species">seriatus</tp:taxon-name-part></tp:taxon-name>) [examined].</comment></tp:nomenclature-citation><tp:nomenclature-citation><tp:taxon-name>
                  <tp:taxon-name-part taxon-name-part-type="genus">Rogas</tp:taxon-name-part> <tp:taxon-name-part taxon-name-part-type="species">kuslitzkyi</tp:taxon-name-part></tp:taxon-name><comment>Tobias, 1976: 88, 223–224; <xref rid="B73" ref-type="bibr">1986</xref>: 83 (transl.: 137).</comment></tp:nomenclature-citation><tp:nomenclature-citation><tp:taxon-name>
                  <tp:taxon-name-part taxon-name-part-type="genus">Aleiodes</tp:taxon-name-part> <tp:taxon-name-part taxon-name-part-type="species">kuslitzkyi</tp:taxon-name-part></tp:taxon-name><comment>; <xref ref-type="bibr" rid="B11">Belokobylskij et al. 2003</xref>: 399 (as synonym of <tp:taxon-name><tp:taxon-name-part taxon-name-part-type="genus">Aleiodes</tp:taxon-name-part> <tp:taxon-name-part taxon-name-part-type="species">seriatus</tp:taxon-name-part></tp:taxon-name>).</comment></tp:nomenclature-citation></tp:nomenclature-citation-list></tp:nomenclature><tp:treatment-sec sec-type="diagnosis" id="SECID0EFKGM"><title>Diagnosis.</title><p>Antennal segments of ♀ (35–)44–50, of ♂ (42–)48–53; length of malar space of ♀ 0.3–0.4 × (of ♂ 0.25 times) height of eye in lateral view (Fig. <xref ref-type="fig" rid="F111">338</xref>); OOL 0.8 × diameter of posterior ocellus; temple narrow (Fig. <xref ref-type="fig" rid="F111">339</xref>); surroundings of veins 1-M and 1-SR of fore wing more or less infuscate (Fig. <xref ref-type="fig" rid="F111">329</xref>); inner apex of hind tibia with comb (Fig. <xref ref-type="fig" rid="F111">340</xref>); metasoma of ♀ maculate (Fig. <xref ref-type="fig" rid="F111">331</xref>; less so in males); fourth tergite of ♀ pale (ivory) yellowish latero-posteriorly, in ♂ usually infuscate or this tergite uniformly pale brown; base of hind tibia usually narrowly dark brown; length of hind femur of ♀ 5.1–6.5 × its width (of ♂ up to 8 x); fourth tergite gently folded laterally, without acute lateral crease or this only anteriorly developed, although rarely present as a simple, non-lamelliform crease to apex of tergite; precoxal area, epicnemial area and propodeum laterally, rugose; fourth tergite superficially transversely rugulose or aciculate; setose part of ovipositor sheath 0.6 × as long as hind basitarsus. The patterning of the metasoma is characteristic but very variable in extent (Figs <xref ref-type="fig" rid="F110">328</xref>, <xref ref-type="fig" rid="F111">331</xref>).</p><fig id="F110" position="float" orientation="portrait"><label>Figure 328.</label><caption><p>
          <italic><tp:taxon-name><tp:taxon-name-part taxon-name-part-type="genus">Aleiodes</tp:taxon-name-part> <tp:taxon-name-part taxon-name-part-type="species">seriatus</tp:taxon-name-part></tp:taxon-name></italic> (Herrich-Schäffer) s.l., ♀, Netherlands, Wijster, habitus lateral.</p></caption><graphic xmlns:xlink="http://www.w3.org/1999/xlink" xlink:href="zookeys-639-001-g110.jpg" position="float" orientation="portrait" xlink:type="simple" id="oo_114645.jpg"/></fig><fig id="F111" position="float" orientation="portrait"><label>Figures 329–340.</label><caption><p>
          <italic><tp:taxon-name><tp:taxon-name-part taxon-name-part-type="genus">Aleiodes</tp:taxon-name-part> <tp:taxon-name-part taxon-name-part-type="species">seriatus</tp:taxon-name-part></tp:taxon-name></italic> (Herrich-Schäffer) s.l., ♀, Netherlands, Wijster. <bold>329</bold> wings <bold>330</bold> mesosoma lateral <bold>331</bold> propodeum and metasoma dorsal <bold>332</bold> hind leg lateral <bold>333</bold> fore femur lateral <bold>334</bold> antenna <bold>335</bold> basal segments of antenna <bold>336</bold> apical segments of antenna <bold>337</bold> head anterior <bold>338</bold> head lateral <bold>339</bold> head dorsal <bold>340</bold> inner apex of hind tibia and basitarsus lateral.</p></caption><graphic xmlns:xlink="http://www.w3.org/1999/xlink" xlink:href="zookeys-639-001-g111.jpg" position="float" orientation="portrait" xlink:type="simple" id="oo_114646.jpg"/></fig><!--PageBreak--><!--PageBreak--></tp:treatment-sec><tp:treatment-sec sec-type="notes" id="SECID0ETNGM"><title>Notes.</title><p>We include this taxon only in outline, because DNA evidence (Quicke &amp; Shaw, unpublished) suggest that an aggregate of two species in Europe and another in the Russian Far East currently going under this name remains unresolved. This will be addressed in a future paper (van Achterberg, Shaw &amp; Quicke, in prep.), but here we include <italic><tp:taxon-name><tp:taxon-name-part taxon-name-part-type="genus">Aleiodes</tp:taxon-name-part> <tp:taxon-name-part taxon-name-part-type="species">seriatus</tp:taxon-name-part></tp:taxon-name></italic> sensu lato in the key because the aggregate is morphologically isolated (within the region covered), easily recognised and does not fall logically into any of the species groups represented. The aggregate is very widespread in Europe, and at least one segregate is associated with <tp:taxon-name><tp:taxon-name-part taxon-name-part-type="tribe">Lithosiini</tp:taxon-name-part></tp:taxon-name> (<tp:taxon-name><tp:taxon-name-part taxon-name-part-type="family">Erebidae</tp:taxon-name-part></tp:taxon-name>: <tp:taxon-name><tp:taxon-name-part taxon-name-part-type="subfamily">Arctiinae</tp:taxon-name-part></tp:taxon-name>).</p></tp:treatment-sec><ref-list><ref id="B45"><mixed-citation xmlns:xlink="http://www.w3.org/1999/xlink" xlink:type="simple">
          <person-group><name name-style="western"><surname>Papp</surname><given-names>J</given-names></name></person-group> (<year>1991</year>) <article-title>Parasitic wasps of the superfamily <tp:taxon-name><tp:taxon-name-part taxon-name-part-type="superfamily">Ichneumonoidea</tp:taxon-name-part></tp:taxon-name>. <tp:taxon-name><tp:taxon-name-part taxon-name-part-type="family">Braconidae</tp:taxon-name-part></tp:taxon-name>. 18. <tp:taxon-name><tp:taxon-name-part taxon-name-part-type="subfamily">Doryctinae</tp:taxon-name-part></tp:taxon-name>. 19. <tp:taxon-name><tp:taxon-name-part taxon-name-part-type="subfamily">Rogadinae</tp:taxon-name-part></tp:taxon-name>.</article-title> <source>Magyarorszag Allatvilaga [Fauna Hungariae]</source> <volume>167</volume>: <fpage>1</fpage>–<lpage>122</lpage>.</mixed-citation></ref><ref id="B11"><mixed-citation xmlns:xlink="http://www.w3.org/1999/xlink" xlink:type="simple">
          <person-group><name name-style="western"><surname>Belokobylskij</surname><given-names>SA</given-names></name><name name-style="western"><surname>Taeger</surname><given-names>A</given-names></name><name name-style="western"><surname>Achterberg</surname><given-names>C van</given-names></name><name name-style="western"><surname>Haeselbarth</surname><given-names>E</given-names></name><name name-style="western"><surname>Riedel</surname><given-names>M</given-names></name></person-group> (<year>2003</year>) <article-title>Checklist of the <tp:taxon-name><tp:taxon-name-part taxon-name-part-type="family">Braconidae</tp:taxon-name-part></tp:taxon-name> (<tp:taxon-name><tp:taxon-name-part taxon-name-part-type="order">Hymenoptera</tp:taxon-name-part></tp:taxon-name>) of Germany.</article-title> <source>Beiträge zur Entomologie</source> <volume>53</volume>(<issue>2</issue>): <fpage>341</fpage>–<lpage>435</lpage>.</mixed-citation></ref><ref id="B62"><mixed-citation xmlns:xlink="http://www.w3.org/1999/xlink" xlink:type="simple">
          <person-group><name name-style="western"><surname>Shenefelt</surname><given-names>RD</given-names></name></person-group> (<year>1975</year>) <article-title><tp:taxon-name><tp:taxon-name-part taxon-name-part-type="family">Braconidae</tp:taxon-name-part></tp:taxon-name> 8. <tp:taxon-name><tp:taxon-name-part taxon-name-part-type="subfamily">Exothecinae</tp:taxon-name-part></tp:taxon-name>, <tp:taxon-name><tp:taxon-name-part taxon-name-part-type="subfamily">Rogadinae</tp:taxon-name-part></tp:taxon-name>.</article-title> <source>Hymenopterorum Catalogus (nova editio)</source> <volume>12</volume>: <fpage>1115</fpage>–<lpage>1262</lpage>.</mixed-citation></ref><ref id="B73"><mixed-citation xmlns:xlink="http://www.w3.org/1999/xlink" xlink:type="simple">
          <person-group><name name-style="western"><surname>Tobias</surname><given-names>VI</given-names></name></person-group> (<year>1986</year>) <article-title><tp:taxon-name><tp:taxon-name-part taxon-name-part-type="subfamily">Rogadinae</tp:taxon-name-part></tp:taxon-name>: 72–85.</article-title> In: <person-group><name name-style="western"><surname>Medvedev</surname><given-names>GS</given-names></name></person-group> (<role>Ed.</role>) <issue-title>Opredelitel Nasekomych Evrospeiskoi Tsasti SSSR 3, Peredpontdatokrylye 4.</issue-title> <source>Opredeliteli po Faune SSSR</source> <volume>145</volume>: <fpage>1</fpage>–<lpage>501</lpage>. <comment>[In Russian; translation (1995): 512–588. Lebanon, U.S.A.]</comment></mixed-citation></ref></ref-list></tp:taxon-treatment>
