# Supplementary material for: Revision of the western Palaearctic species of Aleiodes Wesmael (Hymenoptera, Braconidae, Rogadinae). Part 1: Introduction, key to species groups, outlying distinctive species, and revisionary notes on some further species
Source: Zookeys. 2016 Dec 12;(639):1–164. doi: 10.3897/zookeys.639.10893 (PMC5240373; doi:10.3897/zookeys.639.10893)
Supplement: XML Treatment for Aleiodes testaceus [file zookeys.639.10893-treatment26.xml]

<!DOCTYPE tp:taxon-treatment
  PUBLIC "-//TaxonX//DTD Taxonomic Treatment Publishing DTD v0 20100105//EN" "tax-treatment-NSO.dtd">
<tp:taxon-treatment xmlns:tp="http://www.plazi.org/taxpub"><tp:treatment-meta><kwd-group><label>Taxon classification</label><kwd><named-content content-type="kingdom">Animalia</named-content></kwd><kwd><named-content content-type="order">Hymenoptera</named-content></kwd><kwd><named-content content-type="family">Braconidae</named-content></kwd></kwd-group><mixed-citation publication-type="journal"><person-group><name><surname>van Achterberg</surname><given-names>Cornelis</given-names></name><name><surname>Shaw</surname><given-names>Mark R.</given-names></name></person-group><article-title>Revision of the western Palaearctic species of <italic><tp:taxon-name><tp:taxon-name-part taxon-name-part-type="genus">Aleiodes</tp:taxon-name-part></tp:taxon-name></italic> Wesmael (<tp:taxon-name><tp:taxon-name-part taxon-name-part-type="order">Hymenoptera</tp:taxon-name-part></tp:taxon-name>, <tp:taxon-name><tp:taxon-name-part taxon-name-part-type="family">Braconidae</tp:taxon-name-part></tp:taxon-name>, <tp:taxon-name><tp:taxon-name-part taxon-name-part-type="subfamily">Rogadinae</tp:taxon-name-part></tp:taxon-name>). Part 1: Introduction, key to species groups, outlying distinctive species, and revisionary notes on some further species</article-title><source>Zookeys</source><day>12</day><month>12</month><year>2016</year><volume>2016</volume><issue>639</issue><fpage>1</fpage><lpage>164</lpage><pub-id pub-id-type="doi">10.3897/zookeys.639.10893</pub-id></mixed-citation></tp:treatment-meta><tp:nomenclature><tp:taxon-name>
              <tp:taxon-name-part taxon-name-part-type="genus">Aleiodes</tp:taxon-name-part>
              <tp:taxon-name-part taxon-name-part-type="species">testaceus</tp:taxon-name-part>
            </tp:taxon-name><tp:taxon-authority>(Telenga, 1941)</tp:taxon-authority><xref ref-type="fig" rid="F112">Figs 341–342</xref><xref ref-type="fig" rid="F113">, 343–352</xref><!--PageBreak--><tp:nomenclature-citation-list><tp:nomenclature-citation><tp:taxon-name>
                  <tp:taxon-name-part taxon-name-part-type="genus">Heterogamus</tp:taxon-name-part> <tp:taxon-name-part taxon-name-part-type="species">testaceus</tp:taxon-name-part></tp:taxon-name><comment>Telenga, 1941: 134; <xref ref-type="bibr" rid="B62">Shenefelt 1975</xref>: 1202; <xref ref-type="bibr" rid="B73">Tobias 1986</xref>: 85 (transl.: 142; lectotype designation); <xref ref-type="bibr" rid="B45">Papp 1991</xref>: 115 (examined).</comment></tp:nomenclature-citation><tp:nomenclature-citation><tp:taxon-name>
                  <tp:taxon-name-part taxon-name-part-type="genus">Aleiodes</tp:taxon-name-part> <tp:taxon-name-part taxon-name-part-type="species">testaceus</tp:taxon-name-part></tp:taxon-name><comment><xref ref-type="bibr" rid="B12">Bergamesco et al. 1995</xref>: 5; <xref ref-type="bibr" rid="B46">Papp and Rezbanyai-Reser 1996</xref>: 83, 87, <xref ref-type="bibr" rid="B47">1997</xref>: 116; <xref ref-type="bibr" rid="B24">Fortier and Shaw 1999</xref>: 221; <xref ref-type="bibr" rid="B7">van Achterberg and Aguiar 2009</xref>: 793–794.</comment></tp:nomenclature-citation></tp:nomenclature-citation-list></tp:nomenclature><tp:treatment-sec sec-type="type material" id="SECID0EXRGM"><title>Type material.</title><p>Lectotype ♀ (<named-content xmlns:xlink="http://www.w3.org/1999/xlink" content-type="dwc:institutional_code" xlink:type="simple">ZISP</named-content>) from southern <bold>Russia</bold> (Astrakhanskaya Oblast) examined.</p></tp:treatment-sec><tp:treatment-sec sec-type="material" id="SECID0EHSGM"><title>Additional material.</title><p>*<bold>Austria</bold>, <bold>British Isles</bold> (*<bold>England</bold>: V.C.s 2, 3, 5, 17, 21, 22, 23, 28, 29, 31, 32, 38, 39, 57, 58, 63; *<bold>Wales</bold>: V.C.s 48, 52; *<bold>Ireland</bold>: H5, H30 and Co. Cork), <bold>Bulgaria</bold>, *<bold>Cyprus</bold>, <bold>France</bold> (*mainland and *Corsica), <bold>Greece</bold> (mainland), <bold>Italy</bold>, <bold>Morocco</bold>, *<bold>Netherlands</bold> (NB: Tilburg (Kaaistoep)), <bold>Portugal</bold> (Madeira), <bold>Spain</bold> (mainland, *Mallorca and *Canary Islands (Gomera; Gran Canaria; Tenerife)). Specimens in <named-content xmlns:xlink="http://www.w3.org/1999/xlink" content-type="dwc:institutional_code" xlink:type="simple">NMS</named-content>, <abbrev xmlns:xlink="http://www.w3.org/1999/xlink" content-type="institution" xlink:title="Natural History Museum, London" id="ABBRID0ERTGM" xlink:type="simple">BMNH</abbrev>, <named-content xmlns:xlink="http://www.w3.org/1999/xlink" content-type="dwc:institutional_code" xlink:type="simple">RMNH</named-content>, <named-content xmlns:xlink="http://www.w3.org/1999/xlink" content-type="dwc:institutional_code" xlink:type="simple">CNC</named-content>, <abbrev xmlns:xlink="http://www.w3.org/1999/xlink" content-type="institution" xlink:title="Oberösterreichisches Landesmuseum, Biologiezentrum, Linz" id="ABBRID0EGUGM" xlink:type="simple">BZL</abbrev>, <named-content xmlns:xlink="http://www.w3.org/1999/xlink" content-type="dwc:institutional_code" xlink:type="simple">OUM</named-content>, <named-content xmlns:xlink="http://www.w3.org/1999/xlink" content-type="dwc:institutional_code" xlink:type="simple">ZISP</named-content>, <abbrev xmlns:xlink="http://www.w3.org/1999/xlink" content-type="institution" xlink:title="Zoologische Staatssammlung, München" id="ABBRID0E2UGM" xlink:type="simple">ZSSM</abbrev>, <abbrev xmlns:xlink="http://www.w3.org/1999/xlink" content-type="collection" xlink:title="C. Morley Collection, Ipswich Museum, Ipswich" id="ABBRID0EAVGM" xlink:type="simple">CMIM</abbrev>, <abbrev xmlns:xlink="http://www.w3.org/1999/xlink" content-type="institution" xlink:title="University of Wyoming Insect Museum, Laramie" id="ABBRID0EFVGM" xlink:type="simple">UWIM</abbrev>, <abbrev xmlns:xlink="http://www.w3.org/1999/xlink" content-type="collection" xlink:title="A.A. Allen Collection, Dawlish" id="ABBRID0EKVGM" xlink:type="simple">AAC</abbrev>.</p></tp:treatment-sec><tp:treatment-sec sec-type="Molecular data" id="SECID0EPVGM"><title>Molecular data.</title><p>MRS057 (Corsica <ext-link xmlns:xlink="http://www.w3.org/1999/xlink" ext-link-type="gen" xlink:href="JF973344" xlink:type="simple">JF973344</ext-link>, CO1) MRS084 (England <ext-link xmlns:xlink="http://www.w3.org/1999/xlink" ext-link-type="gen" xlink:href="JF962864" xlink:type="simple">JF962864</ext-link>, CO1), MRS086 (England <ext-link xmlns:xlink="http://www.w3.org/1999/xlink" ext-link-type="gen" xlink:href="KU682223" xlink:type="simple">KU682223</ext-link>, CO1), MRS103 (Corsica <ext-link xmlns:xlink="http://www.w3.org/1999/xlink" ext-link-type="gen" xlink:href="KU682226" xlink:type="simple">KU682226</ext-link>, CO1), MRS106 (Corsica <ext-link xmlns:xlink="http://www.w3.org/1999/xlink" ext-link-type="gen" xlink:href="KU682227" xlink:type="simple">KU682227</ext-link>, CO1), MRS261 (France <ext-link xmlns:xlink="http://www.w3.org/1999/xlink" ext-link-type="gen" xlink:href="JF962863" xlink:type="simple">JF962863</ext-link>, CO1).</p></tp:treatment-sec><tp:treatment-sec sec-type="biology" id="SECID0ETWGM"><title>Biology.</title><p>This is a plurivoltine parasitoid of <italic><tp:taxon-name><tp:taxon-name-part taxon-name-part-type="genus">Eupithecia</tp:taxon-name-part></tp:taxon-name></italic> (<tp:taxon-name><tp:taxon-name-part taxon-name-part-type="family">Geometridae</tp:taxon-name-part></tp:taxon-name>: <tp:taxon-name><tp:taxon-name-part taxon-name-part-type="subfamily">Larentiinae</tp:taxon-name-part></tp:taxon-name>) and close relatives feeding on flowers, overwintering as an adult. Specimens in <named-content xmlns:xlink="http://www.w3.org/1999/xlink" content-type="dwc:institutional_code" xlink:type="simple">NMS</named-content> reared from wild collected larvae identified as <italic><tp:taxon-name><tp:taxon-name-part taxon-name-part-type="genus">Eupithecia</tp:taxon-name-part> <tp:taxon-name-part taxon-name-part-type="species">dodoneata</tp:taxon-name-part></tp:taxon-name></italic> Guenée (10; T.H. Ford/France, M.R. Shaw/France), <italic><tp:taxon-name><tp:taxon-name-part taxon-name-part-type="genus">Eupithecia</tp:taxon-name-part></tp:taxon-name></italic> sp. (6), <italic><tp:taxon-name><tp:taxon-name-part taxon-name-part-type="genus">Chloroclystis</tp:taxon-name-part> <tp:taxon-name-part taxon-name-part-type="species">v-ata</tp:taxon-name-part></tp:taxon-name></italic> (Haworth) (9; G.M. Haggett, M.R. Shaw), <italic><tp:taxon-name><tp:taxon-name-part taxon-name-part-type="genus">Gymnoscelis</tp:taxon-name-part> <tp:taxon-name-part taxon-name-part-type="species">rufifasciata</tp:taxon-name-part></tp:taxon-name></italic> (Haworth) (2; G.M. Haggett, M.R. Shaw). Hosts were always associated with flowers, especially of trees (<italic><tp:taxon-name><tp:taxon-name-part taxon-name-part-type="genus">Quercus</tp:taxon-name-part></tp:taxon-name></italic>) and shrubby plants (<italic><tp:taxon-name><tp:taxon-name-part taxon-name-part-type="genus">Ligustrum</tp:taxon-name-part></tp:taxon-name></italic>, <italic><tp:taxon-name><tp:taxon-name-part taxon-name-part-type="genus">Clematis</tp:taxon-name-part></tp:taxon-name></italic>), but including field layer plants (<italic><tp:taxon-name><tp:taxon-name-part taxon-name-part-type="genus">Solidago</tp:taxon-name-part></tp:taxon-name></italic>, <italic><tp:taxon-name><tp:taxon-name-part taxon-name-part-type="genus">Torilis</tp:taxon-name-part></tp:taxon-name></italic>). Adults always emerge in the year of formation of the mummy, and females of this species overwinter as adults. In addition to a torpid specimen having been beaten from conifers in late December and another taken in early March (both M.W.R. de Vere Graham, southern England), this has been confirmed experimentally. However, in captivity the females tend to become active and require food above about 4 °C, indicating that the species is best adapted to areas where the winter is relatively short, as <!--PageBreak-->in southern Europe. Dissection of 5 (out of 51) female specimens collected by fogging <italic><tp:taxon-name><tp:taxon-name-part taxon-name-part-type="genus">Quercus</tp:taxon-name-part></tp:taxon-name></italic> canopy in mid September (southern England, N.E. Stork) revealed neither mature nor developing eggs, only moderately extensive fat bodies. As the species had <!--PageBreak-->been virtually absent from other fortnightly samples fogged from the same trees, it seems that they were feeding, perhaps on honeydew, prior to overwintering elsewhere. Because males are found late in the summer as well as early, it appears to be a plurivoltine species; however, it is unclear whether the autumnal specimens lacking mature eggs had resorbed them or refrained from developing them. Light trapped specimens tend to be female, but this is probably just a consequence of the much longer life span of the female sex, and in reared series the sex ratio is more equal. The light brown, banana-shaped, apically attenuated and short-lived mummy is interesting in not being stuck down at the thoracic area; instead (at least when forming from relatively elongate and fully exposed <italic><tp:taxon-name><tp:taxon-name-part taxon-name-part-type="genus">Eupithecia</tp:taxon-name-part></tp:taxon-name></italic> larvae such as those of <italic><tp:taxon-name><tp:taxon-name-part taxon-name-part-type="genus">Eupithecia</tp:taxon-name-part> <tp:taxon-name-part taxon-name-part-type="species">dodoneata</tp:taxon-name-part></tp:taxon-name></italic>) it projects outwards at an angle similar to that normally adopted by the host at rest. None the less, a ventral opening is made by the parasitoid larva in the host’s thoracic region at the time of mummification, through which a small quantity of fluid is expelled and quickly dries.</p></tp:treatment-sec><tp:treatment-sec sec-type="diagnosis" id="SECID0EW1GM"><title>Diagnosis.</title><p>Antennal segments of female 30–35 (of male 34–37); third antennal segment rather slender (Fig. <xref ref-type="fig" rid="F113">348</xref>); OOL about equal to diameter of posterior ocellus (Fig. <xref ref-type="fig" rid="F113">351</xref>); area in front of anterior ocellus with a minute smooth tubercle; ventral margin of clypeus thick (Fig. <xref ref-type="fig" rid="F113">350</xref>); maximum width of hypoclypeal depression 0.30–0.35 × minimum width of face; length of malar space of female 0.3–0.4 × height of eye in lateral view (Fig. <xref ref-type="fig" rid="F113">350</xref>); occipital carina very widely effaced dorsally (Fig. <xref ref-type="fig" rid="F113">351</xref>); vein r of fore wing 0.7–0.9 × vein 3-SR; vein 1-SR of fore wing rather long; vein 1r-m of hind wing distinctly shorter than vein 1-M (Fig. <xref ref-type="fig" rid="F113">343</xref>); marginal cell of hind wing somewhat widened apically; inner hind tibial spur 0.25–0.30 × as long as hind basitarsus; tarsal claws setose; pterostigma, inner side of basal half of hind tibia, head and mesosoma largely yellowish, but mesopleuron dorsally and propodeum usually more or less dark brown; third metasomal tergite with more or less developed diverging striae laterally</p><fig id="F112" position="float" orientation="portrait"><label>Figures 341–342.</label><caption><p>
          <italic><tp:taxon-name><tp:taxon-name-part taxon-name-part-type="genus">Aleiodes</tp:taxon-name-part> <tp:taxon-name-part taxon-name-part-type="species">testaceus</tp:taxon-name-part></tp:taxon-name></italic> (Telenga), ♀, England, Bodney. <bold>341</bold> habitus lateral <bold>342</bold> mummy of <italic><tp:taxon-name><tp:taxon-name-part taxon-name-part-type="genus">Gymnoscelis</tp:taxon-name-part> <tp:taxon-name-part taxon-name-part-type="species">rufofasciata</tp:taxon-name-part></tp:taxon-name></italic> (Haworth).</p></caption><graphic xmlns:xlink="http://www.w3.org/1999/xlink" xlink:href="zookeys-639-001-g112.jpg" position="float" orientation="portrait" xlink:type="simple" id="oo_114647.jpg"/></fig><fig id="F113" position="float" orientation="portrait"><label>Figures 343–352.</label><caption><p>
          <italic><tp:taxon-name><tp:taxon-name-part taxon-name-part-type="genus">Aleiodes</tp:taxon-name-part> <tp:taxon-name-part taxon-name-part-type="species">testaceus</tp:taxon-name-part></tp:taxon-name></italic> (Telenga), ♀, France, Var, Garde Freinet. <bold>343</bold> wings <bold>344</bold> mesosoma lateral <bold>345</bold> propodeum and metasoma dorsal <bold>346</bold> hind leg lateral <bold>347</bold> fore femur lateral <bold>348</bold> basal segments of antenna <bold>349</bold> head anterior <bold>350</bold> head lateral <bold>351</bold> head dorsal <bold>352</bold> apical segments of antenna.</p></caption><graphic xmlns:xlink="http://www.w3.org/1999/xlink" xlink:href="zookeys-639-001-g113.jpg" position="float" orientation="portrait" xlink:type="simple" id="oo_114648.jpg"/></fig></tp:treatment-sec><tp:treatment-sec sec-type="description" id="SECID0EM5GM"><title>Description.</title><p>Redescribed ♀ (<named-content xmlns:xlink="http://www.w3.org/1999/xlink" content-type="dwc:institutional_code" xlink:type="simple">RMNH</named-content>) from Garde Freinet (France: Var), length of fore wing 3.3 mm, of body 3.7 mm.</p><p>
              <italic>Head.</italic> Antennal segments 32, antenna as long as fore wing, its subbasal and subapical segments about 2.4 and 1.7 × as long as wide, respectively; frons mainly granulate and flat; OOL equal to diameter of posterior ocellus and very finely granulate as vertex, with satin sheen; clypeus weakly convex, medium-sized and granulate; ventral margin of clypeus thick and depressed (Fig. <xref ref-type="fig" rid="F113">350</xref>); width of hypoclypeal depression 0.3 × minimum width of face (Fig. <xref ref-type="fig" rid="F113">349</xref>) and face granulate and with medium-sized setae; length of eye 3.2 × temple in dorsal view and temple gradually narrowed behind eye; occiput behind stemmaticum very finely granulate and occipital carina complete ventrally and widely interrupted dorsally; clypeus near lower level of eyes (Fig. <xref ref-type="fig" rid="F113">349</xref>); length of malar space 0.35 × height of eye in lateral view; eyes rather protruding (Figs <xref ref-type="fig" rid="F113">349–351</xref>).</p><p>
              <italic>Mesosoma.</italic> Mesoscutal lobes finely granulate, matt and medio-posteriorly rugose; anterior half of notauli narrow, shallow and smooth and posterior half obsolescent; prepectal carina narrow lamelliform medio-ventrally, not reaching anterior border of mesopleuron; precoxal area of mesopleuron finely rugulose medially (Fig. <xref ref-type="fig" rid="F113">344</xref>); remainder of mesopleuron above precoxal area nearly smooth or superficially shiny granulate, <!--PageBreak-->but dorsally finely rugose; medially metapleuron distinctly granulate and with some rugae, rather shiny; mesosternal sulcus narrow and shallow; mesosternum rounded posteriorly; scutellum nearly flat, densely granulate and laterally non-carinate; propodeum convex, and rugulose-granulate, median carina complete, without tubercles.</p><!--PageBreak--><p>
              <italic>Wings.</italic> Fore wing: r nearly as long as 3-SR (Fig. <xref ref-type="fig" rid="F113">343</xref>); 1-CU1 horizontal, 0.5 × as long as 2-CU1; r-m 0.8 × 2-SR, and 0.7 × 3-SR; second submarginal cell short (Fig. <xref ref-type="fig" rid="F113">343</xref>); vein M+CU1 of fore wing apically at level of vein 2-CU1; vein 1-SR of fore wing rather long and nearly linear with vein 1-M (Fig. <xref ref-type="fig" rid="F113">343</xref>); cu-a short and vertical, first subdiscal cell narrow (Fig. <xref ref-type="fig" rid="F113">343</xref>); 1-M nearly straight posteriorly. Hind wing: apical half of marginal cell slightly widened apically; 2-SC+R short and longitudinal; m-cu present as unpigmented fold; M+CU:1-M = 7:5; 1r-m moderately oblique and 0.7 × as long as 1-M.</p><p>
              <italic>Legs.</italic> Tarsal claws yellowish setose; hind coxa granulate and with satin sheen; hind trochantellus 2.2 × longer ventrally than wide; length of fore and hind femora 6.4 and 4.7 × their width, respectively (Figs <xref ref-type="fig" rid="F113">346–347</xref>); inner apex of hind tibia without comb; length of inner hind spur 0.3 × hind basitarsus.</p><p>
              <italic>Metasoma.</italic> First tergite 1.1 × as long as wide posteriorly, convex and latero-posteriorly narrowly lamelliform; first–second tergites and basal 0.6 of third tergite finely longitudinally rugose, interspaces granulate and with median carina (Fig. <xref ref-type="fig" rid="F113">345</xref>); remainder of metasoma superficially micro-sculptured; medio-basal area of second tergite absent; second suture medium-sized, rather shallow and crenulate; third tergite 0.8 × as long as second tergite; fourth tergite without sharp lateral crease; remainder of metasoma partly retracted; ovipositor sheath truncate apically and moderately setose.</p><p>
              <italic>Colour.</italic> Brownish yellow; stemmaticum, patch on outer side of scapus and pedicellus, apical third of antenna, pronotum dorsally, mesopleuron dorsally, metanotum, metapleuron dorsally, propodeum largely and veins around 1-M of fore wing dark brown; remainder of veins brown or yellowish; palpi, tegulae and pterostigma pale yellowish; wing membrane subhyaline; first tergite somewhat infuscate basally; ovipositor sheath black.</p><p>
              <italic>Variation.</italic> Antennal segments of ♀ 30(1), 31(9), 32(24), 33(78), 34(30), 35(6); of ♂ 34(7), 35(16), 36(18), 37(9); side of pronotum and metasoma of both sexes sometimes largely dark brown or brown except ivory patch of second and third tergites and yellowish brown apex of metasoma.</p></tp:treatment-sec><tp:treatment-sec sec-type="notes" id="SECID0E4BHM"><title>Notes.</title><p>This species is distinctive and (with the wide use of UV light traps by lepidopterists) proving to be rather common in southern England, but it seems to have been very rarely collected and generally overlooked as a British species until quite recently. However, it has probably been present for a long time; a British specimen in the Dale collection (<named-content xmlns:xlink="http://www.w3.org/1999/xlink" content-type="dwc:institutional_code" xlink:type="simple">OUM</named-content>) is dated 1892. In The Netherlands known since 2006 but only from one locality in the southern province of Noord-Brabant. On average the males have 2–3 antennal segments more than females.</p><p>The name “<italic><tp:taxon-name><tp:taxon-name-part taxon-name-part-type="species">testaceus</tp:taxon-name-part></tp:taxon-name></italic>” (or the invalid emendation “<italic><tp:taxon-name><tp:taxon-name-part taxon-name-part-type="species">testaceator</tp:taxon-name-part></tp:taxon-name></italic>” by <xref ref-type="bibr" rid="B69">Thunberg (1822)</xref>) has been used for 3 different taxa or groups of taxa in the genera <italic><tp:taxon-name><tp:taxon-name-part taxon-name-part-type="genus">Rogas</tp:taxon-name-part></tp:taxon-name>/<tp:taxon-name><tp:taxon-name-part taxon-name-part-type="genus">Rhogas</tp:taxon-name-part></tp:taxon-name></italic>, <italic><tp:taxon-name><tp:taxon-name-part taxon-name-part-type="genus">Aleiodes</tp:taxon-name-part></tp:taxon-name></italic> or <italic><tp:taxon-name><tp:taxon-name-part taxon-name-part-type="genus">Heterogamus</tp:taxon-name-part></tp:taxon-name></italic> (<tp:taxon-name><tp:taxon-name-part taxon-name-part-type="family">Braconidae</tp:taxon-name-part></tp:taxon-name>: <tp:taxon-name><tp:taxon-name-part taxon-name-part-type="subfamily">Rogadinae</tp:taxon-name-part></tp:taxon-name>). Most taxa included in the past in <italic><tp:taxon-name><tp:taxon-name-part taxon-name-part-type="genus">Rogas</tp:taxon-name-part></tp:taxon-name>/<tp:taxon-name><tp:taxon-name-part taxon-name-part-type="genus">Rhogas</tp:taxon-name-part></tp:taxon-name></italic> are now included in the genus <italic><tp:taxon-name><tp:taxon-name-part taxon-name-part-type="genus">Aleiodes</tp:taxon-name-part></tp:taxon-name></italic> Wesmael, 1838 s. l. (<xref ref-type="bibr" rid="B78">Yu et al. 2012</xref>) as well as some taxa formerly included in <italic><tp:taxon-name><tp:taxon-name-part taxon-name-part-type="genus">Heterogamus</tp:taxon-name-part></tp:taxon-name></italic> Wesmael, 1838 (including <italic><tp:taxon-name><tp:taxon-name-part taxon-name-part-type="genus">Heterogamus</tp:taxon-name-part> <tp:taxon-name-part taxon-name-part-type="species">testaceus</tp:taxon-name-part></tp:taxon-name></italic> Telenga, 1941).</p><!--PageBreak--><p>The oldest name is <italic><tp:taxon-name><tp:taxon-name-part taxon-name-part-type="genus">Ichneumon</tp:taxon-name-part> <tp:taxon-name-part taxon-name-part-type="species">testaceus</tp:taxon-name-part></tp:taxon-name></italic> Fabricius, 1798, not Gmelin, 1790. As a junior homonym <italic><tp:taxon-name><tp:taxon-name-part taxon-name-part-type="genus">Ichneumon</tp:taxon-name-part> <tp:taxon-name-part taxon-name-part-type="species">testaceus</tp:taxon-name-part></tp:taxon-name></italic> Fabricius is unavailable, and the oldest available name for this taxon is <italic><tp:taxon-name><tp:taxon-name-part taxon-name-part-type="genus">Rogas</tp:taxon-name-part> <tp:taxon-name-part taxon-name-part-type="species">luteus</tp:taxon-name-part></tp:taxon-name></italic> Nees, 1834 (see <xref ref-type="bibr" rid="B1">van Achterberg 1982</xref>). In 1822 Thunberg emended the Fabrician name to “<italic><tp:taxon-name><tp:taxon-name-part taxon-name-part-type="species">testaceator</tp:taxon-name-part></tp:taxon-name></italic>”, but this emendation is invalid. The senior homonym <italic><tp:taxon-name><tp:taxon-name-part taxon-name-part-type="genus">Ichneumon</tp:taxon-name-part> <tp:taxon-name-part taxon-name-part-type="species">testaceus</tp:taxon-name-part></tp:taxon-name></italic> Gmelin is a synonym of <italic><tp:taxon-name><tp:taxon-name-part taxon-name-part-type="genus">Monoblastus</tp:taxon-name-part> <tp:taxon-name-part taxon-name-part-type="species">brachyacanthus</tp:taxon-name-part></tp:taxon-name></italic> (Gmelin, 1790) and belongs to the <tp:taxon-name><tp:taxon-name-part taxon-name-part-type="family">Ichneumonidae</tp:taxon-name-part></tp:taxon-name>: <tp:taxon-name><tp:taxon-name-part taxon-name-part-type="subfamily">Tryphoninae</tp:taxon-name-part></tp:taxon-name> (Yu &amp; Horstmann 1997).</p><p>Second is “<italic><tp:taxon-name><tp:taxon-name-part taxon-name-part-type="genus">Aleiodes</tp:taxon-name-part> <tp:taxon-name-part taxon-name-part-type="species">testaceus</tp:taxon-name-part></tp:taxon-name></italic>” of <xref ref-type="bibr" rid="B64">Spinola (1808)</xref> of which the original combination is <italic><tp:taxon-name><tp:taxon-name-part taxon-name-part-type="genus">Bracon</tp:taxon-name-part> <tp:taxon-name-part taxon-name-part-type="species">testaceus</tp:taxon-name-part></tp:taxon-name></italic>. It has so often been considered to be a valid taxon that it is included as such in Taxapad (<xref ref-type="bibr" rid="B78">Yu et al. 2012</xref>). However, in the supposed description by <xref ref-type="bibr" rid="B64">Spinola (1808)</xref>, the author refers to <italic><tp:taxon-name><tp:taxon-name-part taxon-name-part-type="genus">Ichneumon</tp:taxon-name-part> <tp:taxon-name-part taxon-name-part-type="species">testaceus</tp:taxon-name-part></tp:taxon-name></italic> Fabricius, 1798, and it is, therefore, not a valid description of a new taxon. Nomenclaturally it is the same as <italic><tp:taxon-name><tp:taxon-name-part taxon-name-part-type="genus">Rogas</tp:taxon-name-part> <tp:taxon-name-part taxon-name-part-type="species">luteus</tp:taxon-name-part></tp:taxon-name></italic> Nees, 1834 (see above), but subsequent authors have incorrectly interpreted it as another (or other) species. <italic><tp:taxon-name><tp:taxon-name-part taxon-name-part-type="genus">Rogas</tp:taxon-name-part> <tp:taxon-name-part taxon-name-part-type="species">luteus</tp:taxon-name-part></tp:taxon-name></italic> Nees is a valid name and refers to the type species of the genus <italic><tp:taxon-name><tp:taxon-name-part taxon-name-part-type="genus">Rogas</tp:taxon-name-part></tp:taxon-name></italic> Nees, 1819, and its (unjustified) emendation <italic><tp:taxon-name><tp:taxon-name-part taxon-name-part-type="genus">Rhogas</tp:taxon-name-part></tp:taxon-name></italic> Agassiz, 1849. “<italic><tp:taxon-name><tp:taxon-name-part taxon-name-part-type="genus">Aleiodes</tp:taxon-name-part> <tp:taxon-name-part taxon-name-part-type="species">testaceus</tp:taxon-name-part></tp:taxon-name></italic> (Spinola)” of authors usually refers to one or another of several brownish yellow (“testaceous”) species of <italic><tp:taxon-name><tp:taxon-name-part taxon-name-part-type="genus">Aleiodes</tp:taxon-name-part></tp:taxon-name></italic>, most often the taxon which we consider to be correctly named as <italic><tp:taxon-name><tp:taxon-name-part taxon-name-part-type="genus">Aleiodes</tp:taxon-name-part> <tp:taxon-name-part taxon-name-part-type="species">similis</tp:taxon-name-part></tp:taxon-name></italic> (Curtis, 1834), or taxa included in Taxapad under the species-aggregate of <italic><tp:taxon-name><tp:taxon-name-part taxon-name-part-type="genus">Aleiodes</tp:taxon-name-part> <tp:taxon-name-part taxon-name-part-type="species">gastritor</tp:taxon-name-part></tp:taxon-name></italic> (Thunberg, 1822) s. l. (<xref ref-type="bibr" rid="B78">Yu et al. 2012</xref>). According to Art. 11.5 of the ICZN Code (<xref rid="B30" ref-type="bibr">1999</xref>), <bold>t</bold>o be available a name must be used as valid for a taxon when proposed, unless it was first published as a junior synonym and subsequently made available under the provisions of Art. 11.6.1. The status of a previously unavailable name is not changed by its mere citation as a valid taxon (Art. 11.5.2) and <italic><tp:taxon-name><tp:taxon-name-part taxon-name-part-type="genus">Bracon</tp:taxon-name-part> <tp:taxon-name-part taxon-name-part-type="species">testaceus</tp:taxon-name-part></tp:taxon-name></italic> was not described by Spinola as a new taxon. A name could become available according to Art. 11.10, if it was deliberately employed for a misidentified type species, but this does not apply to the <italic><tp:taxon-name><tp:taxon-name-part taxon-name-part-type="genus">Aleiodes</tp:taxon-name-part> <tp:taxon-name-part taxon-name-part-type="species">testaceus</tp:taxon-name-part></tp:taxon-name></italic> of Spinola. In principle, to maintain prevailing usage of a misinterpreted name, the case could be brought to the Commission for a ruling, but in our opinion there are no good reasons to do this because the intention of <xref ref-type="bibr" rid="B64">Spinola (1808)</xref> is unambiguous, the name has been used for several taxa, and it is not an iconic name that should be preserved because of many unambiguous published citations outside of the field of taxonomy.</p><p>Finally, <italic><tp:taxon-name><tp:taxon-name-part taxon-name-part-type="genus">Heterogamus</tp:taxon-name-part> <tp:taxon-name-part taxon-name-part-type="species">testaceus</tp:taxon-name-part></tp:taxon-name></italic> Telenga, 1941, was (correctly in our view) included in the genus <italic><tp:taxon-name><tp:taxon-name-part taxon-name-part-type="genus">Aleiodes</tp:taxon-name-part></tp:taxon-name></italic> by several authors, including <xref ref-type="bibr" rid="B62">Shenefelt (1975)</xref> and <xref ref-type="bibr" rid="B12">Bergamesco et al. (1995)</xref>. Thus <italic><tp:taxon-name><tp:taxon-name-part taxon-name-part-type="genus">Aleiodes</tp:taxon-name-part> <tp:taxon-name-part taxon-name-part-type="species">testaceus</tp:taxon-name-part></tp:taxon-name></italic> (Telenga) could be confused, nomenclaturally, with “<italic><tp:taxon-name><tp:taxon-name-part taxon-name-part-type="genus">Aleiodes</tp:taxon-name-part> <tp:taxon-name-part taxon-name-part-type="species">testaceus</tp:taxon-name-part></tp:taxon-name></italic> (Spinola)” of authors (belonging mainly to the <italic><tp:taxon-name><tp:taxon-name-part taxon-name-part-type="genus">Aleiodes</tp:taxon-name-part> <tp:taxon-name-part taxon-name-part-type="species">gastritor</tp:taxon-name-part></tp:taxon-name></italic>-aggregate or other taxa of what we refer to in this paper as the <italic><tp:taxon-name><tp:taxon-name-part taxon-name-part-type="genus">Aleiodes</tp:taxon-name-part> <tp:taxon-name-part taxon-name-part-type="species">circumscriptus</tp:taxon-name-part></tp:taxon-name></italic>-group). The two are only distantly related according to <xref rid="B24" ref-type="bibr">Fortier and Shaw (1999)</xref>, a conclusion with which we concur (including from unpublished molecular data; Quicke et al. in prep.). Included among the purposes of this paper is to clarify the differences between these taxa and to suppress the incorrect usage of the name “<italic><tp:taxon-name><tp:taxon-name-part taxon-name-part-type="genus">Aleiodes</tp:taxon-name-part> <tp:taxon-name-part taxon-name-part-type="species">testaceus</tp:taxon-name-part></tp:taxon-name></italic> (Spinola)” of authors not (<xref rid="B67" ref-type="bibr">Telenga 1941</xref>), as for example by <xref ref-type="bibr" rid="B50">Quicke (2015)</xref>.</p><!--PageBreak--></tp:treatment-sec><ref-list><ref id="B62"><mixed-citation xmlns:xlink="http://www.w3.org/1999/xlink" xlink:type="simple">
          <person-group><name name-style="western"><surname>Shenefelt</surname><given-names>RD</given-names></name></person-group> (<year>1975</year>) <article-title><tp:taxon-name><tp:taxon-name-part taxon-name-part-type="family">Braconidae</tp:taxon-name-part></tp:taxon-name> 8. <tp:taxon-name><tp:taxon-name-part taxon-name-part-type="subfamily">Exothecinae</tp:taxon-name-part></tp:taxon-name>, <tp:taxon-name><tp:taxon-name-part taxon-name-part-type="subfamily">Rogadinae</tp:taxon-name-part></tp:taxon-name>.</article-title> <source>Hymenopterorum Catalogus (nova editio)</source> <volume>12</volume>: <fpage>1115</fpage>–<lpage>1262</lpage>.</mixed-citation></ref><ref id="B73"><mixed-citation xmlns:xlink="http://www.w3.org/1999/xlink" xlink:type="simple">
          <person-group><name name-style="western"><surname>Tobias</surname><given-names>VI</given-names></name></person-group> (<year>1986</year>) <article-title><tp:taxon-name><tp:taxon-name-part taxon-name-part-type="subfamily">Rogadinae</tp:taxon-name-part></tp:taxon-name>: 72–85.</article-title> In: <person-group><name name-style="western"><surname>Medvedev</surname><given-names>GS</given-names></name></person-group> (<role>Ed.</role>) <issue-title>Opredelitel Nasekomych Evrospeiskoi Tsasti SSSR 3, Peredpontdatokrylye 4.</issue-title> <source>Opredeliteli po Faune SSSR</source> <volume>145</volume>: <fpage>1</fpage>–<lpage>501</lpage>. <comment>[In Russian; translation (1995): 512–588. Lebanon, U.S.A.]</comment></mixed-citation></ref><ref id="B45"><mixed-citation xmlns:xlink="http://www.w3.org/1999/xlink" xlink:type="simple">
          <person-group><name name-style="western"><surname>Papp</surname><given-names>J</given-names></name></person-group> (<year>1991</year>) <article-title>Parasitic wasps of the superfamily <tp:taxon-name><tp:taxon-name-part taxon-name-part-type="superfamily">Ichneumonoidea</tp:taxon-name-part></tp:taxon-name>. <tp:taxon-name><tp:taxon-name-part taxon-name-part-type="family">Braconidae</tp:taxon-name-part></tp:taxon-name>. 18. <tp:taxon-name><tp:taxon-name-part taxon-name-part-type="subfamily">Doryctinae</tp:taxon-name-part></tp:taxon-name>. 19. <tp:taxon-name><tp:taxon-name-part taxon-name-part-type="subfamily">Rogadinae</tp:taxon-name-part></tp:taxon-name>.</article-title> <source>Magyarorszag Allatvilaga [Fauna Hungariae]</source> <volume>167</volume>: <fpage>1</fpage>–<lpage>122</lpage>.</mixed-citation></ref><ref id="B12"><mixed-citation xmlns:xlink="http://www.w3.org/1999/xlink" xlink:type="simple">
          <person-group><name name-style="western"><surname>Bergamesco</surname><given-names>P</given-names></name><name name-style="western"><surname>Pennacchio</surname><given-names>F</given-names></name><name name-style="western"><surname>Scaramozzino</surname><given-names>PL</given-names></name><name name-style="western"><surname>Tremblay</surname><given-names>E</given-names></name></person-group> (<year>1995</year>) <article-title><tp:taxon-name><tp:taxon-name-part taxon-name-part-type="order">Hymenoptera</tp:taxon-name-part></tp:taxon-name> <tp:taxon-name><tp:taxon-name-part taxon-name-part-type="family">Braconidae</tp:taxon-name-part></tp:taxon-name>.</article-title> <source>Checklist della Specie della Fauna Italiana</source> <volume>95</volume>: <fpage>2</fpage>–<lpage>29</lpage>.</mixed-citation></ref><ref id="B46"><mixed-citation xmlns:xlink="http://www.w3.org/1999/xlink" xlink:type="simple">
          <person-group><name name-style="western"><surname>Papp</surname><given-names>J</given-names></name><name name-style="western"><surname>Rezbanyai-Reser</surname><given-names>L</given-names></name></person-group> (<year>1996</year>) <article-title>Contributions to the braconid fauna of Monte Generoso, Canton Ticino, southern Switzerland (<tp:taxon-name><tp:taxon-name-part taxon-name-part-type="order">Hymenoptera</tp:taxon-name-part></tp:taxon-name>: <tp:taxon-name><tp:taxon-name-part taxon-name-part-type="family">Braconidae</tp:taxon-name-part></tp:taxon-name>).</article-title> <source>Entomologische Berichte Luzern</source> <volume>35</volume>: <fpage>59</fpage>–<lpage>134</lpage>.</mixed-citation></ref><ref id="B47"><mixed-citation xmlns:xlink="http://www.w3.org/1999/xlink" xlink:type="simple">
          <person-group><name name-style="western"><surname>Papp</surname><given-names>J</given-names></name><name name-style="western"><surname>Rezbanyai–Reser</surname><given-names>L</given-names></name></person-group> (<year>1997</year>) <article-title>Zur Brackwespenfauna der Insel Brissago, Kanton Tessin (<tp:taxon-name><tp:taxon-name-part taxon-name-part-type="order">Hymenoptera</tp:taxon-name-part></tp:taxon-name>: <tp:taxon-name><tp:taxon-name-part taxon-name-part-type="family">Braconidae</tp:taxon-name-part></tp:taxon-name>).</article-title> <source>Entomologische Berichte Luzern</source> <volume>38</volume>: <fpage>113</fpage>–<lpage>120</lpage>.</mixed-citation></ref><ref id="B24"><mixed-citation xmlns:xlink="http://www.w3.org/1999/xlink" xlink:type="simple">
          <person-group><name name-style="western"><surname>Fortier</surname><given-names>JC</given-names></name><name name-style="western"><surname>Shaw</surname><given-names>SR</given-names></name></person-group> (<year>1999</year>) <article-title>Cladistics of the <italic><tp:taxon-name><tp:taxon-name-part taxon-name-part-type="genus">Aleiodes</tp:taxon-name-part></tp:taxon-name></italic> lineage of the subfamily <tp:taxon-name><tp:taxon-name-part taxon-name-part-type="subfamily">Rogadinae</tp:taxon-name-part></tp:taxon-name> (<tp:taxon-name><tp:taxon-name-part taxon-name-part-type="order">Hymenoptera</tp:taxon-name-part></tp:taxon-name>: <tp:taxon-name><tp:taxon-name-part taxon-name-part-type="family">Braconidae</tp:taxon-name-part></tp:taxon-name>).</article-title> <source>Journal of <tp:taxon-name><tp:taxon-name-part taxon-name-part-type="order">Hymenoptera</tp:taxon-name-part></tp:taxon-name> Research</source> <volume>8</volume>(<issue>2</issue>): <fpage>204</fpage>–<lpage>237</lpage>.</mixed-citation></ref><ref id="B7"><mixed-citation xmlns:xlink="http://www.w3.org/1999/xlink" xlink:type="simple">
          <person-group><name name-style="western"><surname>Achterberg</surname><given-names>C van</given-names></name><name name-style="western"><surname>Aguiar</surname><given-names>AMF</given-names></name></person-group> (<year>2009</year>) <article-title>Additions to the fauna of <tp:taxon-name><tp:taxon-name-part taxon-name-part-type="family">Braconidae</tp:taxon-name-part></tp:taxon-name> from Madeira and Selvagens Islands, with the description of five new species (<tp:taxon-name><tp:taxon-name-part taxon-name-part-type="order">Hymenoptera</tp:taxon-name-part></tp:taxon-name>: <tp:taxon-name><tp:taxon-name-part taxon-name-part-type="family">Braconidae</tp:taxon-name-part></tp:taxon-name>: <tp:taxon-name><tp:taxon-name-part taxon-name-part-type="subfamily">Homolobinae</tp:taxon-name-part></tp:taxon-name>, <tp:taxon-name><tp:taxon-name-part taxon-name-part-type="subfamily">Alysiinae</tp:taxon-name-part></tp:taxon-name>, <tp:taxon-name><tp:taxon-name-part taxon-name-part-type="subfamily">Opiinae</tp:taxon-name-part></tp:taxon-name>).</article-title> <source>Zoologische Mededelingen (Leiden)</source> <volume>83</volume>(<issue>4</issue>): <fpage>777</fpage>–<lpage>797</lpage>.</mixed-citation></ref><ref id="B69"><mixed-citation xmlns:xlink="http://www.w3.org/1999/xlink" xlink:type="simple">
          <person-group><name name-style="western"><surname>Thunberg</surname><given-names>CP</given-names></name></person-group> (<year>1822</year>) <article-title><tp:taxon-name><tp:taxon-name-part taxon-name-part-type="superfamily">Ichneumonidea</tp:taxon-name-part></tp:taxon-name>, <tp:taxon-name><tp:taxon-name-part taxon-name-part-type="class">Insecta</tp:taxon-name-part></tp:taxon-name> <tp:taxon-name><tp:taxon-name-part taxon-name-part-type="order">Hymenoptera</tp:taxon-name-part></tp:taxon-name> illustrata.</article-title> <source>Mémoires de l’Académie Imperiale des Sciences de Saint Petersbourg</source> <volume>8</volume>: <fpage>249</fpage>–<lpage>281</lpage>.</mixed-citation></ref><ref id="B78"><mixed-citation xmlns:xlink="http://www.w3.org/1999/xlink" xlink:type="simple">
          <person-group><name name-style="western"><surname>Yu</surname><given-names>DSK</given-names></name><name name-style="western"><surname>Achterberg</surname><given-names>C van</given-names></name><name name-style="western"><surname>Horstmann</surname><given-names>K</given-names></name></person-group> (<year>2012</year>) <source>Taxapad 2012, <tp:taxon-name><tp:taxon-name-part taxon-name-part-type="superfamily">Ichneumonoidea</tp:taxon-name-part></tp:taxon-name> 2011. Database on flash-drive</source>. <ext-link xlink:type="simple" ext-link-type="uri" xlink:href="http://www.taxapad.com">www.taxapad.com</ext-link>, <publisher-loc>Ottawa, Ontario, Canada</publisher-loc>.</mixed-citation></ref><ref id="B1"><mixed-citation xmlns:xlink="http://www.w3.org/1999/xlink" xlink:type="simple">
          <person-group><name name-style="western"><surname>Achterberg</surname><given-names>C van</given-names></name></person-group> (<year>1982</year>) <article-title>Notes on some type-species described by Fabricius of the subfamilies <tp:taxon-name><tp:taxon-name-part taxon-name-part-type="subfamily">Braconinae</tp:taxon-name-part></tp:taxon-name>, <tp:taxon-name><tp:taxon-name-part taxon-name-part-type="subfamily">Rogadinae</tp:taxon-name-part></tp:taxon-name>, <tp:taxon-name><tp:taxon-name-part taxon-name-part-type="subfamily">Microgastrinae</tp:taxon-name-part></tp:taxon-name> and <tp:taxon-name><tp:taxon-name-part taxon-name-part-type="subfamily">Agathidinae</tp:taxon-name-part></tp:taxon-name> (<tp:taxon-name><tp:taxon-name-part taxon-name-part-type="order">Hymenoptera</tp:taxon-name-part></tp:taxon-name>, <tp:taxon-name><tp:taxon-name-part taxon-name-part-type="family">Braconidae</tp:taxon-name-part></tp:taxon-name>).</article-title> <source>Entomologische Berichten (Amsterdam)</source> <volume>42</volume>: <fpage>133</fpage>–<lpage>139</lpage>.</mixed-citation></ref><ref id="B64"><mixed-citation xmlns:xlink="http://www.w3.org/1999/xlink" xlink:type="simple">
          <person-group><name name-style="western"><surname>Spinola</surname><given-names>M</given-names></name></person-group> (<year>1808</year>) <source>Insectorum Liguriae species novae aut rariores, quas in agro Ligustico nuper detexit, descripsit, et iconibus illustravit (<tp:taxon-name><tp:taxon-name-part taxon-name-part-type="order">Hymenoptera</tp:taxon-name-part></tp:taxon-name>).</source> <volume>2</volume>, <publisher-loc>Genua</publisher-loc>, <size units="page">262 pp</size>.</mixed-citation></ref><ref id="B30"><mixed-citation xmlns:xlink="http://www.w3.org/1999/xlink" xlink:type="simple">
          <institution xlink:type="simple">ICZN</institution> (<year>1999</year>) <source>International Code of Zoological Nomenclature</source>. <edition>Fourth Edition</edition>. <publisher-loc>London</publisher-loc>, <size units="page">306 pp</size>.</mixed-citation></ref><ref id="B67"><mixed-citation xmlns:xlink="http://www.w3.org/1999/xlink" xlink:type="simple">
          <person-group><name name-style="western"><surname>Telenga</surname><given-names>NA</given-names></name></person-group> (<year>1941</year>) <article-title>Family <tp:taxon-name><tp:taxon-name-part taxon-name-part-type="family">Braconidae</tp:taxon-name-part></tp:taxon-name>, subfamily <tp:taxon-name><tp:taxon-name-part taxon-name-part-type="subfamily">Braconinae</tp:taxon-name-part></tp:taxon-name> (continuation) and <tp:taxon-name><tp:taxon-name-part taxon-name-part-type="subfamily">Sigalphinae</tp:taxon-name-part></tp:taxon-name>. Fauna USSR.</article-title> <source><tp:taxon-name><tp:taxon-name-part taxon-name-part-type="order">Hymenoptera</tp:taxon-name-part></tp:taxon-name></source> <volume>5</volume>(<issue>3</issue>): <fpage>1</fpage>–<lpage>466</lpage>.</mixed-citation></ref><ref id="B50"><mixed-citation xmlns:xlink="http://www.w3.org/1999/xlink" xlink:type="simple">
          <person-group><name name-style="western"><surname>Quicke</surname><given-names>DLJ</given-names></name></person-group> (<year>2015</year>) <source>The Braconid and Ichneumonid Parasitoid Wasps – Biology, Systematics, Wvolution and Ecology</source>. <publisher-name>Wiley Blackwell</publisher-name>, <size units="page">681 pp</size>.</mixed-citation></ref></ref-list></tp:taxon-treatment>
