# Supplementary material for: Revision of the western Palaearctic species of Aleiodes Wesmael (Hymenoptera, Braconidae, Rogadinae). Part 1: Introduction, key to species groups, outlying distinctive species, and revisionary notes on some further species
Source: Zookeys. 2016 Dec 12;(639):1–164. doi: 10.3897/zookeys.639.10893 (PMC5240373; doi:10.3897/zookeys.639.10893)
Supplement: XML Treatment for Aleiodes varius [file zookeys.639.10893-treatment28.xml]

<!DOCTYPE tp:taxon-treatment
  PUBLIC "-//TaxonX//DTD Taxonomic Treatment Publishing DTD v0 20100105//EN" "tax-treatment-NSO.dtd">
<tp:taxon-treatment xmlns:tp="http://www.plazi.org/taxpub"><tp:treatment-meta><kwd-group><label>Taxon classification</label><kwd><named-content content-type="kingdom">Animalia</named-content></kwd><kwd><named-content content-type="order">Hymenoptera</named-content></kwd><kwd><named-content content-type="family">Braconidae</named-content></kwd></kwd-group><mixed-citation publication-type="journal"><person-group><name><surname>van Achterberg</surname><given-names>Cornelis</given-names></name><name><surname>Shaw</surname><given-names>Mark R.</given-names></name></person-group><article-title>Revision of the western Palaearctic species of <italic><tp:taxon-name><tp:taxon-name-part taxon-name-part-type="genus">Aleiodes</tp:taxon-name-part></tp:taxon-name></italic> Wesmael (<tp:taxon-name><tp:taxon-name-part taxon-name-part-type="order">Hymenoptera</tp:taxon-name-part></tp:taxon-name>, <tp:taxon-name><tp:taxon-name-part taxon-name-part-type="family">Braconidae</tp:taxon-name-part></tp:taxon-name>, <tp:taxon-name><tp:taxon-name-part taxon-name-part-type="subfamily">Rogadinae</tp:taxon-name-part></tp:taxon-name>). Part 1: Introduction, key to species groups, outlying distinctive species, and revisionary notes on some further species</article-title><source>Zookeys</source><day>12</day><month>12</month><year>2016</year><volume>2016</volume><issue>639</issue><fpage>1</fpage><lpage>164</lpage><pub-id pub-id-type="doi">10.3897/zookeys.639.10893</pub-id></mixed-citation></tp:treatment-meta><tp:nomenclature><tp:taxon-name>
              <tp:taxon-name-part taxon-name-part-type="genus">Aleiodes</tp:taxon-name-part>
              <tp:taxon-name-part taxon-name-part-type="species">varius</tp:taxon-name-part>
            </tp:taxon-name><tp:taxon-authority>(Herrich-Schäffer, 1838)</tp:taxon-authority><xref ref-type="fig" rid="F116">Figs 366–367</xref><xref ref-type="fig" rid="F117">, 368–378</xref><!--PageBreak--><!--PageBreak--><!--PageBreak--><tp:nomenclature-citation-list><tp:nomenclature-citation><tp:taxon-name>
                  <tp:taxon-name-part taxon-name-part-type="genus">Rogas</tp:taxon-name-part> <tp:taxon-name-part taxon-name-part-type="species">varius</tp:taxon-name-part></tp:taxon-name><comment>Herrich-Schäffer, 1838: 156-7, fig.; <xref ref-type="bibr" rid="B62">Shenefelt 1975</xref>: 1244–1245 (as synonym of <tp:taxon-name><tp:taxon-name-part taxon-name-part-type="genus">Aleiodes</tp:taxon-name-part> <tp:taxon-name-part taxon-name-part-type="species">procerus</tp:taxon-name-part></tp:taxon-name>).</comment></tp:nomenclature-citation><tp:nomenclature-citation><tp:taxon-name>
                  <tp:taxon-name-part taxon-name-part-type="genus">Aleiodes</tp:taxon-name-part> <tp:taxon-name-part taxon-name-part-type="species">varius</tp:taxon-name-part></tp:taxon-name><comment>; <xref ref-type="bibr" rid="B11">Belokobylskij et al. 2003</xref>: 399.</comment></tp:nomenclature-citation><tp:nomenclature-citation><tp:taxon-name>
                  <tp:taxon-name-part taxon-name-part-type="genus">Aleiodes</tp:taxon-name-part> <tp:taxon-name-part taxon-name-part-type="species">procerus</tp:taxon-name-part></tp:taxon-name><comment>Wesmael, 1838: 104; <xref ref-type="bibr" rid="B43">Papp 1985a</xref>: 161 (lectotype designation), <xref rid="B45" ref-type="bibr">1991</xref>: 93 (examined).</comment></tp:nomenclature-citation><tp:nomenclature-citation><tp:taxon-name>
                  <tp:taxon-name-part taxon-name-part-type="genus">Rogas</tp:taxon-name-part> <tp:taxon-name-part taxon-name-part-type="species">procerus</tp:taxon-name-part></tp:taxon-name><comment>; <xref ref-type="bibr" rid="B62">Shenefelt 1975</xref>: 1244–1245; <xref ref-type="bibr" rid="B73">Tobias 1986</xref>: 81 (transl.: 135).</comment></tp:nomenclature-citation></tp:nomenclature-citation-list></tp:nomenclature><tp:treatment-sec sec-type="type material" id="SECID0ELBIM"><title>Type material.</title><p>Type series of <italic><tp:taxon-name><tp:taxon-name-part taxon-name-part-type="genus">Rogas</tp:taxon-name-part> <tp:taxon-name-part taxon-name-part-type="species">varius</tp:taxon-name-part></tp:taxon-name></italic> is lost. Lectotype of <italic><tp:taxon-name><tp:taxon-name-part taxon-name-part-type="genus">Aleiodes</tp:taxon-name-part> <tp:taxon-name-part taxon-name-part-type="species">procerus</tp:taxon-name-part></tp:taxon-name></italic> ♀ (<abbrev xmlns:xlink="http://www.w3.org/1999/xlink" content-type="institution" xlink:title="Koninklijk Belgisch Instituut voor Natuurwetenschappen, Brussels" id="ABBRID0EFCIM" xlink:type="simple">KBIN</abbrev>), “<bold>Belgique</bold>, Charleroi/teste Papp J. 1983”, “<italic><tp:taxon-name><tp:taxon-name-part taxon-name-part-type="genus">Aleiodes</tp:taxon-name-part> <tp:taxon-name-part taxon-name-part-type="species">procerus</tp:taxon-name-part></tp:taxon-name></italic>”, “dét. C. Wesmael”, “Lectotypus”, “<italic><tp:taxon-name><tp:taxon-name-part taxon-name-part-type="genus">Aleiodes</tp:taxon-name-part> <tp:taxon-name-part taxon-name-part-type="species">procerus</tp:taxon-name-part></tp:taxon-name></italic> Wesm. 1838, ♀, Papp, 1983”. One ♀ paralectotype with same label data.</p></tp:treatment-sec><tp:treatment-sec sec-type="material" id="SECID0EADIM"><title>Additional material.</title><p>*<bold>Austria, *Finland, *Netherlands</bold> (Oisterwijk), <bold>Russia</bold>. There is a specimen in <abbrev xmlns:xlink="http://www.w3.org/1999/xlink" content-type="institution" xlink:title="Natural History Museum, London" id="ABBRID0EKDIM" xlink:type="simple">BMNH</abbrev> labelled “British Isles: Devignes Coll. B.M. 1868–52” but we have seen no other evidence of its occurrence in Britain, and it is probably extinct if indeed it ever occurred. Specimens in <named-content xmlns:xlink="http://www.w3.org/1999/xlink" content-type="dwc:institutional_code" xlink:type="simple">NMS</named-content>, <abbrev xmlns:xlink="http://www.w3.org/1999/xlink" content-type="institution" xlink:title="Natural History Museum, London" id="ABBRID0EXDIM" xlink:type="simple">BMNH</abbrev>, <abbrev xmlns:xlink="http://www.w3.org/1999/xlink" content-type="institution" xlink:title="Finnish Museum of Natural History, Helsinki" id="ABBRID0E3DIM" xlink:type="simple">FMNH</abbrev>, <abbrev xmlns:xlink="http://www.w3.org/1999/xlink" content-type="collection" xlink:title="M. Schwarz Collection, Linz-Ansfelden" id="ABBRID0EEEIM" xlink:type="simple">MSC</abbrev>, I. Kakko collection.</p></tp:treatment-sec><tp:treatment-sec sec-type="Molecular data" id="SECID0EMEIM"><title>Molecular data.</title><p>MRS446 (Russia <ext-link xmlns:xlink="http://www.w3.org/1999/xlink" ext-link-type="gen" xlink:href="HQ551275" xlink:type="simple">HQ551275</ext-link>, CO1).</p></tp:treatment-sec><tp:treatment-sec sec-type="biology" id="SECID0EXEIM"><title>Biology.</title><p>The only reared specimen seen is from <italic><tp:taxon-name><tp:taxon-name-part taxon-name-part-type="genus">Euthrix</tp:taxon-name-part> <tp:taxon-name-part taxon-name-part-type="species">potatoria</tp:taxon-name-part></tp:taxon-name></italic> (Linnaeus) (<tp:taxon-name><tp:taxon-name-part taxon-name-part-type="family">Lasiocampidae</tp:taxon-name-part></tp:taxon-name>) (E.O. Peltonen/Finland). The single date (6.vii.1987) on the label does not suggest voltinism or how the winter is passed, but the specimen is accompanied by a mummy (Fig. <xref ref-type="fig" rid="F116">367</xref>) whose elongate shape is very different from the relatively short stout mummies of the common <italic><tp:taxon-name><tp:taxon-name-part taxon-name-part-type="genus">Aleiodes</tp:taxon-name-part> <tp:taxon-name-part taxon-name-part-type="species">alternator</tp:taxon-name-part></tp:taxon-name></italic> (Nees) (in the <italic><tp:taxon-name><tp:taxon-name-part taxon-name-part-type="genus">Aleiodes</tp:taxon-name-part> <tp:taxon-name-part taxon-name-part-type="species">bicolor</tp:taxon-name-part></tp:taxon-name></italic>-group, not treated here) which parasitises the same host (among others).</p><fig id="F116" position="float" orientation="portrait"><label>Figures 366–367.</label><caption><p>
          <italic><tp:taxon-name><tp:taxon-name-part taxon-name-part-type="genus">Aleiodes</tp:taxon-name-part> <tp:taxon-name-part taxon-name-part-type="species">varius</tp:taxon-name-part></tp:taxon-name></italic> (Herrich-Schäffer), ♀, Finland, Lappeenranta. <bold>366</bold> habitus lateral <bold>367</bold> mummy of <italic><tp:taxon-name><tp:taxon-name-part taxon-name-part-type="genus">Euthrix</tp:taxon-name-part> <tp:taxon-name-part taxon-name-part-type="species">potatoria</tp:taxon-name-part></tp:taxon-name></italic> (Linnaeus).</p></caption><graphic xmlns:xlink="http://www.w3.org/1999/xlink" xlink:href="zookeys-639-001-g116.jpg" position="float" orientation="portrait" xlink:type="simple" id="oo_114651.jpg"/></fig></tp:treatment-sec><tp:treatment-sec sec-type="diagnosis" id="SECID0EJHIM"><title>Diagnosis.</title><p>Antennal segments of ♀ 66–71; head (except stemmaticum) entirely brownish yellow; scapus in lateral view distinctly oblique apically; occipital carina reduced ventrally (Fig. <xref ref-type="fig" rid="F117">375</xref>); length of malar space 0.4 × height of eye in lateral view; vein 2-CU1 of fore wing 1.6–1.8 × vein 1-CU1 (Fig. <xref ref-type="fig" rid="F117">368</xref>); vein 1-SR slightly angled to vein 1-M and vein 1-M slightly curved (Fig. <xref ref-type="fig" rid="F117">368</xref>); vein r of fore wing gradually merging into vein 3-SR; fourth metasomal tergite superficially coriaceous; length of fore wing 8.0–8.5 mm.</p><fig id="F117" position="float" orientation="portrait"><label>Figures 368–378.</label><caption><p>
          <italic><tp:taxon-name><tp:taxon-name-part taxon-name-part-type="genus">Aleiodes</tp:taxon-name-part> <tp:taxon-name-part taxon-name-part-type="species">varius</tp:taxon-name-part></tp:taxon-name></italic> (Herrich-Schäffer), ♀, Finland, Lappeenranta. <bold>368</bold> wings <bold>369</bold> mesosoma lateral <bold>370</bold> propodeum and metasoma dorsal <bold>371</bold> hind leg lateral <bold>372</bold> fore femur lateral <bold>373</bold> antenna <bold>374</bold> head anterior <bold>375</bold> head lateral <bold>376</bold> head dorsal <bold>377</bold> basal segments of antenna <bold>378</bold> apical segments of antenna.</p></caption><graphic xmlns:xlink="http://www.w3.org/1999/xlink" xlink:href="zookeys-639-001-g117.jpg" position="float" orientation="portrait" xlink:type="simple" id="oo_114652.jpg"/></fig></tp:treatment-sec><tp:treatment-sec sec-type="description" id="SECID0EQJIM"><title>Description.</title><p>Redescribed ♀ (<named-content xmlns:xlink="http://www.w3.org/1999/xlink" content-type="dwc:institutional_code" xlink:type="simple">NMS</named-content>) from Lappeenranta (Finland), length of fore wing 8.2 mm, of body 10.1 mm.</p><p>
              <italic>Head.</italic> Antennal segments 69, length of antenna 1.4 × fore wing, its subapical segments about 1.9 × as long as wide and scapus in lateral view distinctly oblique apically (Figs <xref ref-type="fig" rid="F117">377–378</xref>); frons superficially granulate and with oblique rugae, rather shiny; OOL 0.7 × diameter of posterior ocellus and granulate; vertex granulate-rugulose, with satin sheen; clypeus rather high, convex dorsally but flattened ventrally, coriaceous and with long setae; ventral margin of clypeus thick and gradually depressed (Fig. <xref ref-type="fig" rid="F117">375</xref>); width of hypoclypeal depression 0.5 × minimum width of face (Fig. <xref ref-type="fig" rid="F117">374</xref>) and face mainly coriaceous dorsally; length of eye 2.4 × temple in dorsal view and temple directly narrowed behind eye (Fig. <xref ref-type="fig" rid="F117">376</xref>); occiput behind stemmaticum finely rugose and occipital carina arched and complete medio-dorsally and reduced ventrally <!--PageBreak-->(Figs <xref ref-type="fig" rid="F117">375–376</xref>); clypeus partly above lower level of eyes (Fig. <xref ref-type="fig" rid="F117">374</xref>); length of malar space 0.6 × height of eye in lateral view; eyes distinctly protruding (Figs <xref ref-type="fig" rid="F117">374–376</xref>).</p><p>
              <italic>Mesosoma.</italic> Mesoscutal lobes very finely coriaceous, with satin sheen, but medio-posteriorly with some rugae; notauli narrow, shallow and mainly coriaceous; prepectal carina rather lamelliform medio-ventrally, reaching anterior border of mesopleuron and latero-ventrally angulate; precoxal area of mesopleuron with some fine rugae medially (Fig. <xref ref-type="fig" rid="F117">369</xref>); mesopleuron above precoxal area (including hardly shiny speculum) superficially coriaceous, but dorsally coarsely rugose; medially metapleuron superficially granulate, rather shiny; mesosternal sulcus narrow and rather deep, without carina posteriorly; mesosternum angulate posteriorly; scutellum coriaceous-rugulose and carinate antero-laterally; dorsal face of propodeum rather long and densely moderately rugose, posterior face with some carinae and smooth in between, median carina complete, without tubercles, but somewhat angulate postero-laterally.</p><!--PageBreak--><!--PageBreak--><p>
              <italic>Wings.</italic> Fore wing: r 0.3 × 3-SR (Fig. <xref ref-type="fig" rid="F117">368</xref>); 1-CU1 horizontal, 0.55 × as long as 2-CU1; r-m 0.8 × 2-SR, and 0.5 × 3-SR; second submarginal cell stout (Fig. <xref ref-type="fig" rid="F117">368</xref>); 1-SR slightly angled to 1-M; cu-a oblique, not parallel with CU1b, straight; 1-M slightly curved posteriorly. Hind wing: marginal cell slightly narrowed submedially and slightly widened apically (Fig. <xref ref-type="fig" rid="F117">368</xref>); 2-SC+R short and longitudinal; m-cu present as slightly pigmented vein; M+CU:1-M = 17:15; 1r-m 0.6 × 1-M.</p><p>
              <italic>Legs.</italic> Tarsal claws with fine brownish pecten; hind coxa superficially finely coriaceous, with satin sheen; hind trochantellus 2.2 × longer ventrally than wide; length of fore and hind femora 7.5 and 5.3 × their width, respectively (Figs <xref ref-type="fig" rid="F117">371–372</xref>); inner apex of hind tibia without comb; length of inner hind spur 0.35 × hind basitarsus.</p><p>
              <italic>Metasoma.</italic> First tergite 1.3 × as long as wide posteriorly, flattened and latero-anteriorly distinctly lamelliform; first–second tergites and base of third tergite densely finely regularly rugose and with median carina; second tergite slender, 1.1 × longer than wide basally and 1.4 × as long as third tergite (Fig. <xref ref-type="fig" rid="F117">370</xref>); medio-basal area of second tergite absent; second suture rather deep and distinctly crenulate; apical half of third tergite mainly rugulose-coriaceous, remainder of metasoma superficially coriaceous and rather shiny; fourth tergite largely without sharp lateral crease; ovipositor sheath largely densely setose and apically truncate.</p><p>
              <italic>Colour.</italic> Yellowish brown; apical 0.6 of antenna dark brown; stemmaticum, mesosoma (except largely brownish pronotum, mesoscutum medio-posteriorly, scutellum, metanotum posteriorly) and base of first tergite black or nearly so; pterostigma pale yellowish but apical third infuscate (Fig. <xref ref-type="fig" rid="F117">368</xref>); medial veins dark brown and other veins brownish yellow; wing membrane subhyaline.</p><p>
              <italic>Variation.</italic> Length of fore wing 8.0–8.5 mm, of body 10.1–10.3 mm; antennal segments of ♀ 67(1), 68(1), 69(1), 70(1), 71(2), of ♂ 65(2), 66(1), 68(2), 69(1); marginal cell of hind wing parallel-sided or slightly narrowed submedially.</p></tp:treatment-sec><tp:treatment-sec sec-type="notes" id="SECID0EONIM"><title>Note.</title><p>Females have on average 1–2 more antennal segments than males.</p></tp:treatment-sec><ref-list><ref id="B62"><mixed-citation xmlns:xlink="http://www.w3.org/1999/xlink" xlink:type="simple">
          <person-group><name name-style="western"><surname>Shenefelt</surname><given-names>RD</given-names></name></person-group> (<year>1975</year>) <article-title><tp:taxon-name><tp:taxon-name-part taxon-name-part-type="family">Braconidae</tp:taxon-name-part></tp:taxon-name> 8. <tp:taxon-name><tp:taxon-name-part taxon-name-part-type="subfamily">Exothecinae</tp:taxon-name-part></tp:taxon-name>, <tp:taxon-name><tp:taxon-name-part taxon-name-part-type="subfamily">Rogadinae</tp:taxon-name-part></tp:taxon-name>.</article-title> <source>Hymenopterorum Catalogus (nova editio)</source> <volume>12</volume>: <fpage>1115</fpage>–<lpage>1262</lpage>.</mixed-citation></ref><ref id="B11"><mixed-citation xmlns:xlink="http://www.w3.org/1999/xlink" xlink:type="simple">
          <person-group><name name-style="western"><surname>Belokobylskij</surname><given-names>SA</given-names></name><name name-style="western"><surname>Taeger</surname><given-names>A</given-names></name><name name-style="western"><surname>Achterberg</surname><given-names>C van</given-names></name><name name-style="western"><surname>Haeselbarth</surname><given-names>E</given-names></name><name name-style="western"><surname>Riedel</surname><given-names>M</given-names></name></person-group> (<year>2003</year>) <article-title>Checklist of the <tp:taxon-name><tp:taxon-name-part taxon-name-part-type="family">Braconidae</tp:taxon-name-part></tp:taxon-name> (<tp:taxon-name><tp:taxon-name-part taxon-name-part-type="order">Hymenoptera</tp:taxon-name-part></tp:taxon-name>) of Germany.</article-title> <source>Beiträge zur Entomologie</source> <volume>53</volume>(<issue>2</issue>): <fpage>341</fpage>–<lpage>435</lpage>.</mixed-citation></ref><ref id="B43"><mixed-citation xmlns:xlink="http://www.w3.org/1999/xlink" xlink:type="simple">
          <person-group><name name-style="western"><surname>Papp</surname><given-names>J</given-names></name></person-group> (<year>1985a</year>) <article-title>Contributions to the braconid fauna of Hungary, VII. <tp:taxon-name><tp:taxon-name-part taxon-name-part-type="subfamily">Rogadinae</tp:taxon-name-part></tp:taxon-name> (<tp:taxon-name><tp:taxon-name-part taxon-name-part-type="order">Hymenoptera</tp:taxon-name-part></tp:taxon-name>: <tp:taxon-name><tp:taxon-name-part taxon-name-part-type="family">Braconidae</tp:taxon-name-part></tp:taxon-name>).</article-title> <source>Folia Entomologica Hungarica</source> <volume>46</volume>: <fpage>143</fpage>–<lpage>164</lpage>.</mixed-citation></ref><ref id="B45"><mixed-citation xmlns:xlink="http://www.w3.org/1999/xlink" xlink:type="simple">
          <person-group><name name-style="western"><surname>Papp</surname><given-names>J</given-names></name></person-group> (<year>1991</year>) <article-title>Parasitic wasps of the superfamily <tp:taxon-name><tp:taxon-name-part taxon-name-part-type="superfamily">Ichneumonoidea</tp:taxon-name-part></tp:taxon-name>. <tp:taxon-name><tp:taxon-name-part taxon-name-part-type="family">Braconidae</tp:taxon-name-part></tp:taxon-name>. 18. <tp:taxon-name><tp:taxon-name-part taxon-name-part-type="subfamily">Doryctinae</tp:taxon-name-part></tp:taxon-name>. 19. <tp:taxon-name><tp:taxon-name-part taxon-name-part-type="subfamily">Rogadinae</tp:taxon-name-part></tp:taxon-name>.</article-title> <source>Magyarorszag Allatvilaga [Fauna Hungariae]</source> <volume>167</volume>: <fpage>1</fpage>–<lpage>122</lpage>.</mixed-citation></ref><ref id="B73"><mixed-citation xmlns:xlink="http://www.w3.org/1999/xlink" xlink:type="simple">
          <person-group><name name-style="western"><surname>Tobias</surname><given-names>VI</given-names></name></person-group> (<year>1986</year>) <article-title><tp:taxon-name><tp:taxon-name-part taxon-name-part-type="subfamily">Rogadinae</tp:taxon-name-part></tp:taxon-name>: 72–85.</article-title> In: <person-group><name name-style="western"><surname>Medvedev</surname><given-names>GS</given-names></name></person-group> (<role>Ed.</role>) <issue-title>Opredelitel Nasekomych Evrospeiskoi Tsasti SSSR 3, Peredpontdatokrylye 4.</issue-title> <source>Opredeliteli po Faune SSSR</source> <volume>145</volume>: <fpage>1</fpage>–<lpage>501</lpage>. <comment>[In Russian; translation (1995): 512–588. Lebanon, U.S.A.]</comment></mixed-citation></ref></ref-list></tp:taxon-treatment>
